# Supplementary material for: Phylogenetics and evolution of Su(var)3-9 SET genes in land plants: rapid diversification in structure and function
Source: BMC Evol Biol. 2011 Mar 9;11:63. doi: 10.1186/1471-2148-11-63 (PMC3063831; doi:10.1186/1471-2148-11-63)
Supplement: Additional file 1 — Plant Su(var)3-9 SET homologues and related genes surveyed. The MS excel file provides sampling information of plant Su(var)3-9 SET homologues and related genes in ten plant species. [file 1471-2148-11-63-S1.XLS]

## Sheet: S1
Supplemental file 1 Plant Su(var)3-9 SET homologues and related genes surveyed
Species(Abbreviation)	Name in this study	Name in ChromDB*	Gene model in JGI	EST ID in TIGR gene indices	other name	Length (aa)	GenBank Accession
Arabidopsis thaliana(At)
	AtSDG3	SDG3			SET3, SUVH2	651	NP_180887
	AtSDG6	SDG6			SET6,SUVR5	1114	NP_179954
	AtSDG9	SDG9			SET9, SUVH5	794	NP_181061
	AtSDG11	SDG11			SET11,SUVH10	312	NP_178647
	AtSDG13	SDG13			SET13, SUVR1	734	NP_171901
	AtSDG17	SDG17			SET17, SUVH7	693	NP_564036
	AtSDG18	SDG18			SET18, SUVR2	717	NP_568631
	AtSDG19	SDG19			SET19,SUVH3	669	NP_565056
	AtSDG20	SDG20			SET20, SUVR3	354	NP_974212
	AtSDG21	SDG21			SET21, SUVH8	755	NP_180049
	AtSDG22	SDG22			SUVH9	650	NP_193082
	AtSDG23	SDG23			SET23, SUVH6	790	NP_850030
	AtSDG31	SDG31			SET31, SUVR4	488	NP_974217
	AtSDG32	SDG32			SET32, SUVH1	670	NP_196113
	AtSDG33	SDG33			SET33, KYP, SUVH4	624	NP_196900
Oryza sativa (Os)
	OsSDG703	SDG703				841	NP_001053458
	OsSDG704	SDG704			OsSET1	812	NP_001068229
	OsSDG706	SDG706				1136	NP_001047885
	OsSDG709	SDG709				736	NP_001044590
	OsSDG710	SDG710				929	NP_001061753
	OsSDG712	SDG712				741	NP_001047458
	OsSDG713	SDG713				534	NP_001049952
	OsSDG714	SDG714				663	NP_001045266
	OsSDG715	SDG715				592	NP_001062536
	OsSDG726	SDG726				684	NP_001059503
	OsSDG727	SDG727				921	NP_001062989
	OsSDG728	SDG728				672	NP_001055903
Populus trichocarpa (Pt)
	PtSDG1		eugene3.32850001			669
	PtSDG2		estExt_Genewise1_v1.C_LG_I6844			512
	PtSDG3		fgenesh4_pg.C_LG_III001771			653
	PtSDG4		gw1.XVI.1034.1			496
	PtSDG5		gw1.VIII.652.1			453
	PtSDG6		gw1.X.4649.1			519
	PtSDG8		gw1.118.279.1			513
	PtSDG9		gw1.II.373.1			525
	PtSDG10		gw1.III.353.1			486
	PtSDG11		estExt_Genewise1_v1.C_LG_VII3275			174
	PtSDG12		gw1.V.3747.1			196
	PtSDG13		gw1.II.215.1			464
	PtSDG15		gw1.XIV.76.1			714
	PtSDG16		gw1.XIII.1724.1			401
	PtSDG18		gw1.IX.1069.1			414
	PtSDG19		gw1.XIII.2167.1			340
Nicotiana tabacum (Nt)
	NtSET1				SET1	704	Q93YF5.1
Vitis vinifera (Vv)
	VvSDG1					716	XP_002273935.1
	VvSDG2					859	XP_002282057.1
Ricinus communis (Rc)
	RcSDG1					455	XP_002531219.1
	RcSDG2					1516	XP_002522393.1
	RcSDG3					681	XP_002525581.1
	RcSDG4					327	XP_002525696.1
	RcSDG5					832	XP_002526551.1
	RcSDG6					364	XP_002528332.1
	RcSDG7					640	XP_002512832.1
Pinus taeda (Pta)
	PteSDG1			TC81927, TC49615, TC61781		304
	PteSDG2			TC88139		249
	PteSDG3			TC90833		309
	PteSDG4			TC100145, TC38564		628
	PteSDG5			TC114176, TC55703, TC71386		532
	PteSDG6			TC114331		262
	PteSDG7			TC97906, TC70629		386
Selaginella moellendorfii (Sm)
	SmSDG1		e_gw1.3.1059.1			491
	SmSDG2		e_gw1.42.379.1			574
	SmSDG3		e_gw1.73.345.1			206
	SmSDG4		gw1.18.733.1
	SmSDG6		estExt_Genewise1Plus.C_41376			312
Physcomitrella patens (Pp)
	PpSDG1		gw1.469.4.1			543
	PpSDG2		estExt_gwp_gw1.C_90106			533
	PpSDG3		estExt_Genewise1.C_4560012			361
	PpSDG4		estExt_gwp_gw1.C_1000024			740
	PpSDG5		estExt_gwp_gw1.C_3250048			690
	PpSDG7		gw1.523.5.1			322
	PpSDG8		e_gw1.25.68.1			351
	PpSDG9		e_gw1.3.187.1			331
Chlamydomonas reinhardtii (Cr)
	CrSDG1		Chlre2_kg.scaffold_13000167			470
*: http://www.chromdb.org/
