# Supplementary material for: Phylogenetics and evolution of Su(var)3-9 SET genes in land plants: rapid diversification in structure and function
Source: BMC Evol Biol. 2011 Mar 9;11:63. doi: 10.1186/1471-2148-11-63 (PMC3063831; doi:10.1186/1471-2148-11-63)
Supplement: Additional file 2 — 73 protein sequences used in this study. A txt file gives all protein sequences with fasta format used for phylogenetic analyses. [file 1471-2148-11-63-S2.TXT]

>gi|15225829|ref|NP_180887.1| SUVH2 (SU(VAR)3-9 HOMOLOG 2) [Arabidopsis thaliana]
MSTLLPFPDLNLMPDSQSSTAGTTAGDTVVTGKLEVKSEPIEEWQTPPSSTSDQSANTDL
IAEFIRISELFRSAFKPLQVKGLDGVSVYGLDSGAIVAVPEKENRELIEPPPGFKDNRVS
TVVVSPKFERPRELARIAILGHEQRKELRQVMKRTRMTYESLRIHLMAESMKNHVLGQGR
RRRSDMAAAYIMRDRGLWLNYDKHIVGPVTGVEVGDIFFYRMELCVLGLHGQTQAGIDCL
TAERSATGEPIATSIVVSGGYEDDEDTGDVLVYTGHGGQDHQHKQCDNQRLVGGNLGMER
SMHYGIEVRVIRGIKYENSISSKVYVYDGLYKIVDWWFAVGKSGFGVFKFRLVRIEGQPM
MGSAVMRFAQTLRNKPSMVRPTGYVSFDLSNKKENVPVFLYNDVDGDQEPRHYEYIAKAV
FPPGIFGQGGISRTGCECKLSCTDDCLCARKNGGEFAYDDNGHLLKGKHVVFECGEFCTC
GPSCKSRVTQKGLRNRLEVFRSKETGWGVRTLDLIEAGAFICEYAGVVVTRLQAEILSMN
GDVMVYPGRFTDQWRNWGDLSQVYPDFVRPNYPSLPPLDFSMDVSRMRNVACYISHSKEP
NVMVQFVLHDHNHLMFPRVMLFALENISPLAELSLDYGLADEVNGKLAICN
>gi|79561376|ref|NP_179954.2| nucleic acid binding / transcription factor/ zinc ion binding [Arabidopsis thaliana]
MEVKMDELVLDVDVEEATGSELLVKSEPEADLNAVKSSTDLVTVTGPIGKNGEGESSPSE
PKWLQQDEPIALWVKWRGKWQAGIRCAKADWPLTTLRGKPTHDRKKYCVIFFPHTKNYSW
ADMQLVRSINEFPDPIAYKSHKIGLKLVKDLTAARRYIMRKLTVGMFNIVDQFPSEVVSE
AARDIIIWKEFAMEATRSTSYHDLGIMLVKLHSMILQRYMDPIWLENSFPLWVQKCNNAV
NAESIELLNEWNEVKSLSESPMQPMLLSEWKTWKHDIAKWFSISRRGVGEIAQPDSKSVF
NSDVQASRKRPKLEIRRAETTNATHMESDTSPQGLSAIDSEFFSSRGNTNSPETMKEENP
VMNTPENGLDLWDGIVVEAGGSQFMKTKETNGLSHPQDQHINESVLKKPFGSGNKSQQCI
AFIESKGRQCVRWANEGDVYCCVHLASRFTTKSMKNEGSPAVEAPMCGGVTVLGTKCKHR
SLPGFLYCKKHRPHTGMVKPDDSSSFLVKRKVSEIMSTLETNQCQDLVPFGEPEGPSFEK
QEPHGATSFTEMFEHCSQEDNLCIGSCSENSYISCSEFSTKHSLYCEQHLPNWLKRARNG
KSRIISKEVFVDLLRGCLSREEKLALHQACDIFYKLFKSVLSLRNSVPMEVQIDWAKTEA
SRNADAGVGEFLMKLVSNERERLTRIWGFATGADEEDVSLSEYPNRLLAITNTCDDDDDK
EKWSFSGFACAICLDSFVRRKLLEIHVEERHHVQFAEKCMLLQCIPCGSHFGDKEQLLVH
VQAVHPSECKSLTVASECNLTNGEFSQKPEAGSSQIVVSQNNENTSGVHKFVCKFCGLKF
NLLPDLGRHHQAEHMGPSLVGSRGPKKGIRFNTYRMKSGRLSRPNKFKKSLGAVSYRIRN
RAGVNMKRRMQGSKSLGTEGNTEAGVSPPLDDSRNFDGVTDAHCSVVSDILLSKVQKAKH
RPNNLDILSAARSACCRVSVETSLEAKFGDLPDRIYLKAAKLCGEQGVQVQWHQEGYICS
NGCKPVKDPNLLHPLIPRQENDRFGIAVDAGQHSNIELEVDECHCIMEAHHFSKRPFGNT
AVLCKDISFGKESVPICVVDDDLWNSEKPYEMPWECFTYVTNSILHPSMDLVKENLQLRC
SCRSSVCSPVTCDHVYLFGNDFEDARDIYGKSMRCRFPYDGKQRIILEEGYPVYECNKFC
GCSRTCQNRVLQNGIRAKLEVFRTESKGWGLRACEHILRGTFVCEYIGEVLDQQEANKRR
NQYGNGDCSYILDIDANINDIGRLMEEELDYAIDATTHGNISRFINHSCSPNLVNHQVIV
ESMESPLAHIGLYASMDIAAGEEITRDYGRRPVPSEQENEHPCHCKATNCRGLLS
>gi|15226918|ref|NP_181061.1| SUVH5 (SU(VAR)3-9 HOMOLOG 5) [Arabidopsis thaliana]
MVHSESSILSSLRGGDGGGIPCSKDELAINGSYTDPMGRRKSKRFKVAAESEFSPDFGSI
TRQLRSRRMQKEFTVETYETRNVSDVCVLSSQADVELIPGEIVAERDSFKSVDCNDMSVG
LTEGAESLGVNMQEPMKDRNMPENTSEQNMVEVHPPSISLPEEDMMGSVCRKSITGTKEL
HGRTISVGRDLSPNMGSKFSKNGKTAKRSISVEEENLVLEKSDSGDHLGPSPEVLELEKS
EVWIITDKGVVMPSPVKPSEKRNGDYGEGSMRKNSERVALDKKRLASKFRLSNGGLPSCS
SSGDSARYKVKETMRLFHETCKKIMQEEEARPRKRDGGNFKVVCEASKILKSKGKNLYSG
TQIIGTVPGVEVGDEFQYRMELNLLGIHRPSQSGIDYMKDDGGELVATSIVSSGGYNDVL
DNSDVLIYTGQGGNVGKKKNNEPPKDQQLVTGNLALKNSINKKNPVRVIRGIKNTTLQSS
VVAKNYVYDGLYLVEEYWEETGSHGKLVFKFKLRRIPGQPELPWKEVAKSKKSEFRDGLC
NVDITEGKETLPICAVNNLDDEKPPPFIYTAKMIYPDWCRPIPPKSCGCTNGCSKSKNCA
CIVKNGGKIPYYDGAIVEIKPLVYECGPHCKCPPSCNMRVSQHGIKIKLEIFKTESRGWG
VRSLESIPIGSFICEYAGELLEDKQAESLTGKDEYLFDLGDEDDPFTINAAQKGNIGRFI
NHSCSPNLYAQDVLYDHEEIRIPHIMFFALDNIPPLQELSYDYNYKIDQVYDSNGNIKKK
FCYCGSAECSGRLY
>gi|18394531|ref|NP_564036.1| SUVH7 (SU(VAR)3-9 HOMOLOG 7); histone-lysine N-methyltransferase/ zinc ion binding [Arabidopsis thaliana]
MDKSIPIKAIPVACVRPDLVDDVTKNTSTIPTMVSPVLTNMPSATSPLLMVPPLRTIWPS
NKEWYDGDAGPSSTGPIKREASDNTNDTAHNTFAPPPEMVIPLITIRPSDDSSNYSCDAG
AGPSTGPVKRGRGRPKGSKNSTPTEPKKPKVYDPNSLKVTSRGNFDSEITEAETETGNQE
IVDSVMMRFDAVRRRLCQINHPEDILTTASGNCTKMGVKTNTRRRIGAVPGIHVGDIFYY
WGEMCLVGLHKSNYGGIDFFTAAESAVEGHAAMCVVTAGQYDGETEGLDTLIYSGQGGTD
VYGNARDQEMKGGNLALEASVSKGNDVRVVRGVIHPHENNQKIYIYDGMYLVSKFWTVTG
KSGFKEFRFKLVRKPNQPPAYAIWKTVENLRNHDLIDSRQGFILEDLSFGAELLRVPLVN
EVDEDDKTIPEDFDYIPSQCHSGMMTHEFHFDRQSLGCQNCRHQPCMHQNCTCVQRNGDL
LPYHNNILVCRKPLIYECGGSCPCPDHCPTRLVQTGLKLHLEVFKTRNCGWGLRSWDPIR
AGTFICEFAGLRKTKEEVEEDDDYLFDTSKIYQRFRWNYEPELLLEDSWEQVSEFINLPT
QVLISAKEKGNVGRFMNHSCSPNVFWQPIEYENRGDVYLLIGLFAMKHIPPMTELTYDYG
VSCVERSEEDEVLLYKGKKTCLCGSVKCRGSFT
>gi|18422394|ref|NP_568631.1| SUVR2; histone-lysine N-methyltransferase/ zinc ion binding [Arabidopsis thaliana]
MAPNLHIKKAFMAMRAMGIEDARVKPVLKNLLALYEKNWELIAEDNYRVLADAIFDSHED
QAIQESEEKKADEVKEDEGCAAEVDRGKKKLHESIEDDEDVMAESDRPLKRLRRRGEGGS
ALASPSLGSPTLEGPSINDEENAPILLPYHPVPIENDHDAGELILTKVEPITNMPLSSIP
DSVDRGDSSMLEIDKSNGHVEEKAGETVSTADGTTNDISPTTVARFSDHKLAATIEEPPA
LELASSASGEVKINLSFAPATGGSNPHLPSMEELRRAMEEKCLRSYKILDPNFSVLGFMN
DICSCYLDLATNGRDSANQLPKNLPFVTTNIDALKKSAARMAYTSQASNDVVEICSNEHM
RDAENGAVGDSMALVVVPECQLSADEWRLISSVGDISLGKETVEIPWVNEVNDKVPPVFH
YIAQSLVYQDAAVKFSLGNIRDDQCCSSCCGDCLAPSMACRCATAFNGFAYTVDGLLQED
FLEQCISEARDPRKQMLLYCKECPLEKAKKEVILEPCKGHLKRKAIKECWSKCGCMKNCG
NRVVQQGIHNKLQVFFTPNGRGWGLRTLEKLPKGAFVCELAGEILTIPELFQRISDRPTS
PVILDAYWGSEDISGDDKALSLEGTHYGNISRFINHRCLDANLIEIPVHAETTDSHYYHL
AFFTTREIDAMEELTWDYGVPFNQDVFPTSPFHCQCGSDFCRVRKQISKGKNVKKRA
>gi|18410265|ref|NP_565056.1| SUVH3 (SU(VAR)3-9 HOMOLOG 3) [Arabidopsis thaliana]
MQGVPGFNTVPNPNHYDKSIVLDIKPLRSLKPVFPNGNQGPPFVGCPPFGPSSSEYSSFF
PFGAQQPTHDTPDLNQTQNTPIPSFVPPLRSYRTPTKTNGPSSSSGTKRGVGRPKGTTSV
KKKEKKTVANEPNLDVQVVKKFSSDFDSGISAAEREDGNAYLVSSVLMRFDAVRRRLSQV
EFTKSATSKAAGTLMSNGVRTNMKKRVGTVPGIEVGDIFFSRIEMCLVGLHMQTMAGIDY
IISKAGSDEESLATSIVSSGRYEGEAQDPESLIYSGQGGNADKNRQASDQKLERGNLALE
NSLRKGNGVRVVRGEEDAASKTGKIYIYDGLYSISESWVEKGKSGCNTFKYKLVRQPGQP
PAFGFWKSVQKWKEGLTTRPGLILPDLTSGAESKPVSLVNDVDEDKGPAYFTYTSSLKYS
ETFKLTQPVIGCSCSGSCSPGNHNCSCIRKNDGDLPYLNGVILVSRRPVIYECGPTCPCH
ASCKNRVIQTGLKSRLEVFKTRNRGWGLRSWDSLRAGSFICEYAGEVKDNGNLRGNQEED
AYVFDTSRVFNSFKWNYEPELVDEDPSTEVPEEFNLPSPLLISAKKFGNVARFMNHSCSP
NVFWQPVIREGNGESVIHIAFFAMRHIPPMAELTYDYGISPTSEARDESLLHGQRTCLCG
SEQCRGSFG
>gi|42572235|ref|NP_974212.1| SET domain-containing protein [Arabidopsis thaliana]
MQRLRESPPPKTRCLGEASDIIPAADRFLRCANLILPWLNPRELAVVAQTCKTLSLISKS
LTIHRSLDAARSLENISIPFHNSIDSQRYAYFIYTPFQIPASSPPPPRQWWGAAANECGS
ESRPCFDSVSESGRFGVSLVDESGCECERCEEGYCKCLAFAGMEEIANECGSGCGCGSDC
SNRVTQKGVSVSLKIVRDEKKGWCLYADQLIKQGQFICEYAGELLTTDEARRRQNIYDKL
RSTQSFASALLVVREHLPSGQACLRINIDATRIGNVARFINHSCDGGNLSTVLLRSSGAL
LPRLCFFAAKDIIAEEELSFSYGDVSVAGENRDDKLNCSCGSSCCLGTLPCENT
>gi|30682537|ref|NP_180049.2| SDG21 (SET DOMAIN GROUP 21) [Arabidopsis thaliana]
MVSTPPTLLMLFDDGDAGPSTGLVHREKSDAVNEEAHATSVPPHAPPQTLWLLDNFNIED
SYDRDAGPSTGPVHRERSDAVNEEAHATSIPPHAPPQTLWLLDNFNIEDSYDRDAGPSTS
PIDREASHEVNEDAHATSAPPHVMVSPLQNRRPFDQFNNQPYDASAGPSTGPGKRGRGRP
KGSKNGSRKPKKPKAYDNNSTDASAGPSSGLGKRRCGRPKGLKNRSRKPKKPKADDPNSK
MVISCPDFDSRITEAERESGNQEIVDSILMRFDAVRRRLCQLNYRKDKILTASTNCMNLG
VRTNMTRRIGPIPGVQVGDIFYYWCEMCLVGLHRNTAGGIDSLLAKESGVDGPAATSVVT
SGKYDNETEDLETLIYSGHGGKPCDQVLQRGNRALEASVRRRNEVRVIRGELYNNEKVYI
YDGLYLVSDCWQVTGKSGFKEYRFKLLRKPGQPPGYAIWKLVENLRNHELIDPRQGFILG
DLSFGEEGLRVPLVNEVDEEDKTIPDDFDYIRSQCYSGMTNDVNVDSQSLVQSYIHQNCT
CILKNCGQLPYHDNILVCRKPLIYECGGSCPTRMVETGLKLHLEVFKTSNCGWGLRSWDP
IRAGTFICEFTGVSKTKEEVEEDDDYLFDTSRIYHSFRWNYEPELLCEDACEQVSEDANL
PTQVLISAKEKGNVGRFMNHNCWPNVFWQPIEYDDNNGHIYVRIGLFAMKHIPPMTELTY
DYGISCVEKTGEDEVIYKGKKICLCGSVKCRGSFG
>gi|15236295|ref|NP_193082.1| SUVH9 (SU(VAR)3-9 HOMOLOG 9); histone-lysine N-methyltransferase/ zinc ion binding [Arabidopsis thaliana]
MGSSHIPLDPSLNPSPSLIPKLEPVTESTQNLAFQLPNTNPQALISSAVSDFNEATDFSS
DYNTVAESARSAFAQRLQRHDDVAVLDSLTGAIVPVEENPEPEPNPYSTSDSSPSVATQR
PRPQPRSSELVRITDVGPESERQFREHVRKTRMIYDSLRMFLMMEEAKRNGVGGRRARAD
GKAGKAGSMMRDCMLWMNRDKRIVGSIPGVQVGDIFFFRFELCVMGLHGHPQSGIDFLTG
SLSSNGEPIATSVIVSGGYEDDDDQGDVIMYTGQGGQDRLGRQAEHQRLEGGNLAMERSM
YYGIEVRVIRGLKYENEVSSRVYVYDGLFRIVDSWFDVGKSGFGVFKYRLERIEGQAEMG
SSVLKFARTLKTNPLSVRPRGYINFDISNGKENVPVYLFNDIDSDQEPLYYEYLAQTSFP
PGLFVQQSGNASGCDCVNGCGSGCLCEAKNSGEIAYDYNGTLIRQKPLIHECGSACQCPP
SCRNRVTQKGLRNRLEVFRSLETGWGVRSLDVLHAGAFICEYAGVALTREQANILTMNGD
TLVYPARFSSARWEDWGDLSQVLADFERPSYPDIPPVDFAMDVSKMRNVACYISHSTDPN
VIVQFVLHDHNSLMFPRVMLFAAENIPPMTELSLDYGVVDDWNAKLAICN
>gi|30681803|ref|NP_850030.1| SUVH6 (SU(VAR)3-9 HOMOLOG 6) [Arabidopsis thaliana]
MEMGVMENLMVHTEISKVKSQSNGEVEKRGVSVLENGGVCKLDRMSGLKFKRRKVFAVRD
FPPGCGSRAMEVKIACENGNVVEDVKVVESLVKEEESLGQRDASENVSDIRMAEPVEVQP
LRICLPGGDVVRDLSVTAGDECSNSEQIVAGSGVSSSSGTENIVRDIVVYADESSLGMDN
LDQTQPLEIEMSDVAVAKPRLVAGRKKAKKGIACHSSLKVVSREFGEGSRKKKSKKNLYW
RDRESLDSPEQLRILGVGTSSGSSSGDSSRNKVKETLRLFHGVCRKILQEDEAKPEDQRR
KGKGLRIDFEASTILKRNGKFLNSGVHILGEVPGVEVGDEFQYRMELNILGIHKPSQAGI
DYMKYGKAKVATSIVASGGYDDHLDNSDVLTYTGQGGNVMQVKKKGEELKEPEDQKLITG
NLALATSIEKQTPVRVIRGKHKSTHDKSKGGNYVYDGLYLVEKYWQQVGSHGMNVFKFQL
RRIPGQPELSWVEVKKSKSKYREGLCKLDISEGKEQSPISAVNEIDDEKPPLFTYTVKLI
YPDWCRPVPPKSCCCTTRCTEAEARVCACVEKNGGEIPYNFDGAIVGAKPTIYECGPLCK
CPSSCYLRVTQHGIKLPLEIFKTKSRGWGVRCLKSIPIGSFICEYVGELLEDSEAERRIG
NDEYLFDIGNRYDNSLAQGMSELMLGTQAGRSMAEGDESSGFTIDAASKGNVGRFINHSC
SPNLYAQNVLYDHEDSRIPHVMFFAQDNIPPLQELCYDYNYALDQVRDSKGNIKQKPCFC
GAAVCRRRLY
>gi|42572245|ref|NP_974217.1| SUVR4 [Arabidopsis thaliana]
MISLSGLTSSVESDLDMQQAMLTNKDEKVLKALERTRQLDIPDEKTMPVLMKLLEEAGGN
WSYIKLDNYTALVDAIYSVEDENKQSEGSSNGSSIQVVQKQPQLSNGDRKRKYKSRIADI
TKGSESVKIPLVDDVGSEAVPKFTYIPHNIVYQSAYLHVSLARISDEDCCANCKGNCLSA
DFPCTCARETSGEYAYTKEGLLKEKFLDTCLKMKKEPDSFPKVYCKDCPLERDHDKGTYG
KCDGHLIRKFIKECWRKCGCDMQCGNRVVQRGIRCQLQVYFTQEGKGWGLRTLQDLPKGT
FICEYIGEILTNTELYDRNVRSSSERHTYPVTLDADWGSEKDLKDEEALCLDATICGNVA
RFINHRCEDANMIDIPIEIETPDRHYYHIAFFTLRDVKAMDELTWDYMIDFNDKSHPVKA
FRCCCGSESCRDRKIKGSQGKSIERRKIVSAKKQQGSKEVSKKRK
>gi|15238375|ref|NP_196113.1| SUVH1 (SU(VAR)3-9 HOMOLOG 1) [Arabidopsis thaliana]
MERNGGHYTDKTRVLDIKPLRTLRPVFPSGNQAPPFVCAPPFGPFPPGFSSFYPFSSSQA
NQHTPDLNQAQYPPQHQQPQNPPPVYQQQPPQHASEPSLVTPLRSFRSPDVSNGNAELEG
STVKRRIPKKRPISRPENMNFESGINVADRENGNRELVLSVLMRFDALRRRFAQLEDAKE
AVSGIIKRPDLKSGSTCMGRGVRTNTKKRPGIVPGVEIGDVFFFRFEMCLVGLHSPSMAG
IDYLVVKGETEEEPIATSIVSSGYYDNDEGNPDVLIYTGQGGNADKDKQSSDQKLERGNL
ALEKSLRRDSAVRVIRGLKEASHNAKIYIYDGLYEIKESWVEKGKSGHNTFKYKLVRAPG
QPPAFASWTAIQKWKTGVPSRQGLILPDMTSGVESIPVSLVNEVDTDNGPAYFTYSTTVK
YSESFKLMQPSFGCDCANLCKPGNLDCHCIRKNGGDFPYTGNGILVSRKPMIYECSPSCP
CSTCKNKVTQMGVKVRLEVFKTANRGWGLRSWDAIRAGSFICIYVGEAKDKSKVQQTMAN
DDYTFDTTNVYNPFKWNYEPGLADEDACEEMSEESEIPLPLIISAKNVGNVARFMNHSCS
PNVFWQPVSYENNSQLFVHVAFFAISHIPPMTELTYDYGVSRPSGTQNGNPLYGKRKCFC
GSAYCRGSFG
>gi|15240758|ref|NP_196900.1| SUVH4 (SU(VAR)3-9 HOMOLOG 4) [Arabidopsis thaliana]
MAGKRKRANAPDQTERRSSVRVQKVRQKALDEKARLVQERVKLLSDRKSEICVDDTELHE
KEEENVDGSPKRRSPPKLTAMQKGKQKLSVSLNGKDVNLEPHLKVTKCLRLFNKQYLLCV
QAKLSRPDLKGVTEMIKAKAILYPRKIIGDLPGIDVGHRFFSRAEMCAVGFHNHWLNGID
YMSMEYEKEYSNYKLPLAVSIVMSGQYEDDLDNADTVTYTGQGGHNLTGNKRQIKDQLLE
RGNLALKHCCEYNVPVRVTRGHNCKSSYTKRVYTYDGLYKVEKFWAQKGVSGFTVYKYRL
KRLEGQPELTTDQVNFVAGRIPTSTSEIEGLVCEDISGGLEFKGIPATNRVDDSPVSPTS
GFTYIKSLIIEPNVIIPKSSTGCNCRGSCTDSKKCACAKLNGGNFPYVDLNDGRLIESRD
VVFECGPHCGCGPKCVNRTSQKRLRFNLEVFRSAKKGWAVRSWEYIPAGSPVCEYIGVVR
RTADVDTISDNEYIFEIDCQQTMQGLGGRQRRLRDVAVPMNNGVSQSSEDENAPEFCIDA
GSTGNFARFINHSCEPNLFVQCVLSSHQDIRLARVVLFAADNISPMQELTYDYGYALDSV
HGPDGKVKQLACYCGALNCRKRLY
>gi|186478113|ref|NP_171901.3| SUVR1 (Arabidopsis homolog of SU(VAR)3-9 1); histone-lysine N-methyltransferase/ zinc ion binding [Arabidopsis thaliana]
MAPNLRIKKACDAMKLLGISETKTRAFLRKLLKTYENNWDFIEEDAYKVLLDAIFDEADA
QSTEKNKKEEEKKKKEEEKKSRSVATSRGRRKAPEPLVQDEEDDMDEDEFPLKRRLRSRR
GRASSSSSSSSSYNNEDLKTQPEEEDEDDGVTELPPLKRYVRRNGERGLAMTVYNNASPS
SSSRLSMEPEEVPPMVLLPAHPMETKVSEASALVILNDEPNIDHKPVISDTGNCSAPMLE
MGKSNIHVQEWDWETKDILNDTTAMDVSPSSAIGESSEHKVAAASVELASSTSGEAKICL
SFAPATGETTNLHLPSMEDLRRAMEEKCLKSYKIVHPEFSVLGFMKDMCSCYIDLAKNST
SQLLETETVCDMSKAGDESGAVGISMPLVVVPECEISGDGWKAISNMKDITAGEENVEIP
WVNEINEKVPSRFRYMPHSFVFQDAPVIFSLSSFSDEQSCSTSCIEDCLASEMSCNCAIG
VDNGFAYTLDGLLKEEFLEARISEARDQRKQVLRFCEECPLERAKKVEILEPCKGHLKRG
AIKECWFKCGCTKRCGNRVVQRGMHNKLQVFFTPNGKGWGLRTLEKLPKGAFICEYIGEI
LTIPELYQRSFEDKPTLPVILDAHWGSEERLEGDKALCLDGMFYGNISRFLNHRCLDANL
IEIPVQVETPDQHYYHLAFFTTRDIEAMEELAWDYGIDFNDNDSLMKPFDCLCGSRFCRN
KKRSTKTMQILNKA
>gi|115459716|ref|NP_001053458.1| Os04g0544100 [Oryza sativa (japonica cultivar-group)]
MGIPEVVVPPRAAGPRRYKGLVPWRFQPGFVRPPPVKPPAAAAAVAGGGVAGTPGGKGRG
LGASGEGVGSSGGRGDPQSRRCTRSASAKGSGDARSVEEGGPRVAGDDGGSGKSGVAAEG
SGFEGLRNGRGGGVGTAAAEDCGLEKSNPDGIVGDADVHLESGSDARDGECVSEGLKKPC
VNNSNGSSAADCAPKVKKGNDSGNGGADECNAAAKSSNLACPGNNGDETNRKGRKVVLPW
RFQVGFKRSFSKAFCSDSESSGPSGTQFYRAQDSSTPCTPATRSSVRCYASAHSGVRVSA
MRDFSVKGEKETSTPYKKSKTGMDGPSQGMPKNGVVLARENIMGSLQNFRLIYRDLLDEE
EEKSTEAVIRPDLQAYRIFRERFITDCDEKKYIGNVPGIKVGDIFHLRVELCVVGLHRPH
RVGVDHIKQEDGTCIAVSIVSYAQSSDIKNNLDVLVYSGAMTAIANQKIEGTNLALKKSM
DTNTPVRVIHGFVTHLNGNCQRKKIPTYIYGGLYIVEKYWREKEGNDRYVYMFRLRRMAG
QKHIDIQDILNSGQAESYGGIIIKDISRGLEKIPVSVVNSISDEYPMPYRYIAHLQYPRN
YQPAPPAGCGCVGGCSDSKRCACAVKNGGEIPFNDKGRILEAKPLVYECGPSCKCPPTCH
NRVGQHGLRFRLQVFKTKLMGWGVRTLDFIPSGSFVCEYIGEVLEDEEAQKRSTDEYLFA
IGHNYYDEALWEGLSRSIPSLQKGPDKDEEAGFAVDASKMGNFAKFINHSCTPNLYAQNV
LYDHDDKSVPHIMFFACEDIPPRQELSYHYNYTIDQVHDANGNIKKKKCLCGSIECDGWL
Y
>gi|115486171|ref|NP_001068229.1| Os11g0602200 [Oryza sativa (japonica cultivar-group)]
MAGTRQTTSVPMDNAAVVDAKPLRTLTPMFPAALGLHTFTAKENSSSIVCITPFGPYAGG
TEQAMPASIPPMFASPAAPADPNQRQPYAVHLNGAAPANGTANNTGVIPDLQIAVAGTVE
SAKRKRGRPKRVQDSSVPSAHLVPSAPGGNITAVQTPPSATTDESGKKKRGRPKRVQDVP
VLSTPSAPQVDSTVFQTPASAVNESVTRKRGRPRRVQDGADTSAPPIQSKYNEPVLQTPS
AVTLPEDGKRKRGRPKRVPDGALIPLSHSGVSIDDDSGEIITGKRGRPRKIDVNLLNLPS
LFSDDPRESVDNVLMMFDALRRRLMQLDEVKQGAKQQHNLKAGSIMMSAELRANKNKRIG
EVPGVEVGDMFYFRIEMCLVGLNSQSMSGIDYMSAKFGNEEDPVAISIVSAGVYENTEDD
PDVLVYTGQGMSGKDDQKLERGNLALERSLHRGNQIRVVRSVRDLTCPTGKIYIYDGLYK
IREAWVEKGKTGFNVFKHKLLREPGQPDGIAVWKKTEKWRENPSSRDHVILRDISYGAES
KPVCLVNEVDDEKGPSHFNYTTKLNYRNSLSSMRKMQGCNCASVCLPGDNNCSCTHRNAG
DLPYSASGILVSRMPMLYECNDSCTCSHNCRNRVVQKGSQIHFEVFKTGDRGWGLRSWDP
IRAGTFICEYAGEVIDRNSIIGEDDYIFETPSSEQNLRWNYAPELLGEPSLSDSSETPKQ
LPIIISAKRTGNIARFMNHSCSPNVFWQPVLYDHGDEGYPHIAFFAIKHIPPMTELTYDY
GQSQGNVQLGINSGCRKSKNCLCWSRKCRGSFG
>gi|115448211|ref|NP_001047885.1| Os02g0708600 [Oryza sativa (japonica cultivar-group)]
KRTERASDELLYDNHNLGKDDGLQKFTCRLCGMMFDLLPDLGHHHQVAHTNSGTVSDIPS
GREKYQFNRGRHYYSAFKKSLRPSGSLKKRTSSGVEKHFKAQSLDLSMDTSHIVESETTT
LGRLLDFQCSDVALTLFSKIQKTRPHPSNLDILSIARSVCCKTSLRAALKAKYGILPDNI
FVKAAKLCSDVGIQIDWHQEEFFCPKGCKSRSSSNSLLPLQPTQVDFVMSPPIGDEIWGM
DEYHYVLDSEHFGWNLKNEMVIVCEDVSFGREKVPVVCAIDVDAKEFPYMKPGEILQSEN
SLPWQGFHYVTKRLMDSSLVDSENTMVGCACSHAHCSPEECDHVSLFDSIYENLVDLHGV
PMRGRFAYDENSKVILQEGYPIYECNSSCTCDASCQNKVLQRGLLVKLEVFRTENKGWAV
RAAEPIPQGTFVCEYIGEVLKMKDDGAIRHVEREAKSGSSYLFEITSQIDRERVQTTGTT
AYVIDATRYGNVSRFINHSCSPNLSTRLVSVESKDCQLAHIGLFANQDILMGEELAYDYG
QKLLPGDGCPCHCGAKNCRGRVY
>gi|115440621|ref|NP_001044590.1| Os01g0811300 [Oryza sativa (japonica cultivar-group)]
MNRESNFMPTPDQDVLEVKPLRTLAPMFPAPLGIDVLNRLTAPPLVFVAPAGQFPGGFGS
LNIPAVRSFAAFGGQDASGGKTAGGGDQDASGGKTAAGGDQDAGRGETAAFGGQETVRGE
FVANGTPNVGASATGPIDATPISACKSTQPSVISLDDDDNDDDEPYGGNQTSASGRKIKR
PSHLKGYNVSDGLGTDSSNGTKKRPKTSNRKAATDNEISLMPPSSDPREVVEVLLMTFEA
LRRRHLQLDETQETSKRADLKAGAIMLASNLRANIGKRIGAVPGVEVGDIFYFRMELCII
GLHAPSMGGIDYMNKFGDEDDSVAICIVAAGVYENDDDDTDTLVYSGSGGISRNSEEKQD
QKLERGNLALERSLSRKNVIRVVRGYKDPACLTGKVYIYDGLYKIHESWKERTKTGINCF
KYKLQREPGQPDAVAIWKMCQRWVENPAARGKVLHPDLSSGAENLPVCLINDVNSEKGPG
HFNYITQVKYLKPLRSMKPFQGCRCTSVCLPGDTSCDCAQHNGGDLPYSSSGLLVCRKLM
VYECGESCRCSINCRNRVAQKGVRIHLEVFRTTNRGWGLRSWDPIRAGSFICEYVGEVVD
DTKVNLDGEDDYLFRTVCPGEKTLKWNYGPELIGEHSINISADTFEPLPIKISAMKMGNV
ARFMNHSCNPNTFWQPVQFDHGEDGYPHIMFFALKHIPPMTELTYDYGDIGCESRGVGSR
AKNCLCGSSNCRGFFS
>gi|115476314|ref|NP_001061753.1| Os08g0400200 [Oryza sativa (japonica cultivar-group)]
MSGLDLREMLSSAARRHTWRRSGWGAEWGGGDDARSAALPARCPPPPPPRRPAAAGGRGD
EGSGGVRGRGEEGTSRGGSGARREDAAGTGRNAVAVVAGGSATSGAERVAARAEDGRRSM
DGPTLELSEMMLHAAQPWRSRCTQRDVRPGAVPPRPVAADGRGEGTSTVRGRVLEGTTRG
GGRGGGMEREREVVAPARNAVAVAGDLATHGGERVAGPLVAKEKRNGGGELGTKRGLEKR
APLPPPKRRVVSAKRQFPPDFGRDSAVPLGRGRGRGGGVRPSDGAPARAVLGEKVASAGN
GDSMANVHHHAVMDTVLMKSSHASDENLVAFKVGSPENGAEGAARGKGAHNGELLGKREV
LAQAVNLLPMRRTVSATHRFTAGCGRDAAAPLARREEGKVGSGLEVMPVDVGGGVSKEVM
ATDGSKHSVNQCTANIVGAVGVLDGTVQYQELEEGEVADEAYCDVESQKVVGCDSFDDSA
GERHEGVVPVTFAVTEVLTSHAYDEMMQIKALQEGGSDAAQETEHDLPMGGKCETILPDA
SPKCSFGGPSNEIVHGKRVLGSHGMKGEVPSLAIEDHGGIAQIDQELEDVEMTTGEYRVQ
DAQIATHVIPHESTTGRHEGGLCASAAAEDVKVMNKYKGTLPKGAAKSSMNIATGVFGDG
IMRSKILSTARKVVKPPVRASHKPPLNTLHRPFSTNSASFGHKKLKVKRPDQSKDIPMKI
ASTSGLAGKDNLIDEKALSLEDDDILKALVVHDGKLEVYLNVPSCVQLHRQHGSGNADDR
SKIRMLCRRFQFICRALLHAVEQGSLKIRRVDLAADKIIRKLPGFTKPGPTVGNVNGVEV
GDEFMYRVELALVGLHRPYQGGIDTTDYNGVLVAISIVCSGGYPDELSSSGELIYTGSGG
KPAGKKKDEDQKLERGNLALKNCIETKTPVRVIHGFKGQNREDNSHSRAKQILTFTYDGL
YLVVDCWTEGLKGSRIFKYKLQRIPGQPELPLHIAKGLRRSLSRPGLCIADISQGKEMDP
ICVINDVSNVHPTSFQYISRIKYPSWLTKRHPQHHGCDCSDGCIDSTKCFCAVKNGGKIP
FNSNGAIVHDKPLIFECGPSCRCHSSCHNRVSQKGMKIHLEVFRTANKGWGVRSLRSISS
GSFICEYVGILLTDKEADKRTNDEYLFDISHNCDDEDCSKGRPSTISSLNSSGGCSQTME
DVCFTIDASEYGNIGRFINHSCSPNLYAQNVLWDHDDQRVPHIMFFAAENIPPLQELTYD
YNYKIGEVRDLNGRVKVKDCHCGSPQCCGRLY
>gi|115447357|ref|NP_001047458.1| Os02g0621100 [Oryza sativa (japonica cultivar-group)]
MAKPNGKEKTGDTGLSMAPPKISKDRFDAAIRAMADIGILKETAAPVLNNLLNLFDYNWV
HIEADNYLALADAIFCDSDPKEGQKRQANETNLDADQSNKKLKTKKRSQNPTSKMHGNDN
REFVEAPPQQGRGTLSARTVNGKKVTRAHLELPSSQLLIKEPHTCPSIAKNTTIVENNSA
VLCHGQDLQTFEVPVATTCPQVVAPSTRKDARRTSGARHDQKHEGVSGAHERNRAVACSN
QEIVSSKDSPSNIEVVLSNYGAGKLSFTYNSSLANRSDFHLPDIKLICKKMEARCLRKYK
SLEPNFSFKNLIKDTCQCIVESSGPRHEGIIQTVPALDILSKPSVPQILQSNQANSAFMP
PNNVMSLGGTSSSCTVAGVSQNSSNMPVVPHQLHIGANRPPHDVNDITKGEERLRIPIIN
EYGNGILPPPFHYIPHNITLQEAYVNISLARIGDDNCCSDCFRDCLAQSLPCACAAETGG
EFAYTTDGLLKGAFLDSCISMIREPLKHPHFYCKICPNERMKIEVNSDSSNTEMNPGPCK
GHLTRKFIKECWRKCGCTRNCGNRVVQRGITRHLQVFLTPEKKGWGLRSTEKLPRGAFVC
EYVGEILTNIELYDRTIQKTGKAKHTYPLLLDADWGTEGVLKDEEALCLDATFYGNVARF
INHRCFDANIIGIPVEIETPDHHYYHLAFFTTRIIEPFEELTWDYGIDFDDVDHPVKAFK
CHCGSEFCRDKTRRSKSRARV
>gi|115452703|ref|NP_001049952.1| Os03g0320400 [Oryza sativa (japonica cultivar-group)]
MESNQHKASDPQDSMVHLDLDEDKIMVTSALPCPSMSVGKSVMRKRGRPSRHARGTSLSS
VTPEGCKKMEGRSYNLRSDSTILLRNSCLLIADGSTKQKRSWGLDKDDLHIPFFQISDNP
REAVDDILMTFGGLHRRIMQLIDVKMASKQLVFQALNLMRKVGYHVNKDKRVGEVPGVKI
GDIFYSRIEMLLVGLHSNINRGIEFMSGAFINKEDKIATCIVSSGMYENGDDDPYTLVYN
GQGKVHHKLERGNYSLNQSFIRRNHIRLIRSEPNPLVRLGSKEKIYIYDGLYKIEEKYRQ
TTKSRSNLKFNKLVRELGQPNGIVVWKNTQKWRENPSCRDHVIMPDMSNGAEIARVCVVN
NIDSEDAPNNFTYSTKLDNGNHMVSANKMCVCKCTSSCLGEDNCSCLKTNGSYLPYNSSG
ILVCRKTMIYECNDSCACTINCSNRVVQRGSYLHFEVFKTMDRGWGLRSWDPIPAGAFVC
EYVGVVIDKDSLVEEDEYIFEVTRPEHNLKWNYLPELIGEPSFYDMNDTFKKLC
>gi|115441973|ref|NP_001045266.1| Os01g0927000 [Oryza sativa (japonica cultivar-group)]
MEVMDSVAVMEVSPVPKPPLEAALALRRSVRCLNRTRRPTYVEQEEPKESAGRRRGGKRK
REEEKKEPVAQHAMKPVRMGDAASERKPSSEGKPMPAIAAEPVSCAGFARPAAEDDVLGN
GKSAKLRVKETLRAFTSHYLHLVQEEQKRAQAVLQEGQKRPSKRPDLKAITKMQESNAVL
YPEKIIGELPGVDVGDQFYSRAEMVVLGIHSHWLNGIDYMGMKYQGKEEYANLTFPLATC
IVMSGIYEDDLDKADEIIYTGQGGNDLLGNHRQIGSQQLQRGNLALKNSKDNGNPIRVIR
GHISKNSYTGKVYTYDGLYKVVDDWVQNGVQGHVVFKYKLKRLEGQPSLTTSEVRFTRAE
APTTISELPGLVCDDISGGQENLPIPATNLVDDPPVPPTGFVYSKSLKIPKGIKIPSYCN
GCDCEGDCANNKNCSCAQRNGSDLPYVSHKNIGRLVEPKAIVFECGANCSCNNNCVNRTS
QKGLQYRLEVFKTASKGWGVRTWDTILPGAPICEYTGVLRRTEEVDGLLQNNYIFDIDCL
QTMKGLDGREKRAGSDMHLPSLHAENDSDPPAPEYCIDAGSIGNFARFINHSCEPNLFVQ
CVLSSHNDVKLAKVTLFAADTILPLQELSYDYGYVLDSVVGPDGNIVKLPCFCGAPYCRK
RLY
>gi|115477881|ref|NP_001062536.1| Os08g0565700 [Oryza sativa (japonica cultivar-group)]
MASPPPPPRLLTPKPDPDAPLPPLPYPDPNLVQSMLFSAQSPQAQPQAPPPHIQPPASAS
AEAPSGDEKNKKKKKRARASQEMVRITNLSIADHLHYRSLVRRARLTFEALRAIYQRQDL
ATAGGIRNRFDLRASSKMLSKGLWMHRDIRTVGSIPGLLVGDSFFYRAELCVLGLHTAPQ
AGIGYIPASIVDQGHPVATSIVSSGGYLDDEDSGDVLVYSGSGGRLRNRLDHSADQTLQR
GNLALHYSCHYGIEVRVIRGHACDHSPSSKVYVYDGLYRVVTSTFGPGKSGRDVCKFKLV
RIPGQDDLGSKAWHTAAELKDALDSKIRPPKYISLDIAKGKEPFRVPLYNKLDDDRSPLF
YDYIACPDFPTTQQLLKRQTQRGCHCAELCGSRCSCERKNRGADGPVYTSDGILLRGRPL
VYECGPLCGCPMTCPNRVTQQGMKHRLEVFRSKETGWGVRTLDLIQPGAFICEYAGDVLS
LDSHSGDAPLPPMEDGSSIIDPTKFPERWREWGDASVVYPDRVPHFPLFAGARYRLDVSQ
RRNVACYISHSCSPNVFLQYVIRGNEDESYPHMMVFAMETIPPMRDLSIDYGLD
>gi|115471809|ref|NP_001059503.1| Os07g0435900 [Oryza sativa (japonica cultivar-group)]
MEMDTSPSSSAPSSPAASSDSIDLNFLPFLKREPKSEPASPERGPLPLPAAAPPPPPPPP
PPPPPPQVQAATVATPVPATPDLSAAAVMTPLQSLPPNPEEETLLAEYYRLATLYLSSAG
AAGVIVPAAAPEASAGAVAQPGSGSGAKKRRPRSSELVRVSSLSVQDQIYFRDLVRRARI
TFESLRGILLRDDERAEVLGLTGVPGFGAVDRRRVRADLRAAALMGDRDLWLNRDRRIVG
PIPGISVGDAFFFRMELCVLGLHGQVQAGIDFVTAGQSSSGEPIATSIIVSGGYEDDDDR
GDVLVYTGHGGRDPNLHKHCVDQKLEGGNLALERSMAYGIEIRVIRAVKSKRSPVGKVYF
YDGLYKVVDYWLDRGKSGFGVYKYKMLRIEGQESMGSVNFRLAEQLKVNALTFRPTGYLG
FDISMGREIMPVALYNDVDDDRDPLLFEYLARPIFPSSAVQGKFAEGGGGCECTENCSIG
CYCAQRNGGEFAYDKLGALLRGKPLVYECGPYCRCPPSCPNRVSQKGLRNRLEVFRSRET
GWGVRSLDLIKAGTFICEFSGIVLTHQQSEIMAANGDCLVRPSRFPPRWLDWGDVSDVYP
EYVAPNNPAVPDLKFSIDVSRARNVACYFSHSCSPNVFVQFVLFDHYNAAYPHLMIFAME
NIPPLRELSIDYGMIDEWVGKLTM
>gi|115478791|ref|NP_001062989.1| Os09g0362900 [Oryza sativa (japonica cultivar-group)]
MSVLNPPPKRRAISAIRKFPRDCGRAASTLAESGASMEELPLEATPISVATGGASMEDSL
ARTPISVQGASLVCGLDHSSEAIDGKTIEDDESSKVENRIQEFQVATNVALDDFEGAKNG
STHPNDSIAKPSPSHGFVERVNGKGSQQEKKLVARSAGDGKMVSKYEERLQKGTPETRMR
DLVDVKAKKKILKSDKMNGALQNDARSSGDGKMKTKASSTQRGVVRSDMSLKQGDIARKV
DATGKCKGGVNSLIKEATSGKHATTNGIEENDDRDLVSDRIIVQALMAPDKCPWTRRRKS
IGGSSESRTPKLKKKFGRPRKELKDTTPREEVSPEVASCKAIKHEAIEDKEDSYFEDEGN
SKASYSDVEGNSKELVRGGKALVVCGGKKELCVTLPPSAPFGTDPRSKIRNLLIKFHAAC
RKLVQVEEQHKGNIGRIDIEAGKALKQNGFIKPGPIVGNVAGVEVGDEFNFRIELSFVGL
HRPYQGGIDSTKVNGILVAISIVASGGYHDELSSSDELIYTGSGGKAIGNKAAGDQKLER
GNLALKNSIETKTPVRVIHGFKGHSKGEASHSKSKQISTYIYDGLYMVVDYWKEGPEGSM
VYKYKLQRIPGQPELALHIIKATRKSKVREGVCVPDISQGRERIPIPAINTIDDTQPTAF
KYTTEVIYPHSYAKEPLKGCDCTNGCSDSNRCACAVKNGGEIPFNSNGAIVEAKPLVYEC
GPSCRCPPTCHNRVSQHGIKIPLEIFKTGNKGWGVRSLSSISSGSFVCEYAGEVLQENGD
EHVETDEYLFDIGHHYHDEVWEDPKFEGILGLESSTSKTTEDTEGSKTTEDTEGSTIDAS
KCSNVGRFINHSCSPNLYAQNVLWDHDDMKKPHIMFFATENIPPLQELTYDYNYGKVEDK
NGKEKVKPCFCGSPDCSRRLY
>gi|115464607|ref|NP_001055903.1| Os05g0490700 [Oryza sativa (japonica cultivar-group)]
MDRASNFIPGPYQELVDAKPIRSLAPMFPAPLGINVNQSSTPPLVCVTPVGQFPVGFGSG
ILPTFGSTTAFTTTANGVSYTSYTNNGAIDATPISAYKTRPGIVSLDGDEPYSGSASGRK
SKRSSGSAADGSNGVKFKRPKPVYKNFVAGKELAFLPPSSSDPREVVEAVHMTFEALRRR
HLQLDEIQETSKRADLKAGAIMMASNIRANVGKRVGLVPGVEIGDIFYFRMELCIIGLHA
PSMGGIDYMSAKFGSDEDSVAICIVAAGGYENVDDDTDTLVYSGSGGNSRNSEERHDQKL
ERGNLALERSLHRKNEIRVVRGFRDPFCLTGKIYIYDGLYKIQESWKERTKSGINCFKYK
LLREPGQPDGAALWKMTQGWIDNPASRGRVILPDLSSAAEALPVCLVNEVDHEKGPGHFT
YASQVKYLRPLSSMKPLQGCGCQSVCLPGDPNCACGQHNGGDLPYSSSGLLACRKPIIYE
CGDACHCTTNCRNRVTQKGVRFHFEVFRTANRGWGLRCWDPIRAGAFICEYTGEVIDELK
VNLDDSEDDYIFQTVCPGEKTLKFNFGPELIGEESTYVSADEFEPLPIKISAKKMGNVSR
FMNHSCSPNVFWQPVQHDHGDDSHPHIMFFALKHIPPMTELTFDYGVAGSESSGSRRTKN
CFCGSSNCRGVF
>eugene3.32850001
MVMEGGGSGNNSTPIIDKTRVLDVEPLRTLVPVFPSSSKAPPFGPYSSGFAPFYPFSAPQ
GSQATPDLNQQTHTTPAAPLRSFRATESNGDAFDGEYESYDGSTGSAKRRPKSSSQKRAR
KIQDLDFTLSVDENNFVVGVSLSERDDGNREVVHSIQMRFDALRRRLSQLEDAKESPAGI
IRRADLKAGNILMTKQVRTNMRKRIGTVPGVEIGDIFFFRMEMCLLGLHAPSMAGIDYMS
VRNDLEEEPLAVSIVSSGYYDDDAEDKDVLIYSGQGGAANKDKGATDQKLERGNLALERS
LRRGNEVRVIRGMKDSVNQASKVYVYDGLFRIQESWVEKAKSGCNIFKYKLVRIPGQPDA
FGVWKSIEKWREGLSSRAGLILPDLTSGAESVPVALVNDVDEEKGPAYFTYVSTVKYSKS
FKLTQPAYGCNCRNACQPGNLNCSCIRKNEGNFPYTANGVLVCRAPMIHECGPTCPCFPN
CKNRASQTGLKARLEVFKTKDRGWGLRSWDSFRAGTFICEYAGEVIEKVSQVGEGEGDGY
VFDTSHVYESFKWNYEPGLVEEDGSIEAIEEPNVPSPLVISSKNVGNVARFMNHSCYPNV
FWQPIMYENNNESFIHIAFFAMRHIPPMTELTFDYGKSCSGEAAADGGSTSRGRRKCLCG
APICRGYFG
>estExt_Genewise1_v1.C_LG_I6844
MRFDALRRRLSQLEDAKESPAGIIRRADLKAGNILMTKQVRTNTRKRIGTVPGVEIGDIF
FFRMEMCLLGLHAPSMAGIDYMSVRNDLEEEPLAVSIVSSGYYDDDAEDKDVLIYSGQGG
AANKDKGATDQKLERGNLALERSLRRGNEVRVIRGMKDSVNQASKVYVYDGLFRIQESWV
EKAKSGCNIFKYKLVRIPGQPDAFGVWKSIEKWREGLSSRAGLILPDLTSGAESVPVALV
NDVDEEKGPAYFTYVSTVKYSKSFKLTQPAYGCNCRNACQPGNLNCSCIRKNEGNFPYTA
NGVLVCRAPMIHECGPTCPCFPNCKNRASQTGLKARLEVFKTKDRGWGLRSWDSFRAGTF
ICEYAGEVIEKVSQVGEGEGDGYVFDTSHVYESFKWNYEPGLVEEDGSIEAIEEPNVPSP
LVISSKNVGNVARFMNHSCYPNVFWQPIMYENNNESFIHIAFFAMRHIPPMTELTFDYGK
SCSGEAAADGGSTSRGRRKCLCGAPICRGYFG
>fgenesh4_pg.C_LG_III001771
MEGGGSGHNSTPRIDKTRVLDVKPLRTLAPVFPSSSEAPPFVSTSPFGPHSSGFAPFYPF
SAPQATQATPDLNQHTHATPAAPLRSFRGTESNGDAFNGEAGARKSQDLDFTLSVENNFV
VGVSLSERDDGNGEVVHSIRMRFDALRRRLSQLEDAKESPVGIIRRADLKAGNILMTKQV
RTNMRKRIGAVPGVEIGDIFFFRIEMCLLGLHAPSMAGIDYMSLRNDLEEEPLAVSIVSS
GYYEDNAEDKDVLIYSGQGGAANKDKGATDQKLERGNLALERSLRRGNEVRVIRGMKDSV
NQASKVYVYDGLYRVQESWVEKAKSGCNIFKYKLVRIPGQPDAFGVWKSIEKWKEGLSSR
AGLILPDLTSGAESTAVSLLNDVDEEKGPAYFTYVSTVKYSKSFKLTQPAYGCNCPNACQ
PGNLNCSCIRKNEGNFPYTANGVLVCRAPMIDECGPTCPCFPNCKNRVSQTGLKVRLEVF
KTKDRGWGLRSWDPIRAGTFICEYAGEVVEKVSQPGEEGDGDDYVFDTSRVYESFRWNYE
PGLVEEDSSIEAIEEPKVPSPLVISSRNVGNVARFMNHGCYPNVFWQPIMYEHNSESFIH
IGFFAMRHIPPMTELTYDYGKSCVGEAEADGGSTPRGRRKCLCGAPRCRGYFA
>gw1.XVI.1034.1
KDSVGCVLLVFNLLRRQIVQLEDSKEATAGQSRRPDLKAGNVLMTKGVRTNAKKRVGAVP
GVEIGDIFFFRMELCTIGLHAPIMAGIDYMSVKVSQDEEPIAVSIVSSGGYEDDVEEDDG
LIYSGQGKEMDQKLERGNLALEKSLHRGNDIRVTRGIKDVGNPTGKVYVYDGLYRIQESW
VEKGKSGSNVFRYKLGRLPGQPDAYKMWKKIQQWKDGIIPRMGIILPDLTSGAETLPVSL
VNDVDHEKGPAYFNYSPTLKYSKPVPRDPFVGCACNGACLPGNENCDCVQKNGGYLPHIV
NGVIVSQKSVIYECGPPCRCPPTCRNRVSQGGLRVRLEVFKTKDRGWGLRSWDPIRAGAF
ICVYAGEAVDDSEAQELAGENEDDHIFDGTRIYQPVEVLPGDLNNAPNLQFPLIINARNA
GNVARFINHSCSPNLFWQPVLRGNSKEFDLHIAFYAIRHVPPMTELTYSYGMVPPEKADR
GKKKCFCGSPKCRGFF
>gw1.VIII.652.1
WLNRDKRIVGSIPGVQIGDVFFFRMELCVVGLHGQPQAGIDYLPASQSSNREPIATSIIV
SGGYEDDEDSGDVIIYTGHGGQDSLNKQCEHQKLEGGNLAMERSMHYGIEVRVIRGIKHV
GSVSSKVYVYDGLYKILDCWFDVGKSGFGVYKYKLLRIDGQPEMGSSILKFAETLRTKPL
SVRPRGYLSLDISNKKENMPVFLFNDIDNDHDPMCYQYLERTVFPVFVITNGSNGTGCDC
VSGCSDGCFCERKNGGEFAYDDNGFLLRGKPVVFECGVSCKCPPTCRNRVTQRGLRNRLE
VFRSMETGWGVRSLDLIHAGAFICEYAGVVITREQAQIFTMNGGGLVYPNRFSAKWSEWG
DLSQIYPNYIRPSYPEIPPLDFAMDVSKMRNVACYMSHSSTPNVLVQFVLYDHNNLMFPH
IMLFAMENIPPLRELSLDYGVADEWTGKLAICN
>gw1.X.4649.1
RSSELVRVTDLGIEDQRYFRDLVRRTRMVYDSLRILSILEEEKRRGERLGRRARGDLRAA
SAMRDCGLWLNRDKRIVGSIPGVQIGDVFFFRMELCVMGLHGQAQAGIDYLPASQSSNRE
PIATSIIVSGGYEDDEDAGDVIIYTGHGGQDKLNRQCEHQKLEGGNLALERSMRHGIEVR
VIRGIKHEGSVSSKVYVYDGLYKILDYWFDVGKSGFGVYKYRLLRIDGQPEMGSSILKFA
ESLRTKPLTVRPRGYLSLDISNKKENMPVFLFNDIDNDHDPLCYQYLERTVFPVFVFTNG
SNGTGCDCVSGCSDGCFCAKKNGGELAYDENGFLLKGKPVVFECGVSCRCPPTCRNRVTQ
RGLRNRLEVFRSRETGWGVRSLDVIHAGAFICEYAGVVLTREQAQIFTMNGGGLVYPNRF
SAKWAEWGDLSQIYPNYTRPSYPELPPLDFAMDVSKMRNVACYMSHSSAPNVLVQFVLYD
HNNLMFPHIMLFAMENIPPLRELSLDYGVADGWTGKLAI
>gw1.II.373.1
VKVKDTLRLFNKFYLQLVQKKAKRPDLKAITKMFEANATMYPEKRIGDLPGISVGHRFYS
RAEMVAVGFHSHWLNGIDYMGQSYRKGVYHNYTFPLAVAIVISGMYEDDLDNAEDVIYTG
QGGHDLTGNKRQIRDQKLERGNLALKNCVEQCVPVRVVRGHECASSYCGRVYTYDGLYKV
VQYWAEKGLSGFTVFKYRLRRMEGQPILTTNQVQFSYGRVPQSVAEIRGLVCEDISGGQE
DVPIPATNLVDDPPVAPSGKSYTYCKSLQIAKNVKLPANVSGCNCQGTCVDPRTCACAKL
NGSDFPYVQINGGRLIEARAVVFECGPSCGCGPGCVNRTSQRGIKHRLEVFRTPKKGWAV
RSWDFIPSGAPVCEYIGALVRTEDTDHVCENNYIFDIDCLQTMRGLGGRERRLGDVSVSA
INSFDGDDQKSESVPEFCIDAGSTGNIARFINHSCEPNLFVQCVLSSHHDVKLARVMLFA
ADNIPPMQELTYDYGYALDSVSGPSGKIKQMPCYCGAADCRKRLF
>gw1.118.279.1
TRNKVRETLRLFQAICRKLLHEEEANFKERGNTRRRVDLQASKILKEKGKYVNIGERIIG
SVPGVEVGDEFIYRVELNIVGLHRQIQGGIDYMKQDGKLLATSIVSSGAYDDDTDNSDVL
IYTGSGGNMMSGDKEPEDQKLERGNLALKNSMDAKNPVRVIRGDSKGADSVDARGRTYIY
DGLYLVEKCWQEIGSHGKLVFKFKLVRIQGQPELAWNVVKKSKKFKVREGVCVDDISQGK
EKIPICAVNTINDEKPPPFKYTTHMIYPHWCRRLPPKGCDCINGCSESRKCPCLEKNGGG
IPYNYNGAIVEAKPLVYECGPSCKCPPLCYNRVSQHGIKFQLEIFKTESRGWGVRSLNSI
PSGSFICEYAGEVLEEKEAEQRTGNDEYLFDIGNQFNDNSLWDGLTTLMPEAQPDAVVEV
QNSGFTIDAAQCGNVGRFINHSCSPNLYAQNVLYDHDDKRIPHIMFFAVENIPPLQELTY
HYNYMIDQVFDSNGNIKKKSCHCGSPECTGRMY
>gw1.III.353.1
LAGITVGHKFFSRDDMVATGFRGHWLNGIDYIRKLCGKLHNEYSSLVAVAIVLSGQYQDG
VDCLNEVVYTGQGRNNMNGSKSQTKDQVMHCSNLALENNMEQSVPVRVICEHKRGDNQSG
KVYTYCGLYKVVRCWSFKRASGFTVSKYRLKRLQGQPKVEIDEVTFSSYFITXKKRVYLL
VCEDISFGKEDIPIPVINVIDNPPIAPPGKLLTNLCFYEGSFKYIKSVQVARNVIIPPSA
SGCDCKGKCTNPRSCSCARLNGFDFPYVDIDGGRLIEAKDVVFECGPGCSCGPSCINRVS
QRGLKYQLEIYRTADKGWAVRSWDVIPSGAPVCEYFGILRRNDELDNVSGNEFIFDIDCW
HTMNEIGGRERRQGDGSAPAIDPLKKVDVKMDESESEFCIDAGSYGNVTRFINHSCQPNL
FVQCILSTHHDIRLARIVLFAADDILPMQELTYDYGYALDSVVGPDGKLKQSPCYCGTDE
CRGRLY
>estExt_Genewise1_v1.C_LG_VII3275
MCSCNKTCPNRVLQNGIRVKLEVFKTDNKGWAVRAGEPILRGTFICEYIGEVLDEQEAND
RRDRYGKEGCSYMYKIDAHTNDMSRMVEGQSHYFIDATKYGNVSRFINHSCMPNLANHQV
LVNSMDSQRAHIGLYASRDISFGEELTYNYRYELLPGEGYPCHCGASKCRGRLY
>gw1.V.3747.1
RFPYDYKGRLVLEEGYLVYECNSMCNCNKTCPNRVLQNGIRVKLEVFKTDNKGWAVRAGE
PILRGTFICEYTGEILNEQEASNRRDRYGKEVCSYMYKIDAHTNDMSRMVEGQAHYFIDA
TKYGNVSRFINHSCMPNLVNHQVLVDSMDSQRAHIGLYASQDIAFGEELTYNYRYELLPG
EGYPCHCGASKCRGRL
>gw1.II.215.1
AQANLEIATSAMGEVKISLSCNSLLGRPNFHMPSQDELLKSMQEKCLRSYKIIDPNFSVM
QILKDMCECFLDLATDSSHESQERILNVTPALDLLKKSAGVGAIKQNDHAEYGSLIVVPQ
HQLTADEFRFLNYHSDITKGEEMFEIPWSNEVNSEFPPVFNYIPRNLIFQNAYVNFSLSQ
IRAENCCSACIGNCLSSSTPCVCSSDSEHGFAYTLEGLVKEDFLEDCISLTRNPQRQFLF
YCRDCPLERSKNDEMLEPCKGHLKRKYIKECWSKCGCHKQCGNRVVQRGIMCKLQVFFTP
EGKGWGLRTLELLPKGTFVCEYVGEILTNKEFYERKMQRATSNKTEKHAYPAVLDADWCL
KGVVNDEEALCLDATFYGNVARFINHRCLDANMIEIPVKIETPDHHYYHLAFFTTREVNA
SEELTWDYGIDFDDTDQPVELFHCRCGSKFCRNMKRSSSKLILN
>gw1.XIV.76.1
MPTNPRVVKAFRAMKALGISEKQVKPVLKKMLKLYEKNWELIEEENYRALADAIFDEEEP
ISLQNPAGNMSSQTVSPGCLAVQEHSSQSDLSDMDGTLLSDSLLSWKQRSYKGKEPLLPA
AAPQEKRPTLKGSSQAVHFKDPVVQPSAFLSPKQKVPHSRALIKPKDEPFTGDMPFEDAM
QSIAIIRPEQSLIQRVSSRKQHHQEPPASQFLAGEDNVPVSSSPARDSCELATIPEDSPA
SLEIATSALGEVKISLSCNSMLGRPDFHMPSQDELLQSMQDKCLRSYKILDPNFSVMQML
KDMCECFLDLATDSSHEHESQERILNVTPALDLLKKSPPNVLEVVQVSEEAIENGCSGSG
KVNEFRDAEFGSLIVVPQSQLTPDEFRSLHYRTDITKGEEMVEIPWLNEVNSEFPPFFNY
IPRNLIFQNAYVNFTLSQIRAENCCLACIGNCLLSSTPCVCSSDTEHGFAYTLEGLVKED
FLEDCISLTRDPQRQCLSYCRDCPLERSKNDEILEPCKGHVKRKYIEECWSKCGCHKQCG
NRVVQRGIRCKLQVFFTPEGKGWGLRTLEILPKGTFVCEYVGEILTNKELYERKMQRTSS
SKTEKHAYPVLLDADWCMKGVVKDEEALCLDATFYGNIARFINHRCLDANMIEIPVKIET
PDHHYYHLAFFTTRGVNALEELTWDYGIDFDDTDQPVEVFPCRCGSKFCRNMKR
>gw1.XIII.1724.1
ERASCAFKATRALGIRDEEVKPVLLNLLKLFDKNWELIEAEDYRALIDAYFESKESEASS
SFRLPHSSKNLPKAKHKATACDKKRSVRSLNDITKGAENVKISLVDESGNEDFPKFTYIP
HNIIYQNAYLLISLARIADVDCCSSCSGDCLSSQIPCACARETGGEFAYTPKGLLKDDFL
TACVCMRRTPKKDHFVYCQDCPLERSKNEPCKGHLLRKFIKECWRKCGCHMTCGNRVVQR
GITCDLQVFMTPQGKGWGLRTLQDLPKGSFICEYVGEILTNTELYERNIQNRGNNRHTYP
VTLDADWGSEKVLRDEEALCLDATFSGNVARFINHRCHDGNLIDIPVEVETPDHHYYHLA
FFTTRDVTASEELTWDYGIDFDDYDHPIKAFRCSCGSAYCR
>gw1.IX.1069.1
KIAEASMAVAHFGFAEEKVKETLKRLVKLYKDDWKLIEEDNYKELIDILTKEIVTDDNED
NSTLEPSKVLQDSQSSEPQMMEAVLQKKYPIYLKDISRGEDNIPVPLVNESSTLELPDFI
YIKNNMVYQGGHVDFSLARISEDNCCAQCLGDCLSSDLPCACAAETGGEFVYTQKGMLKE
EFLDEAIAVSLDPQRKHFYYCEICPLQNEPQQRYGKIKRCKGHLTRKFIKECWSKCGCNK
KCGNRVVQRGIQVALQVFAAPEGKGWGVQSVNALKKGTFICEYVGEIVTNQELYERNNER
AAKKERHTYPVLLDADWGSERILEDEEALCLDATEFGNIGRFINHRCYDSNLIEIPVEVE
TPDHHYYRHAFFTTRGIEPMEELTWDYGIQFDDKHHPIKAFKCKCGSTGCRDKK
>gw1.XIII.2167.1
LIQCADLILPWLTPLELANISSTCKALSQISKSITLQRTLDASRFLENHLIPFLNPNNQH
PYAYFLYAPSQLLPSQSPLRQPWGSQIDRDSLGRHHSGSACKLNESWEVLRGCDSELATP
RRVMGESGKGVCGCDCEGCEEGGTGWEFWGLEEMGIMTECGPGCGCGLECSNRLTQRGVL
VKLKIVRDGKKAWGLFAGQMICQGQFICEYAGELLTTEEARRRQQIYDELASSGQFSSAL
LVVREHLPSGKACLRINIDATRTGNVARFINHSCDGGNLTTVLVRHTGSLLPRLCFFASR
NIKEGEELTFSYGEIRVRSKGLQCFCGSSCCFGTLPSEHT
>gi|75249421|sp|Q93YF5.1|SUVH1_TOBAC RecName: Full=Histone-lysine N-methyltransferase, H3 lysine-9 specific SUVH1; AltName: Full=Histone H3-K9 methyltransferase 1; AltName: Full=H3-K9-HMTase 1; AltName: Full=Suppressor of variegation 3-9 homolog protein 1; Short=Su(var)3-9 homolog protein 1; AltName: Full=NtSet1
MEQGLRSDGNNPPSIDKTRVLDVKPLRCLAPVFPSPNGMSSVSTPQPSPFVCVPPTGPFP
PGVAPFYPFVAPNDSGRPGESSQQTPSGVPNQGGPFGFAQPISPVPLNSFRTPTTANGNS
GRSRRAVDDDDYSNSQDQNDQFASGFSVHVNNVEDSGTGKKRGRPKKPRRAQQAEGLTPV
EVDVEPLLTQLLTSFKLVDLDQVKKADGDKELAGRVLLVFDLFRRRMTQIDESRDGPGSG
RRPDLKASNMLMTKGVRTNQTKRIGNAPGIEVGDIFFFRMELCLVGLHAPTMAGIDYMSV
KLTMDEEPLAVSIVSSGGYDDDGGDGDVLIYTGQGGVQRKDGQVFDQKLERGNLALEKSV
HRANEVRVIRGVKDVAYPTGKIYIYDGLYKIQESWAEKNKVGCNVFKYKLLRVPGQPEAF
KVWKSIQQWKDGVASRVGVILPDLTSGAESQPVCLVNDVDDEKGPAYFTYIPSLKYSKPF
VMPRPSPSCHCVGGCQPGDSNCACIQSNGGFLPYSSLGVLLSYKTLIHECGSACSCPPNC
RNRMSQGGPKARLEVFKTKNRGWGLRSWDPIRGGGFICEYAGEVIDAGNYSDDNYIFDAT
RIYAPLEAERDYNDESRKVPFPLVISAKNGGNISRFMNHSCSPNVYWQLVVRQSNNEATY
HIAFFAIRHIPPMQELTFDYGMDKADHRRKKCLCGSLNCRGYFY
>gi|225465387|ref|XP_002273935.1| PREDICTED: hypothetical protein [Vitis vinifera]
MDGGSGHGFVPPSASFDKSRVLDIKPLRSLVPVFPNPPQAPPFVCSPPFGPFPPGFTPFY
PFSVAQGPQSSPELNQHKTPTGATNHETPISASANLFRTPPHFPGVVNGDAETSREYGVQ
FLNENSNMGVKQDGFFDDPKRAAPHLRASNSSRKKAKKSKDVDISLTVDNEKGSSKNFVM
RFDSLQLDDGNREMVNYVLMTFDALRRRLSQIEEAKESPGGGIKRADLKAANILMSKGVR
TNMRKRIGVTPGVEVGDIFFFRMEMCLAGLHAQSMAGIDYMFVKGGLEEEPVAVSIVSSG
GYDDDADDADVLIYSGQGGNVNRKDKQVADQKLERGNLALDRSFHRANEVRVIRGVKDVV
NPLSKVYVYDGLYTIQESWTEKGKSGCNMFKYKLVRIPGQPGAFAHWKSIQKWKEGFSSR
IGLILPDLTSGAESIPVSLVNDVDDEKGPAHFTYFPTLRYSKSFNLKHPSFGCNCQNACL
PGDLNCSCIRKNGGDFPYTSNGILVARRPLVHECGPTCPCIPNCKNRMSQTGLKVRLEVF
KTNNRGWGLRSWDPIRTGTFICEYAGEVLDKVKVYQERDEGESNEYLFDTTHVYDNAFKW
NHEPGLLDEEPSAEPNEYYDIPSPLIISAKYVGNVARFMNHSCSPNVFWQPVLYEHNNES
FLHIAFFAIKHIPPMTELTYDYGMLQSENYEVQSNHTPNGKKKCLCGSSNCRGYYG
>gi|225433249|ref|XP_002282057.1| PREDICTED: hypothetical protein [Vitis vinifera]
MPSRKVKIPKAKILKACNSMKAMGIAEELVRPVLNDLANLYDNNWALIEDENYRVLIDAI
FEQQEVKGTKSKAREEEASLDDESEDSELPLKRLCSRQQKDALVAMVDSVAGFGGTPSRS
SQELPQFHWRKNRVGSTQHFEGDELVKSVPLLPPEGVSNKYPETRPILREKEPPQPCLKD
QRGRSDPLFPRTQVQDKGKKPIHPRLGQIENRLNYEKETHIECFKVPKIEPDCVNSPTED
AVNKCHNAPSIVPKNKTFTNDNLQLVVPLVVIHPASPSLKSEDGPSSGNCSHSKEDEHKV
HESNYLDVADEANASGEDQANGVSDSSQFDIASSPNGEVKISLILNTSQQSGCHIPNLDA
VSKALEDKCRGTYGITEPSFSVMKLMQEFCEYFLAIGADSTDDEKLKTMETSSTLDILKE
PAAQDVLGRGDHKGKFCIPSSSSNGSVKCQNLVEVGQKIPRPIYMNGLDILRCTLTSNKV
NKSCYIERDENLKVLRGPESLNSCGIVAVQKHCFSVDTVKPLQYFDDITKGEEMVKISLV
NGTSSQLPPNFFYIPQNIVFQKAYVNFALARISDEDCCSNCFGDCTSLAIPCACARETGG
EFAYQQGGLVKEKFLEECISMNRDPQNHRLFYCKNCPLERSRNENTSNPCKGHLVRKFIK
ECWCKCGCSKKCGNRVVQRGITVNLQVFLTPEGKGWGLRTLENLPKGAFVCEYVGEIVTN
TELYERNLRSTGKERHTYPVLLDADWGSEGVLKDEEALCLDATFYGNVARFINHRCFDAN
LVEIPVEVETPDHHYYHLAFFTTRKVDALEELTWDYGIDFDDHNHPVKAFRCCCESKGCR
DTRNSKRHGVKRRKMEMKA
>gi|255569225|ref|XP_002525581.1| histone-lysine n-methyltransferase, suvh, putative [Ricinus communis]
MEGGSGNNSVPPSSTFDKSRVLDVKPLRTLVPVFPNSPQTPPFICAPPNGPFPSGFSPFY
PFNGPQLAATTTASTPPDLNQETHTPAPLRSFRAPQSNGGVSRGGNEEGTSDGRPKRPVG
RPRNSTSSSQKRAKKDLDFTLSVVDNNFVAGITPSQREDGDRGVVINIMMRFDALRRRLS
QLEDSKEAPTGLIKRADLKAGNVLMSKGVRSNMRKRIGAVPGVEIGDIFFFRMEMCVIGL
HSQSMAGIDYMIVRGDIDEDPLAVSIVSSGGYDDEAEDRDVLIYSGQGGNANSNKKEAAD
QKLERGNLALERSLHRANEVRVIRGMKDTLSQAAKVYMYDGLYRIQESWVDKGKSGCNIF
KYKLVRVPGQPGAFSVWKSIQQWKEGISTRVGLILPDLTSGAETLPVSLVNDVDEEKGPA
YFTYFPTVKYIKSFKLTEPSYGCNCRNACSPGDLDCSCIRKNGGDFPYTANGVLVSRRPL
VHECGPTCPCIPNCKNRVSQTGLKVRLEVFKTKDRGWGLRSWDPIRSGTFICEYAGEVIE
KVKGKQDGEGEDEYVFDTTRVYEPFKWNCEPGLVEEGDNDITEECNIPSPLIISARNVGN
VARFMNHSCNPNVFWQPVAYEHNSESYVHIAFFAVRHIPPMTELTYDYGISRSDEAEGNN
NVQHGRKKCLCGSQKCRGSFG
>gi|255574851|ref|XP_002528332.1| histone-lysine n-methyltransferase, suvh, putative [Ricinus communis]
MHQKLEGGNLALERSMHYGIEVRVIRGFKYAGSFTNKIYVYDGLYKIHDCWFDVGKSGFG
VYKYKLMRIVGQPEMGSSVLRFAQSLRTAPLSVRPRGYLSLDISNKKENMPIMLFNDIDN
DHDPLCYEYLARTVFPPFAFNQGSSGTGCECIGGCVDGCLCSMKNGGEFAYDQNGFLLRG
KPLVFECGAFCKCPPSCRNRVSQKGLKNRLEVFRSRETGWGVRSLDLIHAGEFICEYAGV
ILTKDQAQVFTMNGDSLIYPNRFSPKWAEWGDLSQIYADYVRPTYPSVPPLDVAMDVSRM
RNVACYLSHSSTPNAMVQYVLFDHNNLMFPHLMLFALENIPPLREISLDYGVADEWTGKL
SICN
>gi|255580797|ref|XP_002531219.1| histone-lysine n-methyltransferase, suvh, putative [Ricinus communis]
MIGSVPGVEVGDEFQYRVELNIIGLHRPTQGGIDYMKEGGLILATSIVASGGYDDNMDDS
DVLIYTGSGGNMMNGGDKEPEDQKLERGNLALKNSMDAKNPVRVIRGDTRASESSSARTR
TYIYDGLYLVEKCWQDLGPYGKLVFKFRLVRIPGQPELAWKVVKKSKKFKVRDGLCEDDI
SKGKEKIPICAVNTIDDEKPPPFEYITHVIYPDWCRPIPPRGCNCTNGCSETAECSCVAK
NGGEIPFNHNGAIVEAKPLVYECGPSCKCPPSCYNRVTQHGIKIHLEIFKTESRGWGVRS
LNSIPSGSFICEYVGELLEEKEAEQRAGNDEYLFDIGNNSSDLWDGLSNLISETHSSSCE
VVEESCFTIDAAKYGNVGRFVNHSCSPNLYAQNVLYDHEDKRVPHIMLFAAENIPPLQEL
TYHYNYTIDEVFDSDGNIKKKSCYCGSSECTGRMY
>gi|255543539|ref|XP_002512832.1| histone-lysine n-methyltransferase, suvh, putative [Ricinus communis]
MVAVCVDSSREVEREKENKSITEGTMKRRVSARIQATKQQRAEKEELVRKRVELLDENGE
RNKKRANVFSRRRVNVDDVNEEHKHEHEHEHEHEHQDEHEEVMVVKEKEKEMQVSSTEAL
KSQVANVNEKIAGVVTEKSVNARVKETLRLFNKHYLHFVQKKAKRPDLKAISKMIETNAI
MYPEKKIGDLPGIDVGHQFYSRAEMVAIGFHSHWLNGIDYMGLSYSKEYRDYTFPIAIAI
VLSGMYEDDLDNAEDVIYTGQGGHDLTGNKRQIRDQVMERGNLALKNCVEQSMPVRVVRG
HESTSSYSGKVYTYDGLYKVVQYWAEKGISGFTVYKYRLRRLEGQPTLTTNQVHFVYGRV
PQSISEIRGLVCEDISRGQEVVPIPATNLVDDPPVPPTGIQFWTLNLSGFTYRKALQVSK
NIKLPTNAVGCDCKGACLDPRTCACAKLNGSDFPYVHRDGGRLIEAKAIVFECGPNCGCG
SHCVNRTAQRGLKYRFEVFRTPKKGWAVRSWDFIPSGAPICEYVGVLRRTEDLDNVSENN
YIFEIDCLQTMKGIGGRERRLGDVSVPTISNTERLDDQKSESVPEFCIDAGSYGNIARFI
NHSCEPNLFVQCVLSSHQDLKLARVMLFAADNIPPLQGCN
>gi|255562775|ref|XP_002522393.1| set domain protein, putative [Ricinus communis]
MEVLPCSGVQYVEEVDCAQQNSGAGCNFDRESNGFEHGQQVQMADARVDNVSVHVEGPQI
ERRSEGQGIAGELPISDGHQNGVSYSDCQVDSQRVSGDSHDFEDDDINVQNYCTEPCEAP
DNCQVVVDTIDSDLSNSRDGESSVSEPKWLEHDESVALWVKWRGKWQAGIRCARADWPLS
TLRAKPTHDRKKYFVIFFPHTRNYSWADMLLVRSINEFPHPIAYRTHKIGLKMVKDLNVA
RRFIMKKLAVGMLNIIDQFHTEALIETARDVMVWKEFAMEASRCTGYSDLGRMLLKLQNM
IFQRYIKSDWLAHSFQSWMQRCQVAQSAESVELLREELSDSILWNEVNSLWNAPVQPTLG
SEWKTWKHEVMKWFSTSRPVSSSGDLEQRSCDSPSTVSLQVGRKRPKLEVRRAEPHASQI
ETSSPLQTMTVEIDTEFFNNRDSINATAVASSLSKDEDFGEGAAPLESPCSVADRWDEIV
VEARNSDVILTKDVERTPVSEAVDKKTIDHGNKNRQCIAFIESKGRQCVRWANDGDVYCC
VHLASRFIGSSIKAEASPPVNSPMCEGTTVLGTRCKHRSLPGASFCKKHGPRGDTTNVSN
SSENALKRRHEEIVPGSETAYCQDIVLVGEVESPLQVEPVSVMDGDAFHERNRLNEKLEH
SSQDHNVTVVHHCIGSSPFDINGPCHESPKRYLLYCDKHIPSWLKRARNGKSRIIPKEVF
ADLLKDCHSLDQKMRLHQACELFYKLFKSILSLRNPVPMEIQLQWALSEASKDFGVGELL
LKLVCTEKDRLMKIWGFRTDEAVDVSSSATENTPILPLTIDGSHVDEKSIKCKFCSEEFL
DDQELGNHWMDNHKKEVQWLFRGYACAICLDSFTNRKLLENHVQETHHVEFVEQCMLLQC
IPCGSHFGNAEELWLHVLSIHPVEFRLSKVVQQHNIPLHEGRDDSVQKLDQCNMASVENN
TENLGGIRKFICRFCGLKFDLLPDLGRHHQAAHMGPNLLSSRPPKRGIRYYAYRLKSGRL
SRPRFKKGLGAATYRIRNRGSAALKKRIQASKSLSTGGFSLQPPLTDSEALGRLAETHCS
SVAQNLFSEIQKTKPRPNNLDILAAARSTCCKVSLKASLEGKYGVLPERLYLKAAKLCSE
HNIRVQWHRDGFLCPRGCKSFKDPGLLLPLMPLPNSFIGKQSAHSSGCADNGWEIDECHY
VIGLHDFTERPRTKVTILCNDISFGKESIPITCVVDEDMLASLNVYDDGQITNLPMPWEC
FTYITRPLLDQFHNPNIESLQLGCACPHSSCCPGRCDHVYLFDNDYEDAKDIYGKPMHGR
FPYDDKGRIILEEGYLVYECNQMCSCSKTCPNRVLQNGIRVKLEVYKTKNKGWAVRAGEP
ILSGTFVCEYIGEVLDEVEANQRRGRYSEESCSYMYDIDAHTNDMSRLMEGQVKYVIDAT
KHGNVSRFINHSCLPNLVNHQVIINSMDAQRAHIGLYASRDIAFGEELTYNYRYNLVPGE
GYPCHCGTSKCRGRLC
>gi|255571202|ref|XP_002526551.1| set domain protein, putative [Ricinus communis]
MAPNPRVVSAFRAMKAIGINEDKVKPVLKKLLKLYDKNWELIEEENYRVLADAIFDDDDS
KGPNFGEEAEVHDEPEQPLKRLRSRGQEEQASASPNNCNLIAGGPPLKKPKVEEEAVRGT
NSLQRSPDMRKSQHGSVSTQNHYSQSPQVRHSYKGKEPMLPHVASEEKRPSVERPSHAVQ
IRDPVVDRGKQKMPESYALIKPKDEPFTDDLPPTDLEAPLAMIQPPLAMIQPDSTVMSLS
QGKPDDQESPASHSGAEENGCDSLRASSSEKRINSELAAVQDGSPANLEVASSSLGEVKI
SLSCDSMLGRPNFHMPSQDEFLKSMQEKCLRSYKILDPNFSVLQMLKDMCECFLELGTDS
SHESQERLMNVTTTVDVLKKSAACCGLGNGSIDARSCTEVSVHQIARQLQSFTEGTHTSA
NGSVEIDRGHELRDPKSHSLVVVPQHQLTSEEIRSIHDCNDITKGEELVEISWLNEINNE
CPSSFNYIPENLIFQDAHVKFTLSQIIAEDCCSTCIGDCLSSTTVCVCAAETGDKFAYTS
EGLLREDFLEDCISMTRDPHRQCLSYCKACPLERSKNEEILEPCKGHLKRKHIKECWRKC
ACHRLCGNRVVQRGMVCKLQVFFTPEGKGWGLRTLEKLPKGTFVCEYVGEILTNKELHER
NMQRIRGATSDFHTYPVLLDAYWCLKGAVKNEEALCLDATFYGNVARFINHRCLDANLIE
IPVKMETPDHHYYHLAFFTTRDVDAMEELTWDYGIDFNDNDHPVEVFRCLCGSKFCRNMK
RSNMYICLSVGDARFFIAGVKIPLTDEANIPGETCMVVALWIWIGLSLHQDD
>gi|255569458|ref|XP_002525696.1| set domain protein, putative [Ricinus communis]
MNKKQENNQNPLIQWANHILPYLTPQELSNTSLTCKSLLQISKTITLNRSLDASQSFENN
NRIPFHNPLGNIPYAYFLYTQSHLLPSQSPKRQSWGGATCVSSSQGDGDGIFKCDCDCEG
CEQEDDASGVDFVLGLEEMEMGIMSECGATCECGLKCRNRLTQRGVSVKLKIVRDLRKGW
GLFADQFICQGQFVCEYAGELLTTKEARSRQKIYDELTSTGWFSSALLVVREHLPSGKAC
LRVNIDATRIGNVARFINHSCDGGNLSTMLVRSTGALLPRLCFFASRDIKEGEELTFSYG
EIRLRSKGLRCFCGSSCCFGTLPSEHT
>TC81927 TC49615 TC61781 -EMBOSS_001_2
SDCRSGCTTGDRCPCVQLNGGELPFNPNGYLVKRKAMVYECGDQCRCPPSCRNRVSQKGV
KNQLEVFKTNGKGWGVRSWDPIPAGSFICEYTGEVLSDSDSEQEDEDNDYLLRANHMYES
RTDLDCISDVLSEQNQGTYTKPHFNIAIDASKMGNVSRFFNHSCSPNLLWQSILYDHHDT
QFPHIMFFAVENIPPLTELTYDYCGHGENKGAGKSKGCLCGASDCRGKFWESVGGLLQF
KRRTPFYMLFPSCIVCTTTFKLLESVEMVCALALEWRTEVVVRADLRMLFFVYY
NTX
>TC100145 TC38564 -EMBOSS_001_3
EWYHAEGPLRPGYKNYTFPISVAIVLSGEYEDDVDNSEDVIYTGQGGQNLLGDKRQIKDQ
KMVRGNLALKNSMDQAIPVRVIRGHQSSNSYSGKVYTYDGLYKIIDYWAERGLSRFTVFK
FRLRRLEGQPVLTTDQVRFSRAQLPKSPSELKGLADVDISNGKETLPVPASNVIDEQPVP
PTGYTYLKTVKVANGIEIPPPAQGCNCKGECVNPRTCSCAKLNGMDFPYVRRDGGRLVEA
KDVVFECGPNCGCGPTCVNRTSQQGLKYRLEVFLTSNKGWAVRSWDSIPAGAPVCEYTGI
LMRTDDLDSVMENNFIFEIDCLQTMKGIDGRQRRLGDVSKHDNEKLDDKKGDGQPEYCID
AGTAGGVARFINHSCDPNLFVQCVLSSHHDPKLARVMLFAADNIPPLQELTYDYGYSLDS
VVDSEGKVKKMACYCGAVECRKRLYGNLIVVINHLKLKLWDEDAFFINFNRKFKQFD
LNQLKNWRELSFPIGSERTIILPICLGLTDNKGVKGKKLGNVVGCFLVATYLVK
DLQSIRSFILVLKENIGSKFAVVDGNLTLLRFCDVHSEYIFLGCKSRMFLRTLLPTQGLF
ALETEFLHDNFMSKSIDTVMKLVFILL
>TC114176 TC55703 TC71386 -EMBOSS_001_2
RLNSIYLCSLLEGKDLKLDTYMQHFTYITERLLDPSLGLDTKSSQLGCMCTQPLCFPE
ACDHIYLFDNDNDDAEDIYGQPMHGRFPYDENGRIILEEGFLVYECNSMCSCNKECPNRV
LQKGVQVKIEVYKTKHKGWAVRAAQAISRGTFICEYLGEVLNDQEANKRGERYDNEGCSY
LYDIDAHIDTSDLIDGVQPYVIDATKYGNVARFINHSCSPNLVNYQVLVESMDCQLAHIG
LYASRDIAFGEELAYDYRYKLLPGKGCPCNCGASNCRGRLYRVSCRSAIVDSLLFSHIN
TINGSRSKACNASDGQCAYLSLYGEVRITRFTLTYMLKFPFLCGIEAEPMISSYSSM
EVNYGVISLYRTDLSENSVHLTISFQSSANRIACQCGIKNTRNDNALIKLTLRPI
SHKNSQFFLLKQAMCYCFHSSNSQIYSLEQNKTMLTISMFSCRRCSDGDPFWVEVFT
KLNALEMEIENVVCHTTVCHGYVVTNSMEALCIMRELCYSIDAPENMYNIIL
>TC97906 TC70629 -EMBOSS_001_3
ELTSESYPSAFYYIPKSIVYQNAYINVSLARIGDDDCCSNCSGDCLESPITCACARETGG
EYAYTRDGVLKKNFLEEALSIHMKPKPHHYFYCKDCPQERTKNEYKPDSCKGHLIRKFVK
ECWSKCACSKHCGNRVVQRGIIRKLQVFFTSEGKGWGVRTLEDIPRGAFVCEYVGEILTN
MELYNRNNERMRNEKHTYPVLLDADWCSEGVLKDEEALCLDATHYGNVARFINHRCYDAN
LIEIPVEVESPDRHYYHLAFFTTRKVEAMEELTWDYGIDFDDCDHPIKAFQCHCGSIHCR
DAKRLHRRKTLHRNFEWIHMYVNFVVAKVTMIWVSVNVKAAGILKEYVCAILKAGTM
FSFNVLVMSSNCGILLVIIDINVAS
>TC90833 -EMBOSS_001_1
RPGNDDQKLERGNLALERSKHHGVEVRVIRGIKDNASPSGKIYVYDGLYKVEESWLDKGK
SGYGVFKYRLERLPGQPELASDILKSAVKWKSNPSLRHGLINPDISSKRDNLPVYLVNDV
DDDEGPKNFEYISKVSYSNSVSKLLEPSEGCDCKGNCGFSDKCSCFQLNGRDMAYTQNGI
LVKWRPLIYECGEHCRCPQNCRNRVSQKGPKFHLEVFRKDNGRWGVRSWDPIPGGSFICE
YVGEVLLDEEIDQQFEENQYVLSANRSQENSTDWGNISDILPERTDGSSAAPLELKFTIM
PRKWGMLLA
>TC114331 -EMBOSS_001_1
WYREFGHYGRGGMEAVSIPCTNDIDDAPVPSFDYITCNRFSEHADVILKSVLANTVKQAK
PCNGCYKIDMDDPEACISVHVDVSDGRRDQDRRIDWQGEPMLGRLPYDRYGLLQLGWFRI
DVVECNSRCQCGPNCVNRELQKGLHVELEVFKTEERGWGVRTLEQIPRGKFVLEYVGEML
TEGEVSKRGLVYPEYSSSYLFNLDHPAVPLEDQLVLDGFKMSNVGRFINHSCEGNLSIYR
VYTETLDKRIFRIGLYAGRDIE
>TC88139 -EMBOSS_001_1
RPGGLYLVEKYWQEKGTTGSSVFKFQLRRMPGQPQIAWNILRTIGKSKTLACREGLRQRD
ISHGKETRPISVVNTVDDEIGPAPFEYTSKIIYPSWYNPTPPRGCDCVDGCSDSESCFCA
IKNGGELPYNYNGAIVEAKPLVHECGLFCKCPQTCHNRVSQHGVKLELEVFKTAKRGWGV
RSLTSISSGSFICEYTGELLSDMEAEQRTGNDEYLFDIGSGSNDQSLWDGLAGLVNELPS
HSIVETVED
>jgi|Selmo1|79965|e_gw1.3.1059.1
SQMLRMNAILFPEKRIGDLPGVKVGDTFFSRAELVSVGIHKHWINGIDYIGKVLANNDHK
TYNLPLAISIVMSGGYEDDVDNSDDVIYTGQGGNNLAGDRRQMKHQEMKRGNLALKNSIE
EGNPVRVFRGHDLRHSYTKRVYTYDGLYKVVDYWAERGISGFKVYKFKLRRCEGQPALTT
EQVRFCRGKLPVAPSERGLVCKDISNGLEVLPVPVSNLVDNPPCAPDGYRYINKIEIDDG
IVLPPPALGCSCKGLCVDPKTCSCAKRNGHTFPYVDSHGGRLAVPLDAVYECGPNCGCGP
ACINRVTQRGLRYRLEVYKTQHKGWAVRSWDSIPAGAPVCEYFGKVIKSDSLDVKSDVYL
FDLDCIQTMRGVDGRQFLDYQNGKVSCESRDAEDAEHHGQAEFCLDGGECGAVARFINHS
CEPNLFIQCVLSTHHDMRIPRIVLFAADNIAPLQELSYDYGYALNSVVDSDGLVKKLPCY
CGALSCRKRLY
>jgi|Selmo1|111454|e_gw1.42.379.1
MTALPLPPHSGEEAIKVQPLKEADPNVCVAELSDSEDDDADGLFPDTTAAAAAPDNASGS
SDDRIKVTNALSAYEKLRICYVRDKVTGDCSQKAAAALKEKNMWVNRAKRIGPVPGVEVG
DIFFFRIAMCIVGLHRQTQAGIDTIRPNENKFGELIACSLVLSGGYEDDVDGGETFTYTG
QGGNAYHGDKRQYRDQELVKGNLGLANSCKYDVPVRVTRGCLDSKSPSGKIYSYDGLYRV
THFWAEPGMSGFRVFKYSLERDPGQLELGSRIVKFSGKLQAKMEARKAVVCEDISGGRER
VPICAVNDVDAAPGPPPPFTYITKTIFPPGFLQPSYPTGCRCVGRCGDSASCLCIGKNSN
KMPYTDGALYEWKTILYECGPMCRCAASCPLRLSQQGQTRKLEVFKTENRGWGVRSWEAI
PFGSFICEYVGELLSNEEAERRVGQDEYIFDIDCIKGSRSRGVDISSFFEEKDGGEICEV
VEDGHMSIDAGSCGNVSRFINHSCDPNMFVQCVFNDHNDMAYPHVMMFAMKNIRPFEELS
YDYGYEIDSVRDSDGKIKKKRCYCGARRCKKRLY
>jgi|Selmo1|166928|estExt_Genewise1Plus.C_41376
MENVLPWLEPRDVAALALTCRTMAAAARDLTSCRAADAAQGLEGFAIPVVNCVDECRYPY
FEYSPVSVLARERRAFAFPRSISEKNAAGFDYGQFGGDGCRCIDCCRGEQEDPGMMREFP
EAPTPDDLPLIYECGPACSCTIQCCHRLSQRGASAELKVVRHPTKGWSLHAAQDIKPGAF
ICEYAGELLTTKEARKRHQTYDQSPRATSLLVVREHLPKGDACLRFNIDATNVGNIARFI
NHSCDGGNLLSCLVRSAGCCVPRLAFFTRKEIQSGQELTFSYGVVEPGLESSSRACFCGT
SQCRGILPSEKT
>jgi|Selmo1|123930|e_gw1.73.345.1
MLRRFPYDGEGRIVLQEGYLVYECNTSCMCSEECPNRVLQRGVKVKLEVFKTRHKGWAVR
AAQNISRGTFVCEYLGEVLNDQEANRRGERYDQVGCSYLYDIDVHLNTGGRSRRGPSRVP
RIKPFVIDATKHGNVARFINHSCSPNLVNYQVLVESMDYQLAHIGLFASRDILCGEELSY
DYRYKLLPGRGCPCHCGSSGCRGRLY
>jgi|Selmo1|58820|gw1.18.733.1
VYECGPWCSCSSKCCNKSSQRGIQKKLAIFRTEGKGLGLHAEEAISRGSFVCEYVGEVLE
DKGSPSTYKFAIGPELVIDAEKYGNVARFVNHSCDGGNVHIECVSYGHHDGRLRHITMFA
AKDIAASEELTFDY
>jgi|Phypa1_1|30594|gw1.469.4.1
LQVKATIRIFNFMYLEAIQEEDKRASELLMKIGESGTGKRPSKRPDLKAVSKMIELKATL
NSEKQVGAIPGVSVGQQFLSRAEMVIIGLHSHWLNGIDYIGVAKGRVRLYTMPDVELPIA
VSIVMSGGYEDDVDNSEDMVYTGQGGNDLLSTRRQIKDQKMEKGNLALKNSMKCRLPVRV
IRGHADKMSYTGKVYTYDGLYEVYGHWAEKGISGFTVFKYKLRRLPGQPVLTSKQVHFAR
GKAPDNVSELRGLVCKDISNGQERIPVPASNTVDDPPVPPTDYTYITKTVVPDDIARPPP
SKGCSCRGACTEEKDCACARKNGMSFPYVFNHGGRLVKPMDVVFECGPGCGCGPECLNRT
SQVGLQYRLEVYKTVSKGWACRSWDFIPAGAPICEYFGTLRRNDENLESMLDNSYIFELD
LLQTMQGMEGRQKRFGDVMPELSDEDDLMMQDAPAYVLDAGKNGSVSRFLNHSCEPNVFI
QCVLSHHNDVTMPRIVMFAADNIHPLEELCYDYGYAMDSVVRDGTVVEMACHCGAASCRK
RMY
>jgi|Phypa1_1|174853|estExt_gwp_gw1.C_90106
MNFEASLNDEAQPNDLDSELYRQRRKRYADLLHFYQQLQEKGESNERIRPDLEATKKMQE
EKMNFDWKGVGHVPGSIVGDFFFYRTELFVLGLHRAMQAGIAYTEVGQEKIGCSIVASGG
YEDDEDHGETMIYTGHGGNNKADRRQVKDQKPEGGNLALLNSLKYKQPVRVIRGHSDIPT
SQSPSKKIYSYDGLYQVVDQSLELGASGFKVFKFKLERLPNQRELGSRLVSFVGKLNKAP
SIRTGVVIEDLSGGQEPIPVSVVNTVDDTRPPSSFEYTTKLRYPKGVSLRSSTGCSCKGD
SCHSVGHRCSCVLKNSGKMLPYNQYGHLIRAVPAVYECGSRCKCSLECHNRVCQKGLRYR
LEIFKTEKKGWAVRSWDFIPSGGFVCEYTGVIMDTKTADELDDDDYLFNLDFKQGNEARW
GVQRSDVFDSDDSDMPPLKLSSPKYVIDASKFGGVARFVNHSCTPNLFVQCVLYDHGDLD
LPHVMLFAGSDISPFQELTYDYGYALNSVYDSHGNLKKKDCHCGTRSCRKRLY
>jgi|Phypa1_1|227869|estExt_Genewise1.C_4560012
MMNSCNLSLPVRVIRREKDMGSTTGQRLTYYGLYKVLKFILDTGIHGHSVYKFFLQREGG
QPSLESFLPKPFTKPDPSSSPGVLLTPDISEGVEQTPVRVVNGVDVNAPDTFHYITTVVY
PHRDVPVQIQACECHFGCEDGICPCVKKNSGGVLAYNDDGHLIRVRNIVYECGSFCNCSH
AACRNRVSQKGLKWHLEIFRTMSKGWGVRTLEFIPSGSFLCELTGELLTATAAADRENDE
YLFNLDFHKNARGRGKPSKSKRQALVEELSAHYVIDCRLSGNVARFINHSCNPNLFVQGV
LHDHGDLNRGHIMLFAGEDIAAGTELAYDYGYELNSVRDIHGNVVAKQCLCGVSICRKRM
Y
>jgi|Phypa1_1|112173|e_gw1.3.187.1
MKRNICGGDGISLGKEAGTKILELVMAWLRPQELANLACVSQFMATAVRNLTHRRMADAA
QGLERWPVPVRNDLDSLRYPWFQYTPSCCRNASRYAHPWGVESDSCTEHGSVMRRCQEDL
GIYPFSGVLSSSLELSDDDSGVNEEPPLVLECGGACICSADCCHRVTQQGLSARVVVTRQ
RFTGWGLHAAQHISKGSFVCEYAGELLTTVQSRERQSLYDAGNTSCGSALLVVREYMPSG
EACVRINVDATKVGNVARFINHACDGGNLLPCLVRASGSVIPRLALFARQDIHDGEELRY
SYGSCGGVAGKVLPCYCGTPACFGTLPSEST
>jgi|Phypa1_1|3159|gw1.523.5.1
DLSRGFEAIPIPIVNHINSETLPSSFFYIDKSRPYEKAFVNLAISRIGDDDCCPNCHNDC
LSAPYLCACARETGGEFAYTSDGCLHRRYIDQFLRIKKGLSAERKHYCESGFHCPHERHK
NEENPTSCKGHPVRDFLKECSSKCGCSKQCGNRVVQRGISRKLEVYMTPEGKGWGIRTLE
DLPAGAFVFEYVGEILTNTEMWERNNEIIRNGEGRHTYPVALDGDWGSEANLKDEEALCL
DATYFGNVARFLNHRCLDANLMEMPVEIESPDRHYYHVAFFTNRHVKAKEELTWDYGIDF
GDEEHPIPAFPCCCGSEYCRGK
>jgi|Phypa1_1|118539|e_gw1.25.68.1
MLISKDLLELDGHPPNGAAARKPDHRHDRYDISRGKERVPISLSALGAEDLPEEFFYTKS
SVVFQSAHVGISMARIGEDDRCSGCVGNCLDKLTPCECARLTDGEFAYTVEGLLYPHFLK
QELDRKRNLSFLSFCLPGTCPVERTGDEPCKGHTQRRFIKECWEKCGCKQLCGNRIVQRG
ITARLQVFWTGGKGWGVRALDYLPAGTFVCEYVGEILTNTEMWFRNNESHRSAKHHFSLN
LDADWCSERYLKDEEALCLDGTCYGNVARFINHGCFDTNLLEVPVEIESPDHHYYHLAFF
TSKDVAANEELIWDYGLDFNDKDHPLRAFECLCGSDFCRGKSLGGNSWHKS
>jgi|Phypa1_1|186998|estExt_gwp_gw1.C_1000024
MNSVIDDCAKDFSSGEVLLKILTSEKERLAKIVLENGLASSKGPNIMWESDAIMSGKEVG
QHTSYLCSLCDQNFEQLSVLGKHWKEHHKREARLFEKCLLCRICDKGGAMFRDRLGVLKH
WREAHPTVSHSSPAWSVCVMCDKQYLDFDRLWQHVEDQHHNQWSCANFAGRELLHSGAKR
NFDAIDGEVAGNDSKRIDVILAEGKRRYQCRYCSLRFRSLPELGRHHQSDHKDKADERSR
YQSSSSGVLSVQTRKTKQEGMGGDWRGVSIGKGEGDDKDDNSNKRRYRARTKAKNAGRGR
SIPMKKQSGELLNRAPNSRELLEVARSTCCKDWFFKELGKRYAYLPPRLFVQAAQICSEA
KLEISWHQDKYLCPDGCKSYIPPQSMPSLGMNVSAFAKSPSNDCAVGGLDLLPSNKNSIS
NKMVLSEDLSNGLEKVPIRCVVDGSVIEPCTCSLCTEGGSLTSSGDSQPWNNFVYITQRH
LDPSLGLDTKSSQVGCSCTGDECSASTCDHVSMFDTDNAEARTIDGKSARGQFPYDEIGR
IILDVGYMVYECNSSCQCKDSCRNRVLQKGVRLKLEVFKSRHKGWGVRAAEPISRGTFVC
EYIGEVLNDKEANERGKREPHEYTDTFVCSRYDQVGCSYLYNIDAHLDVIGSKSVSKPFV
IDATKYGNVARFINHSCEPNLINYEVLVESMDCQLAHIGFFANRDIAIGEELAYDYRYKL
LPGKGCPCYCGAPKCRGRLY
>jgi|Phypa1_1|198425|estExt_gwp_gw1.C_3250048
MLRQGSNTARGTLACALCTEKFAEMPSLGKHWKEDHKEEANMFQKGAACCECRQNYYDRR
ELLMHWKSTHPTLPIGDLGMTVCVICDEKFKNFDLLWLHVEDQHFLEFSSAKFVDHVKEG
MSRAGNALKCTVCWEEFDIELEVCNHKGIVHNGLSPGRFKCKFCGQRFKLLPDLGRHHQA
EHRKSTSKVSPNMEGLQIKRRRRRKRMEVLQDMKLVPSKRKQGGFAKHIVQRMRAVQQSQ
HERHGSNEPLVDAKTVSKIPSQRVLNVTGWPTSAEMLNAARVACCKDFMYRELAKKHTNL
HQSLHLQVIALCSAMGVDIQWQADAFICPNQCSPFHAAGAAAPLLDVDMAGFSEAPFKAQ
ADLFDDIGPTLLKTIDMKDFMKGKHMVIHEDLSNGQEPVPIPCVIDEDLLRPCTCANCCE
NGINAALEVAEPWKTFSYINKRLLDPSLGLDTESSKLGCACGEGRCDSGHCDHVLMFDND
NGEACDKSGVAIKGRFPYDAQGRIILEEGYMVYECNSSCLCREDCQNRVLQKGVRVKLEV
FKSRHKGWAVRSAQPIPSGTFVCEYIGEVVNDREANQRGVRYDQDGCSYLYDIDAHLDMS
ISRAGAKPFVIDATKHGNVARFINHSCAPNLINYEVLVESMDCQLAHIGFFANRDISAGE
ELAYDYRYKLLPGKGCACHCGVSTCRGRLY
>jgi|Chlre3|145254|Chlre2_kg.scaffold_13000167
MMNNRNFGFSPSVTAIGCKAAAAAWQAYAARLTRDISGGQEQLPVPVDPPPHTSRTAPLP
LDTRYTRDSVHGAAAVGDIPSGQGGCCASCTCCRQQLDDAVDQNSLGKSLLGEGKAHASA
TDAAAPAAKRPRRCNNDDSSSSRGATGRRSCSGSSGSSEESDGEGWSCCGCGVLMPAGVR
AYQPNGRGLKPELLAQASAAAFILECGPACACRHPAQPAHSTRGAIALVDAGIGDDTATP
PGCVLGCAARLTQHGLAARVRLSWVPGKGWAAFAAEPLPAGAFVCRYEGELLRSGEAERR
LRHVYDCSSSSRYGSSSGSSSRSSSGSGSTGAGFYKEEGEEVERKEVGRATDACVRGQGD
RGGGGAGRQRPRIGGDGGTREGGDSADGAGAGEGHALLVVREVLPSGLALRLNIDATRLG
NVARFFNHSCDGGCLLPVVVRRRGSLVPGVGLFARRDISVGEELTFPYAL
