# Supplementary material for: Phylogenetics and evolution of Su(var)3-9 SET genes in land plants: rapid diversification in structure and function
Source: BMC Evol Biol. 2011 Mar 9;11:63. doi: 10.1186/1471-2148-11-63 (PMC3063831; doi:10.1186/1471-2148-11-63)
Supplement: Additional file 3 — Alignment of 73 protein sequences. A txt file provides an alignment of 73 protein sequences with 228 sites. [file 1471-2148-11-63-S3.TXT]

>AtSDG17   
--DLSFGAEL-LRVPLVNEVDEDDKTIPEDFDYIPSQCHSGMMTHEHFDRQSLGCQNCRH
QPCMHQN--CTCVQRNGDL----LPYHNN-ILVCRKP--LIYECGGSCLHLEVFKTRNCG
WGLRSWDPIRAGTFICEFAGLRKTK-DYLFDTSKIYQRFRW-QVLISAKEKGNVGRFMNH
SCSPNVFWQPIEYENRGDVYLLIGLFAMKHIPPMTELTYDYGVSCVER
>AtSDG21   
LGDLSFGEEG-LRVPLVNEVDEEDKTIPDDFDYIRSQCYSG-MTNDNVDSQSL------V
QSYIHQN--CTCILKNCGQ----LPYHDN-ILVCRKP--LIYECGGSCLHLEVFKTSNCG
WGLRSWDPIRAGTFICEFTGVSKTK-DYLFDTSRIYHSFRW-QVLISAKEKGNVGRFMNH
NCWPNVFWQPIEYDNNGHIYVRIGLFAMKHIPPMTELTYDYGISCVEK
>PtSDG1    
LPDLTSGAES-VPVALVNDVDEEKG--PAYFTYVSTVKYSKSFKLTPAYGCNCRN----A
CQPGNLN--CSCIRKNEGN----FPYTANGVLVCRAP--MIHECGPTCARLEVFKTKDRG
WGLRSWDSFRAGTFICEYAGEVIEK-EYVFDTSHVYESFKW-PLVISSKNVGNVARFMNH
SCYPNVFWQPIMYENNNESFIHIAFFAMRHIPPMTELTFDYGKSCSGE
>PtSDG2    
LPDLTSGAES-VPVALVNDVDEEKG--PAYFTYVSTVKYSKSFKLTPAYGCNCRN----A
CQPGNLN--CSCIRKNEGN----FPYTANGVLVCRAP--MIHECGPTCARLEVFKTKDRG
WGLRSWDSFRAGTFICEYAGEVIEK-EYVFDTSHVYESFKW-PLVISSKNVGNVARFMNH
SCYPNVFWQPIMYENNNESFIHIAFFAMRHIPPMTELTFDYGKSCSGE
>PtSDG3    
LPDLTSGAES-TAVSLLNDVDEEKG--PAYFTYVSTVKYSKSFKLTPAYGCNCPN----A
CQPGNLN--CSCIRKNEGN----FPYTANGVLVCRAP--MIDECGPTCVRLEVFKTKDRG
WGLRSWDPIRAGTFICEYAGEVVEK-EYVFDTSRVYESFRW-PLVISSRNVGNVARFMNH
GCYPNVFWQPIMYEHNSESFIHIGFFAMRHIPPMTELTYDYGKSCVGE
>RcSDG3    
LPDLTSGAET-LPVSLVNDVDEEKG--PAYFTYFPTVKYIKSFKLTPSYGCNCRN----A
CSPGDLD--CSCIRKNGGD----FPYTANGVLVSRRP--LVHECGPTCVRLEVFKTKDRG
WGLRSWDPIRSGTFICEYAGEVIEK-EYVFDTTRVYEPFKW-PLIISARNVGNVARFMNH
SCNPNVFWQPVAYEHNSESYVHIAFFAVRHIPPMTELTYDYGISRSDE
>VvSDG1    
LPDLTSGAES-IPVSLVNDVDDEKG--PAHFTYFPTLRYSKSFNLKPSFGCNCQN----A
CLPGDLN--CSCIRKNGGD----FPYTSNGILVARRP--LVHECGPTCVRLEVFKTNNRG
WGLRSWDPIRTGTFICEYAGEVLDK-EYLFDTTHVYDAFKW-PLIISAKYVGNVARFMNH
SCSPNVFWQPVLYEHNNESFLHIAFFAIKHIPPMTELTYDYGMLQSEN
>AtSDG32   
--DMTSGVES-IPVSLVNEVDTDNG--PAYFTYSTTVKYSESFKLMPSFGCDCAN----L
CKPGNLD--CHCIRKNGGD----FPYTGNGILVSRKP--MIYECSPSCVRLEVFKTANRG
WGLRSWDAIRAGSFICIYVGEAKDK-DYTFDTTNVYNPFKW-PLIISAKNVGNVARFMNH
SCSPNVFWQPVSYENNSQLFVHVAFFAISHIPPMTELTYDYGVSRPSG
>AtSDG19   
LPDLTSGAES-KPVSLVNDVDEDKG--PAYFTYTSSLKYSETFKLTPVIGCSCSG----S
CSPGNHN--CSCIRKNDGD----LPYLNGVILVSRRP--VIYECGPTCSRLEVFKTRNRG
WGLRSWDSLRAGSFICEYAGEVKDN-AYVFDTSRVFNSFKW-PLLISAKKFGNVARFMNH
SCSPNVFWQPVIREGNGESVIHIAFFAMRHIPPMAELTYDYGISPTSE
>NtSET1    
--DLTSGAES-QPVCLVNDVDDEKG--PAYFTYIPSLKYSKPFVMPPSPSCHCVG----G
CQPGDSN--CACIQSNGGF----LPYSSLGVLLSYKT--LIHECGPNCARLEVFKTKNRG
WGLRSWDPIRGGGFICEYAGEVIDA-NYIFDATRIYA-----PLVISAKNGGNISRFMNH
SCSPNVYWQLVVRQSNNEATYHIAFFAIRHIPPMQELTFDYGMDKADH
>PtSDG4    
LPDLTSGAET-LPVSLVNDVDHEKG--PAYFNYSPTLKYSKP--VPPFVGCACNG----A
CLPGNEN--CDCVQKNGGY----LPHIVNGVIVSQKS--VIYECGP-CVRLEVFKTKDRG
WGLRSWDPIRAGAFICVYAGEAVDD-DHIFDGTRIYQ-----PLIINARNAGNVARFINH
SCSPNLFWQPVLRGNSKEFDLHIAFYAIRHVPPMTELTYSYGMVPPEK
>OsSDG713  
--DMSNGAEI-ARVCVVNNIDSEDA--PNNFTYSTKLDNGNHMVSAKMCVCKCTS----S
CL-GEDN--CSCLKTNGSY----LPYNSSGILVCRKT--MIYECNDSCLHFEVFKTMDRG
WGLRSWDPIPAGAFVCEYVGVVIDK-EYIFEVTRP-ENLKW-------------------
------------------------------------------------
>OsSDG704  
--DISYGAES-KPVCLVNEVDDEKG--PSHFNYTTKLNYRNSLSSMKMQGCNCAS----V
CLPGDNN--CSCTHRNAGD----LPYSASGILVSRMP--MLYECNDSCIHFEVFKTGDRG
WGLRSWDPIRAGTFICEYAGEVIDR-DYIFETPSS-ENLRW-PIIISAKRTGNIARFMNH
SCSPNVFWQPVLYDHGDEGYPHIAFFAIKHIPPMTELTYDYGQSQGNV
>OsSDG728  
--DLSSAAEA-LPVCLVNEVDHEKG--PGHFTYASQVKYLRPLSSMPLQGCGCQS----V
CLPGDPN--CACGQHNGGD----LPYSSSGLLACRKP--IIYECGDACFHFEVFRTANRG
WGLRCWDPIRAGAFICEYTGEVIDE-DYIFQTVCPGETLKF-PIKISAKKMGNVSRFMNH
SCSPNVFWQPVQHDHGDDSHPHIMFFALKHIPPMTELTFDYGVAGSES
>OsSDG709  
--DLSSGAEN-LPVCLINDVNSEKG--PGHFNYITQVKYLKPLRSMPFQGCRCTS----V
CLPGDTS--CDCAQHNGGD----LPYSSSGLLVCRKL--MVYECGESCIHLEVFRTTNRG
WGLRSWDPIRAGSFICEYVGEVVDD-DYLFRTVCPGETLKW-PIKISAMKMGNVARFMNH
SCNPNTFWQPVQFDHGEDGYPHIMFFALKHIPPMTELTYDYGDIGCES
>PtSDG5    
SLDISNKKEN-MPVFLFNDIDNDHDPMC--YQYLERTVFPVFVITNGTG-CDCVS----G
CSDG-----CFCERKNGGE----FAYDDNGFLLRGKP--VVFECGVSCNRLEVFRSMETG
WGVRSLDLIHAGAFICEYAGVVITR-GLVYPNRFS-AWSEW-AMDVS--KMRNVACYMSH
SSTPNVLVQFVLYDHNNLMFPHIMLFAMENIPPLRELSLDYGVADEWT
>PtSDG6    
SLDISNKKEN-MPVFLFNDIDNDHDPLC--YQYLERTVFPVFVFTNGTG-CDCVS----G
CSDG-----CFCAKKNGGE----LAYDENGFLLKGKP--VVFECGVSCNRLEVFRSRETG
WGVRSLDVIHAGAFICEYAGVVLTR-GLVYPNRFS-AWAEW-AMDVS--KMRNVACYMSH
SSAPNVLVQFVLYDHNNLMFPHIMLFAMENIPPLRELSLDYGVADGWT
>RcSDG6    
SLDISNKKEN-MPIMLFNDIDNDHDPLC--YEYLARTVFPPFAFNQGTG-CECIG----G
CVDG-----CLCSMKNGGE----FAYDQNGFLLRGKP--LVFECGAFCNRLEVFRSRETG
WGVRSLDLIHAGEFICEYAGVILTK-SLIYPNRFS-PWAEW-AMDVS--RMRNVACYLSH
SSTPNAMVQYVLFDHNNLMFPHLMLFALENIPPLREISLDYGVADEWT
>AtSDG22   
NFDISNGKEN-VPVYLFNDIDSDQEPLY--YEYLAQTSFPPGLFVQASG-CDCVN----G
CGSG-----CLCEAKNSGE----IAYDYNGTLIRQKP--LIHECGSACNRLEVFRSLETG
WGVRSLDVLHAGAFICEYAGVALTR-TLVYPARFSSAWEDW-AMDVS--KMRNVACYISH
STDPNVIVQFVLHDHNSLMFPRVMLFAAENIPPMTELSLDYGVVDDWN
>AtSDG3    
SFDLSNKKEN-VPVFLYNDVDGDQEPRH--YEYIAKAVFPPGIFGQRTG-CECKL----S
CTDD-----CLCARKNGGE----FAYDDNGHLLKGKH--VVFECGEFCNRLEVFRSKETG
WGVRTLDLIEAGAFICEYAGVVVTR-VMVYPGRFT-DWRNW-SMDVS--RMRNVACYISH
SKEPNVMVQFVLHDHNHLMFPRVMLFALENISPLAELSLDYGLADEVN
>OsSDG726  
--DISMGREI-MPVALYNDVDDDRDPLL--FEYLARPIFPSSAVQGGGGGCECTE----N
CSIG-----CYCAQRNGGE----FAYDKLGALLRGKP--LVYECGPYCNRLEVFRSRETG
WGVRSLDLIKAGTFICEFSGIVLTH-CLVRPSRFP-PWLDW-SIDVS--RARNVACYFSH
SCSPNVFVQFVLFDHYNAAYPHLMIFAMENIPPLRELSIDYGMIDEWV
>OsSDG715  
--DIAKGKEP-FRVPLYNKLDDDRSPLF--YDYIACPDFPTTQQLLQRG-CHCAE----L
CGSR-----CSCERKNRGADG--PVYTSDGILLRGRP--LVYECGPLCHRLEVFRSKETG
WGVRTLDLIQPGAFICEYAGDVLSL-SIIDPTKFP-EWREW-RLDVS--QRRNVACYISH
SCSPNVFLQYVIRGNEDESYPHMMVFAMETIPPMRDLSIDYGLD----
>PtSDG11   
CNDISFGKET-IPVACVVDEDPLDSLHVLAPRPWETFTYVTGPLLDLQLGCSCHYP---M
CCPET----CDHVYLFGNSMLGRFPYDDKGRIVLEEG-YLVYECNSMCVKLEVFKTDNKG
WAVRAGEPILRGTFICEYIGEVLDEDRYGKEGCSYM----KIHYFIDATKYGNVSRFINH
SCMPNLANHQVLVNSMDSQRAHIGLYASRDISFGEELTYNYRYELLPG
>PtSDG12   
CTDISFGKET-IPVACVVDEDLMDSLHVLAPKPWDTFTYVTGPVHDLQLRCSCQYS---M
CCPET----CDHVYLFGKSMLGRFPYDYKGRLVLEEG-YLVYECNSMCVKLEVFKTDNKG
WAVRAGEPILRGTFICEYTGEILNEDRYGKEVCSYM----KIHYFIDATKYGNVSRFINH
SCMPNLVNHQVLVDSMDSQRAHIGLYASQDIAFGEELTYNYRYELLPG
>RcSDG2    
CNDISFGKES-IPITCVVDEDMLASLNVYDPMPWECFTYITRPLLDLQLGCACPHS---S
CCPGR----CDHVYLFGKPMHGRFPYDDKGRIILEEG-YLVYECNQMCVKLEVYKTKNKG
WAVRAGEPILSGTFVCEYIGEVLDEGRYSEESCSYM----DIKYVIDATKHGNVSRFINH
SCLPNLVNHQVIINSMDAQRAHIGLYASRDIAFGEELTYNYRYNLVPG
>PpSDG5    
HEDLSNGQEP-VPIPCVIDEDLLRPCTCANAEPWKTFSYINKRLLDSKLGCACGEG---R
CDSGH----CDHVLMFGVAIKGRFPYDAQGRIILEEG-YMVYECNSSCVKLEVFKSRHKG
WAVRSAQPIPSGTFVCEYIGEVVNDVRYDQDGCSYL----DIPFVIDATKHGNVARFINH
SCAPNLINYEVLVESMDCQLAHIGFFANRDISAGEELAYDYRYKLLPG
>PpSDG4    
SEDLSNGLEK-VPIRCVVDGSVIEPCTCSLSQPWNNFVYITQRHLDSQVGCSCTGD---E
CSAST----CDHVSMFGKSARGQFPYDEIGRIILDVG-YMVYECNSSCLKLEVFKSRHKG
WGVRAAEPISRGTFVCEYIGEVLNDSRYDQVGCSYL----NIPFVIDATKYGNVARFINH
SCEPNLINYEVLVESMDCQLAHIGFFANRDIAIGEELAYDYRYKLLPG
>SmSDG3    
CEDISFGKER-VPVPCVEDEE-TDPCNCLQLKPWETFSYVTDRLLDSQIGCSCGRG---R
CSSRS----CDHVEMFGEEMLRRFPYDGEGRIVLQEG-YLVYECNTSCVKLEVFKTRHKG
WAVRAAQNISRGTFVCEYLGEVLNDERYDQVGCSYL----DIPFVIDATKHGNVARFINH
SCSPNLVNYQVLVESMDYQLAHIGLFASRDILCGEELSYDYRYKLLPG
>PteSDG5   
---------------------YLCSLLE--DTYMQHFTYITERLLDSQLGCMCTQP---L
CFPEA----CDHIYLFGQPMHGRFPYDENGRIILEEG-FLVYECNSMCVKIEVYKTKHKG
WAVRAAQAISRGTFICEYLGEVLNDERYDNEGCSYLY---DIPYVIDATKYGNVARFINH
SCSPNLVNYQVLVESMDCQLAHIGLYASRDIAFGEELAYDYRYKLLPG
>AtSDG6    
--DISFGKES-VPI-CVVDDDLWNSEKP--EMPWECFTYVTNSILHLQLRCSCRSS---V
CSPVT----CDHVYLFGKSMRCRFPYDGKQRIILEEG-YPVYECNKFCAKLEVFRTESKG
WGLRACEHILRGTFVCEYIGEVLDQNQYGNGDCSYI----DIDYAIDATTHGNISRFINH
SCSPNLVNHQVIVESMESPLAHIGLYASMDIAAGEEITRDYGRRPVPS
>OsSDG706  
--DVSFGREK-VPVVCAIDVDAKEFPYMKPSLPWQGFHYVTKRLMDTMVGCACSHA---H
CSPEE----CDHVSLFGVPMRGRFAYDENSKVILQEG-YPIYECNSSCVKLEVFRTENKG
WAVRAAEPIPQGTFVCEYIGEVLKMEREAKSGSSYL----EIAYVIDATRYGNVSRFINH
SCSPNLSTRLVSVESKDCQLAHIGLFANQDILMGEELAYDYGQKLLPG
>PteSDG6   
--YGRGGMEA-VSIPCTNDIDDAPVPSF-DADVILKSVLANT----PCNGCYKIDM---D
DPEAC----ISVHVDVGEPMLGRLPYDRYGLLQLGWFRIDVVECNSRCVELEVFKTEERG
WGVRTLEQIPRGKFVLEYVGEMLTELVYPEYSSSYLF---NLQLVLDGFKMSNVGRFINH
SCEGNLSIYRVYTETLDKRIFRIGLYAGRDIE----------------
>PtSDG13   
HSDITKGEEM-FEIPWSNEVNS-EFPPVFNVNFSLSQIRAENCCS-CIGNCLSSSTP-CV
CSSDSEHG-FAYTLEGRNPQRQFLFYCRPL--ERSKNDEMLEPCKKECKLQVFFTPEGKG
WGLRTLELLPKGTFVCEYVGEILTNQAYPAVLDADWC-KGVVALCLDATFYGNVARFINH
CLDANMIEIPVKIETPDHHYYHLAFFTTREVNASEELTWDYGIDFDDT
>PtSDG15   
RTDITKGEEM-VEIPWLNEVNS-EFPPFFNVNFTLSQIRAENCCL-CIGNCLLSSTP-CV
CSSDTEHG-FAYTLEGRDPQRQCLSYCRPL--ERSKNDEILEPCKEECKLQVFFTPEGKG
WGLRTLEILPKGTFVCEYVGEILTNQAYPVLLDADWC-KGVVALCLDATFYGNIARFINH
CLDANMIEIPVKIETPDHHYYHLAFFTTRGVNALEELTWDYGIDFDDT
>RcSDG5    
CNDITKGEEL-VEISWLNEINN-ECPSSFNVKFTLSQIIAEDCCS-CIGDCLSSTTV-CV
CAAETGDK-FAYTSEGRDPHRQCLSYCKPL--ERSKNEEILEPCKKECKLQVFFTPEGKG
WGLRTLEKLPKGTFVCEYVGEILTNQTYPVLLDAYWC-KGAVALCLDATFYGNVARFINH
CLDANLIEIPVKMETPDHHYYHLAFFTTRDVDAMEELTWDYGIDFNDN
>VvSDG2    
FDDITKGEEM-VKISLVNGTSS-QLPPNFFVNFALARISDEDCCS-CFGDCTSLAIP-CA
CARETGGE-FAYQQGGRDPQNHRLFYCKPL--ERSRNENTSNPCKKECNLQVFLTPEGKG
WGLRTLENLPKGAFVCEYVGEIVTNRTYPVLLDADWG-EGVLALCLDATFYGNVARFINH
CFDANLVEIPVEVETPDHHYYHLAFFTTRKVDALEELTWDYGIDFDDH
>OsSDG712  
--DITKGEER-LRIPIINEYGNGILPPPFHVNISLARIGDDNCCS-CFRDCLAQSLP-CA
CAAETGGE-FAYTTDG--------------------------------HLQVFLTPEKKG
WGLRSTEKLPRGAFVCEYVGEILTNQTYPLLLDADWG-EGVLALCLDATFYGNVARFINH
CFDANIIGIPVEIETPDHHYYHLAFFTTRIIEPFEELTWDYGIDFDDV
>PteSDG7   
-----------------ELTSE-SYPSAFYINVSLARIGDDDCCS-CSGDCLESPIT-CA
CARETGGE-YAYTRDGMKPKPHHYFYCKPQ--ERTKNEYKPDSCKKECKLQVFFTSEGKG
WGVRTLEDIPRGAFVCEYVGEILTNHTYPVLLDADWCSEGVLALCLDATHYGNVARFINH
CYDANLIEIPVEVESPDRHYYHLAFFTTRKVEAMEELTWDYGIDFDDC
>PtSDG16   
LNDITKGAEN-VKISLVDESGN-EDFPKFTLLISLARIADVDCCS-CSGDCLSSQIP-CA
CARETGGE-FAYTPKGRTPKKDHFVYCQPL--ERSKNE----PCKKECDLQVFMTPQGKG
WGLRTLQDLPKGSFICEYVGEILTNQTYPVTLDADWG-EKVLALCLDATFSGNVARFINH
CHDGNLIDIPVEVETPDHHYYHLAFFTTRDVTASEELTWDYGIDFDDY
>AtSDG31   
--DITKGSES-VKIPLVDDVGS-EAVPKFTLHVSLARISDEDCCA-CKGNCLSADFP-CT
CARETSGE-YAYTKEGKEPDSFPKVYCKPL--ERDHDKGTYGKCDKECQLQVYFTQEGKG
WGLRTLQDLPKGTFICEYIGEILTN-TYPVTLDADWG-EKDLALCLDATICGNVARFINH
CEDANMIDIPIEIETPDRHYYHIAFFTLRDVKAMDELTWDYMIDFNDK
>PpSDG7    
--DLSRGFEA-IPIPIVNHINSETLPSSFFVNLAISRIGDDDCCP-CHNDCLSAPYL-CA
CARETGGE-FAYTSDGKGLSAERKHYCEPH--ERHKNEENPTSCKKECKLEVYMTPEGKG
WGIRTLEDLPAGAFVFEYVGEILTNETYPVALDGDWG-EANLALCLDATYFGNVARFLNH
CLDANLMEMPVEIESPDRHYYHVAFFTNRHVKAKEELTWDYGIDFGDE
>AtSDG13   
MKDITAGEEN-VEIPWVNEINE-KVPSRFRVIFSLSSFSDEQSCSTCIEDCLASEMS-CN
CAIGVDNG-FAYTLDGRDQRKQVLRFCEPL--ERAKKVEILEPCKKECKLQVFFTPNGKG
WGLRTLEKLPKGAFICEYIGEILTI-TLPVILDAHWG-EERLALCLDGMFYGNISRFLNH
CLDANLIEIPVQVETPDQHYYH--------------------------
>AtSDG18   
--DISLGKET-VEIPWVNEVND-KVPPVFHVKFSLGNIRDDQCCS-CCGDCLAPSMA-CR
CATAFN-G-FAYTVDGRDPRKQMLLYCKPL--EKAKKEVILEPCKKECKLQVFFTPNGRG
WGLRTLEKLPKGAFVCELAGEILTI-TSPVILDAYWG-EDISALSLEGTHYGNISRFINH
CLDANLIEIPVHAETTDSHYYHLAFFTTREIDAMEELTWDYGVPFNQD
>PtSDG18   
LKDISRGEDN-IPVPLVNESST-LELPDFIVDFSLARISEDNCCA-CLGDCLSSDLP-CA
CAAETGGE-FVYTQKGLDPQRKHFYYCEPLQNEPQQRYGKIKRCKKECALQVFAAPEGKG
WGVQSVNALKKGTFICEYVGEIVTNETYPVLLDADWG-ERILALCLDATEFGNIGRFINH
CYDSNLIEIPVEVETPDHHYYRHAFFTTRGIEPMEELTWDYGIQFDDK
>PpSDG8    
RYDISRGKER-VPISLS-ALGAEDLPEEFFVGISMARIGEDDRCS-CVGNCLDKLTP-CE
CARLTDGE-FAYTVEGRNLSFLSFCLPGPV--ERTGDE----PCKKECRLQVFWTG-GKG
WGVRALDYLPAGTFVCEYVGEILTNEHFSLNLDADWC-ERYLALCLDGTCYGNVARFINH
CFDTNLLEVPVEIESPDHHYYHLAFFTSKDVAANEELIWDYGLDFNDK
>RcSDG4    
--DASQSFENNNRIPFHNPLGNIPYAYFLYRQSWGGATCVSSSQGDCDCDCEGCEQ---E
DDASG----VDFVLGL----------EMEMGIMSECG--ATCECGLKCVKLKIVRDLRKG
WGLFADQFICQGQFVCEYAGELLTTFSSALLVVRELPSGKRV---IDATRIGNVARFINH
CDGGNLSTMLVRS--TGALLPRLCFFASRDIKEGEELTFSYGEIRLRS
>PtSDG19   
TLDASRFLEN-HLIPFLNPNNQHPYAYFLYRQPWG-----SQIDRDSGSACKLNES---W
EVLRG----CDSEL------------ATPRRVMGESG--K-GVCGCDCVKLKIVRDGKKA
WGLFAGQMICQGQFICEYAGELLTTFSSALLVVRELPSGKRI---IDATRTGNVARFINH
CDGGNLTTVLVRH--TGSLLPRLCFFASRNIKEGEELTFSYGEIRVRS
>AtSDG20   
--DAARSLEN-ISIPFHNSIDSQRYAYFIYPRQWWGAAANECGSESVSESGRFGVS---L
VDESG----CECERCE---YCKCLAFAGMEEIANECG--SGCGCGSDCVSLKIVRDEKKG
WCLYADQLIKQGQFICEYAGELLTTFASALLVVRELPSGQRI---IDATRIGNVARFINH
CDGGNLSTVLLRS--SGALLPRLCFFAAKDIIAEEELSFSYGDVSVAG
>SmSDG6    
AADAAQGLEG-FAIPVVNCVDECRYP----FEYSPVSVLARERRAFSISEKNAAGFDYGQ
FGGDG----CRCIDCCGEQEDPGMMREFEAPTPDDLP--LIYECGPACAELKVVRHPTKG
WSLHAAQDIKPGAFICEYAGELLTTATS-LLVVRELPKGDRF---IDATNVGNIARFINH
CDGGNLLSCLVRS--AGCCVPRLAFFTRKEIQSGQELTFSYGVVEPGL
>PpSDG9    
MADAAQGLER-WPVPVRNDLDSLRYP----FQYTPSCCRNASRYAHESDSCTEHGSVMRR
CQEDLGIYPFSGVLSS-------LELSDDSGVNEEPP--LVLECGGACARVVVTRQRFTG
WGLHAAQHISKGSFVCEYAGELLTTCGSALLVVREMPSGERI---VDATKVGNVARFINH
CDGGNLLPCLVRA--SGSVIPRLALFARQDIHDGEELRYSYGSCGGVA
>CrSDG1    
TRDISGGQEQ-LPVPVDPPPHTSRTAPLPLAAVGDIPSGQGGCCASAKRPRRCNNDDSSS
SRGATGRRSCSGSSGSGVLMPAGVRAYQPELLAQASAAAFILECGPACARVRLSWVPGKG
WAAFAAEPLPAGAFVCRYEGELLRSEGHALLVVRELPSG-RL---IDATRLGNVARFFNH
CDGGCLLPVVVRR--RGSLVPGVGLFARRDISVGEELTFPYA------
>SmSDG4    
AYENAQNTHS-LLEPLVSFPNNFVTD----FIYTVCNKHIELPMLNGGEGCSCKN----D
CSDT-----CDCVQKT-------IASFR----TFGKPCSIVYECGPWCKKLAIFRTEGKG
LGLHAEEAISRGSFVCEYVGEVLEDKTYKFAIG----------LVIDAEKYGNVARFVNH
CDGGNVHIECVSYGHDGR-LRHITMFAAKDIAASEELTFDYSGAQQLK
>PtSDG8    
CEDISGGQED-VPIPATNLVDDPPVAPSG-YTYCKSLQIAKNVKLPVS-GCNCQG----T
CVDPRT---CACAKLNGSD----FPYVQGGRLIEARA--VVFECGPSCHRLEVFRTPKKG
WAVRSWDFIPSGAPVCEYIGALVRTDNYIFDIDCLQT-RGLGEFCIDAGSTGNIARFINH
SCEPNLFVQCVLSSHHDVKLARVMLFAADNIPPMQELTYDYGYALDS-
>RcSDG1    
CEDISRGQEV-VPIPATNLVDDPPVPPTGIFTYRKALQVSKNIKLPAV-GCDCKG----A
CLDPRT---CACAKLNGSD----FPYVHGGRLIEAKA--IVFECGPNCYRFEVFRTPKKG
WAVRSWDFIPSGAPICEYVGVLRRTDNYIFEIDCLQT-KGIGEFCIDAGSYGNIARFINH
SCEPNLFVQCVLSSHQDLKLARVMLFAADNIPPLQGC-----------
>AtSDG33   
--DISGGLEF-KGIPATNRVDDSPVSPTS-FTYIKSLIIEPNVIIPST-GCNCRG----S
CTDSKK---CACAKLNGGN----FPYVDDGRLIESRD--VVFECGPHCFNLEVFRSAKKG
WAVRSWEYIPAGSPVCEYIGVVRRTDEYIFEIDCQQT-QGLGEFCIDAGSTGNFARFINH
SCEPNLFVQCVLSSHQDIRLARVVLFAADNISPMQELTYDYGYALDS-
>PteSDG4   
DVDISNGKET-LPVPASNVIDEQPVPPTG-YTYLKTVKVANGIEIPAQ-GCNCKG----E
CVNPRT---CSCAKLNGMD----FPYVRGGRLVEAKD--VVFECGPNCYRLEVFLTSNKG
WAVRSWDSIPAGAPVCEYTGILMRTNNFIFEIDCLQTMKGIDEYCIDAGTAGGVARFINH
SCDPNLFVQCVLSSHHDPKLARVMLFAADNIPPLQELTYDYGYSLDSV
>OsSDG714  
--DISGGQEN-LPIPATNLVDDPPVPPTG-FVYSKSLKIPKGIKIPCN-GCDCEG----D
CANNKN---CSCAQRNGSD----LPYVSIGRLVEPKA--IVFECGANCYRLEVFKTASKG
WGVRTWDTILPGAPICEYTGVLRRTENYIFDIDCLQT-KGLDEYCIDAGSIGNFARFINH
SCEPNLFVQCVLSSHNDVKLAKVTLFAADTILPLQELSYDYGYVLDS-
>PtSDG10   
CEDISFGKED-IPIPVINVIDNPPIAPPGKFKYIKSVQVARNVIIPAS-GCDCKG----K
CTNPRS---CSCARLNGFD----FPYVDGGRLIEAKD--VVFECGPGCYQLEIYRTADKG
WAVRSWDVIPSGAPVCEYFGILRRNEEFIFDIDCWHT-NEIGEFCIDAGSYGNVTRFINH
SCQPNLFVQCILSTHHDIRLARIVLFAADDILPMQELTYDYGYALDS-
>SmSDG1    
CKDISNGLEV-LPVPVSNLVDNPPCAPDG-YRYINKIEIDDGIVLPAL-GCSCKG----L
CVDPKT---CSCAKRNGHT----FPYVDGGRLAVPLD--AVYECGPNCYRLEVYKTQHKG
WAVRSWDSIPAGAPVCEYFGKVIKSSVYLFDLDCIQT-RGVDEFCLDGGECGAVARFINH
SCEPNLFIQCVLSTHHDMRIPRIVLFAADNIAPLQELSYDYGYALNS-
>PpSDG1    
CKDISNGQER-IPVPASNTVDDPPVPPTD-YTYITKTVVPDDIARPSK-GCSCRG----A
CTEEKD---CACARKNGMS----FPYVFGGRLVKPMD--VVFECGPGCYRLEVYKTVSKG
WACRSWDFIPAGAPICEYFGTLRRNNSYIFELDLLQT-QGMEAYVLDAGKNGSVSRFLNH
SCEPNVFIQCVLSHHNDVTMPRIVMFAADNIHPLEELCYDYGYAMDS-
>PpSDG3    
TPDISEGVEQ-TPVRVVNGVDVN-APDT--FHYITTVVYPHRDVPVQ--ACECHFG----
CEDG---I-CPCVKKNGGV----LAYNDDGHLIRVRN--IVYECGSFCWHLEIFRTMSKG
WGVRTLEFIPSGSFLCELTGELLTAAEYLFNLDFHKN-RGRGHYVIDCRLSGNVARFINH
SCNPNLFVQGVLHDHGDLNRGHIMLFAGEDIAAGTELAYDYGYELNS-
>PpSDG2    
IEDLSGGQEP-IPVSVVNTVDDTRPPSS--FEYTTKLRYPKGVSLRT--GCSCKGDS---
CHSVGH-R-CSCVLKNGKM----LPYNQYGHLIRAVP--AVYECGSRCYRLEIFKTEKKG
WAVRSWDFIPSGGFVCEYTGVIMDTTDYLFNLDFKQG-EARWKYVIDASKFGGVARFVNH
SCTPNLFVQCVLYDHGDLDLPHVMLFAGSDISPFQELTYDYGYALNS-
>SmSDG2    
CEDISGGRER-VPICAVNDVDAAPGPPPP-FTYITKTIFPPGFLQPPT-GCRCVG----R
CGDSAS---CLCIGKNSNK----MPYTD-GALYEWKT--ILYECGPMCRKLEVFKTENRG
WGVRSWEAIPFGSFICEYVGELLSNAEYIFDIDCIKG-RSR-HMSIDAGSCGNVSRFINH
SCDPNMFVQCVFNDHNDMAYPHVMMFAMKNIRPFEELSYDYGYEIDS-
>AtSDG23   
KLDISEGKEQ-SPISAVNEIDDEK-PPL--FTYTVKLIYPDWCRPVK--SCCCTT----R
CTEAEARV-CACVEKNGGE----IPYNFDGAIVGAKP--TIYECGPLCLPLEIFKTKSRG
WGVRCLKSIPIGSFICEYVGELLEDAEYLFDIGNR-YNSLAQGFTIDAASKGNVGRFINH
SCSPNLYAQNVLYDHEDSRIPHVMFFAQDNIPPLQELCYDYNY-ALDQ
>AtSDG9    
NVDITEGKET-LPICAVNNLDDEK-PPP--FIYTAKMIYPDWCRPIK--SCGCTN----G
CSKSKN---CACIVKNGGK----IPY-YDGAIVEIKP--LVYECGPHCIKLEIFKTESRG
WGVRSLESIPIGSFICEYAGELLEDAEYLFDLG---------PFTINAAQKGNIGRFINH
SCSPNLYAQDVLYDHEEIRIPHIMFFALDNIPPLQELSYDYNY-KIDQ
>PtSDG9    
VDDISQGKEK-IPICAVNTINDEK-PPP--FKYTTHMIYPHWCRRLK--GCDCIN----G
CSESRK---CPCLEKNGGG----IPYNYNGAIVEAKP--LVYECGPSCFQLEIFKTESRG
WGVRSLNSIPSGSFICEYAGEVLEEAEYLFDIGNQFNNSLWDGFTIDAAQCGNVGRFINH
SCSPNLYAQNVLYDHDDKRIPHIMFFAVENIPPLQELTYHYNY-MIDQ
>OsSDG727  
--DISQGRER-IPIPAINTIDDTQ-PTA--FKYTTEVIYPHSYAKEK--GCDCTN----G
CSDSNR---CACAVKNGGE----IPFNSNGAIVEAKP--LVYECGPSCIPLEIFKTGNKG
WGVRSLSSISSGSFVCEYAGEVLQEDEYLFDIGHHYHEVWEDGSTIDASKCSNVGRFINH
SCSPNLYAQNVLWDHDDMKKPHIMFFATENIPPLQELTYDYNYGKVED
>RcSDG7    
EDDISKGKEK-IPICAVNTIDDEK-PPP--FEYITHVIYPDWCRPIR--GCNCTN----G
CSETAE---CSCVAKNGGE----IPFNHNGAIVEAKP--LVYECGPSCIHLEIFKTESRG
WGVRSLNSIPSGSFICEYVGELLEEAEYLFDIGN--NSDLWDCFTIDAAKYGNVGRFVNH
SCSPNLYAQNVLYDHEDKRVPHIMLFAAENIPPLQELTYHYNY-TIDE
>OsSDG710  
--DISQGKEM-DPICVINDVSNVH-PTS--FQYISRIKYPSWLTKRQHHGCDCSD----G
CIDSTK---CFCAVKNGGK----IPFNSNGAIVHDKP--LIFECGPSCIHLEVFRTANKG
WGVRSLRSISSGSFICEYVGILLTDAEYLFDISHNCDEDCSKCFTIDASEYGNIGRFINH
SCSPNLYAQNVLWDHDDQRVPHIMFFAAENIPPLQELTYDYNY-KIGE
>OsSDG703  
--DISRGLEK-IPVSVVNSISDEY-PMP--YRYIAHLQYPRNYQPAA--GCGCVG----G
CSDSKR---CACAVKNGGE----IPFNDKGRILEAKP--LVYECGPSCFRLQVFKTKLMG
WGVRTLDFIPSGSFVCEYIGEVLEDAEYLFAIGHNYYEALWEGFAVDASKMGNFAKFINH
SCTPNLYAQNVLYDHDDKSVPHIMFFACEDIPPRQELSYHYNY-TIDQ
>PteSDG1   
--------------------------------------------------SDCRS----G
CTTGDR---CPCVQLNGGE----LPFNPNGYLVKRKA--MVYECGDQCNQLEVFKTNGKG
WGVRSWDPIPAGSFICEYTGEVLSDNDYLLRANHMYESRTDLNIAIDASKMGNVSRFFNH
SCSPNLLWQSILYDHHDTQFPHIMFFAVENIPPLTELTYDYCGHGENK
>PteSDG3   
NPDISSKRDN-LPVYLVNDVDDDEG--PKNFEYISKVSYSNSVSKLPSEGCDCKG----N
CGFSD-K--CSCFQLNGRD----MAYTQNGILVKWRP--LIYECGEHCFHLEVFRKDNGR
WGVRSWDPIPGGSFICEYVGEVLLDEEIDQQFEEN-------QYVLSANRSQENSTDWGN
--ISDILPERTDGSSAAPLELKFTIMPRK-----------WGMLL---
>PteSDG2   
QRDISHGKET-RPISVVNTVDDEIGPAP--FEYTSKIIYPSWYNPTR--GCDCVD----G
CSDSES---CFCAIKNGGE----LPYNYNGAIVEAKP--LVHECGLFCLELEVFKTAKRG
WGVRSLTSISSGSFICEYTGELLSDMEAEQRTGND-------EYLFDIGSGSNDQSLWDG
--LAGLVNELPSHSIVETVED---------------------------
