# Supplementary material for: Phylogenetics and evolution of Su(var)3-9 SET genes in land plants: rapid diversification in structure and function
Source: BMC Evol Biol. 2011 Mar 9;11:63. doi: 10.1186/1471-2148-11-63 (PMC3063831; doi:10.1186/1471-2148-11-63)
Supplement: Additional file 6 — Genomic DNA sequences and corresponding mRNA sequences. A zip file provides the 24 genomic DNA sequences and corresponding mRNA sequences used for gene structure analysis with fasta format containing a concise annotation. [file 1471-2148-11-63-S6.ZIP]

Archive with 51 entries (50 files):
- genome_and_mrna_sequences/
- genome_and_mrna_sequences/AtSDG13_genome_sequence.fasta
- genome_and_mrna_sequences/AtSDG13_mrna_sequence.fasta
- genome_and_mrna_sequences/AtSDG18_genome_sequence.fasta
- genome_and_mrna_sequences/AtSDG18_mrna_sequence.fasta
- genome_and_mrna_sequences/AtSDG20_genome_sequence.fasta
- genome_and_mrna_sequences/AtSDG20_mrna_sequence.fasta
- genome_and_mrna_sequences/AtSDG31_genome_sequence.fasta
- genome_and_mrna_sequences/AtSDG31_mrna_sequence.fasta.fasta
- genome_and_mrna_sequences/AtSDG33_genome_sequence.fasta
- genome_and_mrna_sequences/AtSDG33_mrna_sequence.fasta
- genome_and_mrna_sequences/AtSDG6_genome_sequence.fasta
- genome_and_mrna_sequences/AtSDG6_mrna_sequence.fasta
- genome_and_mrna_sequences/CrSDG1_genome_sequence.fasta
- genome_and_mrna_sequences/CrSDG1_mrna_sequence.fasta
- genome_and_mrna_sequences/OsSDG706_genome_sequence.fasta
- genome_and_mrna_sequences/OsSDG706_mrna_sequence.fasta
- genome_and_mrna_sequences/OsSDG712_genome_sequence.fasta
- genome_and_mrna_sequences/OsSDG712_mrna_sequence.fasta
- genome_and_mrna_sequences/OsSDG714_genome_sequence.fasta
- genome_and_mrna_sequences/OsSDG714_mrna_sequence.fasta
- genome_and_mrna_sequences/PpSDG1_genome_sequence.fasta
- genome_and_mrna_sequences/PpSDG1_mrna_sequence.fasta
- genome_and_mrna_sequences/PpSDG4_genome_sequence.fasta
- genome_and_mrna_sequences/PpSDG4_mrna_sequence.fasta
- genome_and_mrna_sequences/PpSDG5_genome_sequence.fasta
- genome_and_mrna_sequences/PpSDG5_mrna_sequence.fasta
- genome_and_mrna_sequences/PpSDG7_genome_sequence.fasta
- genome_and_mrna_sequences/PpSDG7_mrna_sequence.fasta
- genome_and_mrna_sequences/PpSDG8_genome_sequence.fasta
- genome_and_mrna_sequences/PpSDG8_mrna_sequence.fasta
- genome_and_mrna_sequences/PpSDG9_genome_sequence.fasta
- genome_and_mrna_sequences/PpSDG9_mrna_sequence.fasta
- genome_and_mrna_sequences/PtSDG10PT__genome_sequence.fasta
- genome_and_mrna_sequences/PtSDG10PT__mrna_sequence.fasta
- genome_and_mrna_sequences/PtSDG10__genome_sequence.fasta
- genome_and_mrna_sequences/PtSDG10__mrna_sequence.fasta
- genome_and_mrna_sequences/PtSDG11_genome_sequence.fasta
- genome_and_mrna_sequences/PtSDG11_mrna_sequence.fasta
- genome_and_mrna_sequences/PtSDG15_genome_sequence.fasta
- genome_and_mrna_sequences/PtSDG15_mrna_sequence.fasta
- genome_and_mrna_sequences/PtSDG18_genome_sequence.fasta
- genome_and_mrna_sequences/PtSDG18_mrna_sequence.fasta
- genome_and_mrna_sequences/SmSDG1_genome_sequence.fasta
- genome_and_mrna_sequences/SmSDG1_mrna_sequence.fasta
- genome_and_mrna_sequences/SmSDG3_genome_sequence.fasta
- genome_and_mrna_sequences/SmSDG3_mrna_sequence.fasta
- genome_and_mrna_sequences/SmSDG4_genome_sequence.fasta
- genome_and_mrna_sequences/SmSDG4_mrna_sequence.fasta
- genome_and_mrna_sequences/SmSDG6_genome_sequence.fasta
- genome_and_mrna_sequences/SmSDG6_mrna_sequence.fasta
