# Supplementary material for: Phylogenetics and evolution of Su(var)3-9 SET genes in land plants: rapid diversification in structure and function
Source: BMC Evol Biol. 2011 Mar 9;11:63. doi: 10.1186/1471-2148-11-63 (PMC3063831; doi:10.1186/1471-2148-11-63)
Supplement: Additional file 6 — Genomic DNA sequences and corresponding mRNA sequences. A zip file provides the 24 genomic DNA sequences and corresponding mRNA sequences used for gene structure analysis with fasta format containing a concise annotation. [file 1471-2148-11-63-S6.ZIP › genome_and_mrna_sequences/AtSDG13_genome_sequence.fasta]

>ref|NC_003070.5|:1043231-1051116 Arabidopsis thaliana chromosome 1, complete sequence
TCTCTAATCAGAGATCCGGTCCGGTTCAGTCAGATCCAAAGTGCATTCACTTAAGTAAAAAGCTAAAAAG
TAACAATATGTACAGTTACGTATACACAACACCCATCAATTCAAGTTGGTTTATCTTAAACCGGGTAAGA
TAGAGAATTTCATAAATTACCCGAAGAAGCCATTTTTCTTGTGGTAAGGGATGGTAGAGAGAAGCGTGTC
ATCGATATCAAAGATCCAAGCGTCCATGCCGTCACACTTAGACTTGCTACAGCACATGCTCCCGAAATGA
AGAATGACCTCATCAACGGTTCTCGCCACGTCATCCTTGTACTGCGATGACGTCATGTAATCCTTAATGT
GCGATACACACTCTTGAGGCACCACATCGAACTTTCTGATGTTGTGAACTTCCACGTTGATCCTCCAGCT
TTCACAGTATCCTTTCAGGTCCGTCTTGATACCTTTAGAAACGATACCATTTTGGCTTGACGATGAGCCG
AGTCCTCTGAGTTGGTTCAAGATGTTCCAGTCACCAGCTGAGACGACTCCGACCAAGAGTGAGGCTATTG
TCAGGGAAAGAAACATGGTTCGGTCCATGTTTGAAAGAAGAGTTTTGGATCTTGAGATTTTGATCACAAG
TGTGTATGTGTTTGTGTGTAAAGAGGCTTTTATAAGTAGAAGAGTCAAACTGGCAGCCCTAACAATAAAG
AAAAATAATTAATACACAAATCTGAATCAAAGTTTTTGGTGTTTCATTATTTTTTTCATAAATAAAATAA
TAATTTGGTTGTAATTATACATTATAGTATTTTTAAAAATATATATAGTTGTTTACTATACATTCATGCA
CGATATGATCTAGCTTTCCAACATTTTATGGGAGGCAAAATTATGAAAGTTTAACTTAATATGCGGGTGA
AACTAAAAGATTTGGATAAATTAAAGATAATTAACTGCCAACTTGCCAAGAAGTATGATTGTATGAACTT
ATCAAAAAAAATAAAAAAAGTATGATGGTATGAGCAATTGTTTTCCTCGATTAGTGGCGATATATTTGCC
AAAGTGTATAATTACATAATGTATGTAGAATTGTAGATGTATCATGTATTTGACTATCGGCACAAATAGT
ATACACATTGCAATTAACAAATGAAGTTGGAAATTAATTTTTAGGATTTGAAATGGATACATCATGAAGC
AAGTTGGATGATAGTGTGAAATAATTGTAGTTCCAATAATTGATGCAATCAAAATCAAACAGCTATTTAA
CTTACTTTTATTAACAGTTCAAATCAAACGATCAAACTAATTGTTTTTGTTTTTTTTCCAAATGATGTTC
AAAGTAGACATTGTTATATACGTAGACTCTATCGACACCAAAAATCAAATGGGATCACAAGAACAATATT
CATATATAAGAAAATAGCAGTTTCGAGTCAAAAATCTAAAGTAAATTACACCAAAAGTTCTTTTAGAACT
TGTTAGCATTATGAAATGGAAAGGACAAGATAGATAGATCTAGCTAGAGAGGAGGTGGTAAGGTTATGGT
GACAAAATTGATTGAAGAGTTGGAATGGCAGCACATGGATTTTAATTTTAATAAATAAAACCGTTGAATA
AATTGATTTGTTGGTTTGCTAGCTAGCAAGGCAAGGATAGATGTCGACAAAATTTAAATATTGTTAAATA
TATACACGAAAATACATATAGAAATGGTAAAAGTAAAACATGACGCTCATGAACAACTCAAACCTATTTT
TAACCAAAACAAAAAAAAAACAACTCATAACTGTTTTTAAAAATTTTCACATATATATTTTTAATCCTAA
ACTCTTTTTTTCTTCTATGCTGCATTTGTGAAAATTAATTTGGATCTCTTAATTGAATATAAGTAGAGTA
TAGATATTAAGTCATTAGAAACACTCGGTTTTCCAGCAAAGCACGTATACGACCGATCATGCACAGTTGG
ACTACAATTAAATGCTTATTATTTTCAACTGCCAATTCAGCTTAAAATTGAATAAGTTAAACATTTACTA
CAACTTTTGGCCATATTTTGTCAAAATAATCGTAAAATGTTAACGATGAGAATCTCATTTTTCCCGTTAT
TTTGATCTTTTAGATAATACGTGTTATACATTAGGATACCACTTTCGTAAAAGCTTACTTTCTTAAGCAA
ACAATTATAACATTCAAAAAGTAGAATGGTCAATTAAGTAACACCGATCATAACATGACAAGAGTTGTTT
GTTTATAATTTGTTAATCACGTTTTGATTAAATTTCATACATAAATAGATTATATATATAGTGAGAGAGT
TGTTCAACGGCAATTTTTTAGCTTTTTTCACTTGTTTTAGATGAACACACCATATGCACAAAGACAATAC
AATCATACTTTCCATCTCCATAAACTGAGTGATAAAAGTAAGAAGTAAAAACTTGTCCATCCTAGACTCC
TAGTCTTACGATCAGGGATCCGTTGGCCCTCAACAGTGCGGAAATTTATGGTTTACTACAAAAAAGAACG
TGGTTTAGAGAGATTTAGAATTAAAGATGGTCAAACTTCTAAATTAAAACAAAAGGCACTGGACCCTCGA
GCTATACAGAGTTTGATCACACAATACCCAACTTAAGCTTCTTTTTTTCCCAACCTACAAAATCTATTAA
CCCGGACCGGTTTGGAGAGTCCCATTCACCAAAAAACAGAGGGTCTCATCACGTCTTTTCTTCTTCACTA
GCCTCTCATGCTTTGTTCAAAATCTGCATGGTCTCTGGAACATAACAAAGGTAAAAAAAATTCAGTCAGT
GAGATGCAGGATTGATATTACTCAGTCCCATGTAACAGAATCAACAAACTCTGATGATATTACTCACTCG
TTGATCGCTTCTTGTTCCTGCAGAATCTGCTACCACACAGACAATCAAAGGGTTTCATTAGAGAGTCATT
ATCGTTGAAGTCAATGCCATAATCCTGAGAATGTGAAAGGGTTACATCAGATCAATGTATATCAAGATAT
CAGTAAGCATTAGGAATATACAATCATTTTCATCGGTATAGAAACTTCTCAGCCTAATATAAAATGGATA
TGCGAAATTATACACACCCATGCGAGTTCCTCCATTGCCTCGATGTCTCTTGTTGTGAAGAATGCAAGCT
GGAAAAGATTACAGTTTAAACAATTTCCCCAAAACAGAAGAAACATATGAGCAAAAGATTATATATGAGA
CCGTCATTGTATCATTACATGATAATAATGCTGATCCGGAGTCTCGACTTGAACTGGAATCTCGATCAAG
TTTGCATCAAGACATCTACATACATCAAAGGACAGAAAGAAACATCAGTTTAAAATAGAGAGAAACACCA
TTGGTGTTCTGAGTTTTAGGGGAAGCCATTACCTGTGGTTAAGGAACCTTGAGATATTTCCATAAAACAT
CCCATCAAGACACAGAGCTTTGTCACCCTCTAACCTTTCTTCAGAACCCCAATGTGCATCCAATATCACA
GGCAAAGTGGGTTTATCTTCAAAGCTACGTTGGTATAACTCCGGAATTGTCAATATCTCTCCAATGTACT
CACAAATAAATGCCCCTTTAGGCAGTTTCTCTAAAGTCCTAAGTCCCCAGCCTTTCCCATTTGGCGTGAA
AAACACCTGATATTAAGAAAAAAAGATGACTGATCAAAAATGGAAACTAATTGATTTATATAACAAGATG
AAAGAAAAACACGTAAAAGATTGTTAGTTAAGGTGAATGTTTTACCTGTAATTTGTTGTGCATTCCTCTT
TGCACCACTCGGTTACCGCATCTCTTAGTGCAACCACATTTGAACCAACACTCTTTAATGGCTCCCCTCT
TTAGATGCCCTTTACATGGTTCCAAAATCTCAACCTTTTTAGCTCTCTCCAATGGGCACTCTTCACAGAA
TCGCAGCACCTGTTTCCGTTGATCACGAGCCTCAGAGATCCGAGCTTCCAAGAATTCTTCTTTGAGTAAC
CCATCTAATGTGTACGCAAACCCGTTATCAACACCAATTGCACAATTGCACGACATTTCTGAAGCCAGGC
AGTCTTCGATACAAGAAGTGGAGCAGCTTTGCTCATCAGAGAAACTTGAGAGCGAGAATATCACTGGAGC
ATCTTGAAACACAAAGCTGTGAGGCATGTAACGGAAACGGGAAGGAACCTTCTCGTTGATCTCATTCACC
CATGGAATCTCAACGTTTTCTTCACCAGCCGTAATGTCCTTCATGTTGCTAATTGCTTTCCAGCCATCTC
CCGAGATCTCGCATTCAGGAACAACCACCAACGGCATCGAAATGCCAACTGCACCACTTTCATCACCCGC
CTTACTCATGTCACATACGGTTTCTGTTTCAAGCAACTGGCTGGTTGAATTCTTTGCCAAGTCTATGTAA
CAGCTACACATGTCCTTCATGAACCCAAGGACCGAAAACTCGGGGTGAACAATTTTGTACGACTTGAGGC
ACTTCTCCTCCATTGCTCTCCGAAGATCCTCCATAGAAGGCAAATGCAAATTCGTTGTTTCTCCAGTTGC
AGGCGCGAAACTTAGACAAATCTTTGCCTCACCAGAAGTCGAAGAAGCTAATTCAACTGAAGCAGCAGCA
ACCTTATGCTCACTTGATTCCCCAATAGCTGAAGAAGGAGACACATCCATGGCAGTAGTATCATTGAGAA
TATCTTTGGTTTCCCAATCCCATTCTTGCACATGTATATTTGATTTCCCCATCTCAAGCATGGGAGCTGA
ACAGTTTCCTGTATCTAAATAATGAAAAGAAGTGTCAGAAGGAAACATCACAAAAGACAGATCAGGTTAA
AATGCAAAGGTTTCAACATCTCATCACAACCACATAAAAAGCAATAAAAGAAAGATTACTAAGTTTTATC
TTGAGTTCATGTAACAATACCTGAAATCACAGGCTTATGATCGATATTGGGTTCATCATTGAGGATAACA
AGTGCACTGGCTTCAGAAACCTTCGTTTCCATAGGATGAGCTGGCAATAGAACCATTGGTGGTACTTCTT
CGGGCTCCATTGACAAGCGACTGCTGGAGCTAGGACTTGCATTGTTATAAACAGTCATTGCCAACCCTCG
TTCACCATTTCTGCGTACGTACCTCTTTAACGGAGGTAATTCAGTCACACCATCATCTTCATCTTCCTCT
TCAGGCTGTGTCTGTTTCACCGAAAACAAAATAAACACAGGCTATATAATATGACCAAGAAACCCGAAAA
ACAGATACTAAACATACCTTGAGATCCTCGTTGTTATAGGAAGATGAAGATGAAGATGAAGATGAAGCTC
TTCCACGTCTACTGCGCAACCTCCTTTTCAATGGAAATTCATCTTCATCCATATCGTCCTCTTCATCTTG
TACCAAAGGCTGAGTTTGGTTTAACCAAAAAAAAAAACAAGTTAATGTTTCATGATGATAACAAATTCTA
AAACAACAAAGATATTTAGGTCGTATACCTCAGGAGCTTTCCTCCTTCCCCTGCTCGTTGCTACACTCTA
AAGAAACAAAAAAAGATCATCAAAACCTTGAGAAGAAACAACATCAAAAAACACCAGAAAATTGTCATCA
AATTAAAGAAAGTTAACTTACTCTGGACTTCTTTTCCTCTTCCTTCTTCTTCTTTTCCTCTTCCTTCTTA
TTTTTTTCAGTGGACTACCATATGACATATCAAAGAAAGAGAACTGACTAAGTGAGAATATGTAAACAAT
CAAATAAAGAAAATAAAAAGTGATTAAGCAGAAAAAACAGACCTGGGCATCAGCCTCGTCGAAGATTGCA
TCAAGAAGGACCTTATAAGCATCCTCTTCAATGAAATCCCAGTTATTCTCATAGGTCTTGAGAAGTTTCC
TGAGAAAGGCCCTTGTTTTCGTCTCTGATATTCCTAAAAGCTTCATCGCGTCACAGGCTTTCTTAATCCT
AAGATTCGGTGCCATTTTCAACAAGTTTCTGCAATAACAAAGCTGAATCACTCACCAACCTCAAAAAACT
TCAGAAATAAACATAGCAAAGTAACAAAAGTGGAAACTTTCATCTTCCTGCCCCACCAATAAGAGCGAAA
CCAGAGAAGAGAGTAAAAGAGTTAGATGTGTAACGAAACTAATGTGACTAAGACCCTGAATTTTGAGATG
AAAGCAAACAAAAAAACAAATGTAGGAAGAGCCATTACCAAATACTTATTACCCACCAAAAAAATTGGAA
CTTTTTCTGTTTTTTTTTTTTTTTTTTTGGAAAACCGAAGGGACAACAAAGTACCAAAACCCTAAAACGT
TTCAATTTTCCAGAATAAAAAAAACGAGTAGAGGTCTCGAAACGGAAAAGATTGAAGCTTTAGCAGAAAA
AATGAGAAGAACTTACAAGCAAAAGAACCAACTCTGAAACTGATTTAGGGTTTTAAGAGGGTGAGACTCT
GTAGTGAGAGAACCGGATTTTCGACTTTCCTCAGAGAAGAGAATGTAGTGAAAAACTGATGGTAGATTTG
CTTATGCAAAGCGTATTTTTGATCAATGTATCTCTCTGTCCAAAGAAAGACGACAATTTGAAACTTTAAA
AGACGAAGTGAGGAAAGAAAAGTGTATACTCTCCACGAAGGAGAGTCTTCAAAGATTTGAGAAACGCAGC
GTTTGGGAGTCGTCATTGACTTTTTCTGTATGAGGCGAATAAGACAAACTAAAAGTGAACCTTTCTTTCT
CTCTATGCAGTGTCAGTATGATTGACTGATTTTACTCCTTCGAGTTGACTGGTTTAACTCCTTTAAATCA
TATGGGCTTCATCAAGTATGGGACGGCCCACAACATATGTTTTTTCTTTTAAGCGATTGGGTCCAGGACA
GACAACGTTTTGTTCTACTACAATTGAATAACCCAGGGAATTCAAGTATGATTTCAGTTTTTGGTTTAAA
GTAGAATTTTGTATAGTTCTTTTGGTTCAAGTGTGAAGGCGATAGGGGAAGAATAAAATCAAGAGATTCA
GTAATCAGCAAGTCAGCTAAACCAAAACCCTTCATGCAAACAGAGTCAAAATACACATTGAAAACTGAAA
AAGTGGGAGTCAAAGGTTTTGTCACGAAAAGAGCAGTGATGCTAACAAGATATTTGCTGAACAAAAGAAG
CATCATCAAGGTTTAGGCAGTCTATTTACAGGCCTTGCCATGTAAAGGAGTGATGATCAAATCAAAATTT
GAACTAAATGGCATAAATGTTGACGAGAAATTAAGACAAGTGTAAACAGCTAAGTTTACCAAAGATCCTT
ACCTATATTCTTAACCAGATTGCCAAATAAAATTTCGAAGATTGATGCTCCACTCAAAGTGAGTCACAGC
TATGAGATTAAAAGAATAATCACTTGTACGGAGAAAATCTCAGCCCACATCATAAATTGCCAAATAAATT
AGAAGAAGATTGCTCAAACACAATCTTCAAAATAGCCAATTGAAATTCATCAAATCCCTTATGAGTAAAC
CTAATCTTACACAAGGAAGGAAACTAACAGCTTCTAATCGAGTAGCAGAAACAAGCATGATAATATCAAA
TTTATGATATGATCGACGGATTAGGGTTTCTAAAGTTACTTTAGAGCATCGCACCGACCGGTGGGGTTCC
GAGAAGACTCGCCTGCTCAAAATCTATCTCGCCTAATCGATGATCTTGCTCCAACTCTAAGATCAAAGGC
ACGGCAAGGATGAGAAACGTCGTACCGGCGATCCACGCCGCCTTCCCGGTGCTCTTTAACAGCTTCTTCG
ACACGTAGACGGCATCGCAAGCGGCGCGTCTTCCCTGAGAAACGATATCGTAGTTTGAAATCTTCGCCAA
GATGCTCGAATCGCCTTTGCCGGCTCCGATTTTCTTAGGCGCCATT
