# Supplementary material for: Phylogenetics and evolution of Su(var)3-9 SET genes in land plants: rapid diversification in structure and function
Source: BMC Evol Biol. 2011 Mar 9;11:63. doi: 10.1186/1471-2148-11-63 (PMC3063831; doi:10.1186/1471-2148-11-63)
Supplement: Additional file 6 — Genomic DNA sequences and corresponding mRNA sequences. A zip file provides the 24 genomic DNA sequences and corresponding mRNA sequences used for gene structure analysis with fasta format containing a concise annotation. [file 1471-2148-11-63-S6.ZIP › genome_and_mrna_sequences/AtSDG13_mrna_sequence.fasta]

>gi|186478112:102-2306 Arabidopsis thaliana SUVR1 (Arabidopsis homolog of SU(VAR)3-9 1); histone-lysine N-methyltransferase/ zinc ion binding (SUVR1) mRNA, complete cds
ATGGCACCGAATCTTAGGATTAAGAAAGCCTGTGACGCGATGAAGCTTTTAGGAATATCAGAGACGAAAA
CAAGGGCCTTTCTCAGGAAACTTCTCAAGACCTATGAGAATAACTGGGATTTCATTGAAGAGGATGCTTA
TAAGGTCCTTCTTGATGCAATCTTCGACGAGGCTGATGCCCAGTCCACTGAAAAAAATAAGAAGGAAGAG
GAAAAGAAGAAGAAGGAAGAGGAAAAGAAGTCCAGAAGTGTAGCAACGAGCAGGGGAAGGAGGAAAGCTC
CTGAGCCTTTGGTACAAGATGAAGAGGACGATATGGATGAAGATGAATTTCCATTGAAAAGGAGGTTGCG
CAGTAGACGTGGAAGAGCTTCATCTTCATCTTCATCTTCATCTTCCTATAACAACGAGGATCTCAAGACA
CAGCCTGAAGAGGAAGATGAAGATGATGGTGTGACTGAATTACCTCCGTTAAAGAGGTACGTACGCAGAA
ATGGTGAACGAGGGTTGGCAATGACTGTTTATAACAATGCAAGTCCTAGCTCCAGCAGTCGCTTGTCAAT
GGAGCCCGAAGAAGTACCACCAATGGTTCTATTGCCAGCTCATCCTATGGAAACGAAGGTTTCTGAAGCC
AGTGCACTTGTTATCCTCAATGATGAACCCAATATCGATCATAAGCCTGTGATTTCAGATACAGGAAACT
GTTCAGCTCCCATGCTTGAGATGGGGAAATCAAATATACATGTGCAAGAATGGGATTGGGAAACCAAAGA
TATTCTCAATGATACTACTGCCATGGATGTGTCTCCTTCTTCAGCTATTGGGGAATCAAGTGAGCATAAG
GTTGCTGCTGCTTCAGTTGAATTAGCTTCTTCGACTTCTGGTGAGGCAAAGATTTGTCTAAGTTTCGCGC
CTGCAACTGGAGAAACAACGAATTTGCATTTGCCTTCTATGGAGGATCTTCGGAGAGCAATGGAGGAGAA
GTGCCTCAAGTCGTACAAAATTGTTCACCCCGAGTTTTCGGTCCTTGGGTTCATGAAGGACATGTGTAGC
TGTTACATAGACTTGGCAAAGAATTCAACCAGCCAGTTGCTTGAAACAGAAACCGTATGTGACATGAGTA
AGGCGGGTGATGAAAGTGGTGCAGTTGGCATTTCGATGCCGTTGGTGGTTGTTCCTGAATGCGAGATCTC
GGGAGATGGCTGGAAAGCAATTAGCAACATGAAGGACATTACGGCTGGTGAAGAAAACGTTGAGATTCCA
TGGGTGAATGAGATCAACGAGAAGGTTCCTTCCCGTTTCCGTTACATGCCTCACAGCTTTGTGTTTCAAG
ATGCTCCAGTGATATTCTCGCTCTCAAGTTTCTCTGATGAGCAAAGCTGCTCCACTTCTTGTATCGAAGA
CTGCCTGGCTTCAGAAATGTCGTGCAATTGTGCAATTGGTGTTGATAACGGGTTTGCGTACACATTAGAT
GGGTTACTCAAAGAAGAATTCTTGGAAGCTCGGATCTCTGAGGCTCGTGATCAACGGAAACAGGTGCTGC
GATTCTGTGAAGAGTGCCCATTGGAGAGAGCTAAAAAGGTTGAGATTTTGGAACCATGTAAAGGGCATCT
AAAGAGGGGAGCCATTAAAGAGTGTTGGTTCAAATGTGGTTGCACTAAGAGATGCGGTAACCGAGTGGTG
CAAAGAGGAATGCACAACAAATTACAGGTGTTTTTCACGCCAAATGGGAAAGGCTGGGGACTTAGGACTT
TAGAGAAACTGCCTAAAGGGGCATTTATTTGTGAGTACATTGGAGAGATATTGACAATTCCGGAGTTATA
CCAACGTAGCTTTGAAGATAAACCCACTTTGCCTGTGATATTGGATGCACATTGGGGTTCTGAAGAAAGG
TTAGAGGGTGACAAAGCTCTGTGTCTTGATGGGATGTTTTATGGAAATATCTCAAGGTTCCTTAACCACA
GATGTCTTGATGCAAACTTGATCGAGATTCCAGTTCAAGTCGAGACTCCGGATCAGCATTATTATCATCT
TGCATTCTTCACAACAAGAGACATCGAGGCAATGGAGGAACTCGCATGGGATTATGGCATTGACTTCAAC
GATAATGACTCTCTAATGAAACCCTTTGATTGTCTGTGTGGTAGCAGATTCTGCAGGAACAAGAAGCGAT
CAACGAAGACCATGCAGATTTTGAACAAAGCATGA
