# Supplementary material for: Phylogenetics and evolution of Su(var)3-9 SET genes in land plants: rapid diversification in structure and function
Source: BMC Evol Biol. 2011 Mar 9;11:63. doi: 10.1186/1471-2148-11-63 (PMC3063831; doi:10.1186/1471-2148-11-63)
Supplement: Additional file 6 — Genomic DNA sequences and corresponding mRNA sequences. A zip file provides the 24 genomic DNA sequences and corresponding mRNA sequences used for gene structure analysis with fasta format containing a concise annotation. [file 1471-2148-11-63-S6.ZIP › genome_and_mrna_sequences/AtSDG18_genome_sequence.fasta]

>ref|NC_003076.4|:17712011-17722326 Arabidopsis thaliana chromosome 5, complete sequence
GGGAAAATAAGAATTGGTAGGTAAAAATAAGAATCAATAAGCATCATATTTATTACTCTTCTTCTTCATG
GCAGACCTCAAAACCAACAAACAAACAATCACAAACCCTAAAACAAAAACTCCTCCCACCGCCAAAGCTA
TCGTCCTTTCTGTGTGTTGTCTCTTCTCTCCACCTACACACACACACAAACACCCATTAATGGCCATTCC
CATTATAATTACTTATTTCAAATTTTAATTATCAAAGAAAATTAAATTAAAAATATTAGCTAGCCTCACT
CACATGTAACCTGAATGATGTGTCAATATTCTAACATTTGGAAAAATCTCTTCTTTTCTATAACGAAGTA
ATCTATTTCCCCACTAGTTTTTCGGTTTTAATATCTTCTTCCACTACTAGTTCTTTGTTTTCGTCTTGTC
TCCATTAGTTTTTGTTTAGTCTACTTGACAACGAAACTACATAAAGATATACACATTCTTATACGAGATT
CATGTGTGTGTAACTATCACCGAACTATTAATATTTGTATACAAAATCTAACACTCACTATTATTCGATT
AAATAACTCCTTACCGTAGAGATAAAATATGTCGCTAAAATGGAAAAAAGTTTTTTCATACTTCAACTAA
AGATACATATATGTGTTCGATTCATATCAAGTATATTACCGTACTAATTCATACCTCAAACATAAACAGT
GATACCAACTAATTATATACCAATACTACTAAATTCCACCATTTTTCTATTACTCTGTTTCGCGCTAAAG
TTTTTATTTACCGTTTTATGTTACCAATTCGACCTATACGATTAAAACTCTTTAATAAGAGAACTAATTT
TCTAATCATCTGAAAGTATTATATCAAAAGGAAAAATATAACAGTGATTTAATTAGTGTATACCTGATAA
TGGCTCTATGTTGGGAACACCATGAGAGTAGTAACTATAGCTAACGAAGCACTTCTGAAGGTAAACTTGT
CCCGAGTTCGACTCTCCACACTCACTCTTTGCTTTCTCAAATCCATCTTTCACACATTCCCCACAATCTG
AATTTCCCAAACTACCCTCACACTGTCCCAACACATACACCGACTCATACTGCCCCGCGTAAAAACCTCC
TCCGCCACCACCACCACCGGATGATCCAGTTTTCACGCCGTTCTCCGCCATACCAAACGCCGTCTCCCTT
TTCCCGACAAACCCAGGATCGTTAGAATCTTTTTTCCCACAGACACGGAACAACATCTCCGTACCGGAAG
TTTGCCGGAATCCTGAACTCTCATACCGGATATAACATCCAGCGAGGTGAACACGAGCCGCCACCACATT
ACCGTCATCTCTGCCGCCACCGCAGAGTTTAGAAACGAGTTTAGGGATTTTGGAGACGCAATCGTAACAC
TGAGCGTTTTGGAGATCGCCACGGCACTGAAAAACACCGATCACGGCGGTGGTGTTATCAGTTCCGGAGG
TTACGGAAGCGAAAGAGCTTTGTGATGATTGAGAAACTAAAGAAGTGAATAAGTTTTTGAGATTCTGAGA
GAAAACACCAGTTGGGTCTGGAGATTTCTGATTTGCACAACCTTTAAAGATCAGATTTTTATAATCATCA
TCACCGGAGATTGCAAAGAATGGTAAAAAGAACCAGAAGATGAAGAATTGATAGGTGAGTTTCATAATTG
AGAAAGACAGAGAGAGATTTTTGTTTCTTGATGTTCAAAATCTTTTTACTAGTTTGTTTCTGTCTAATAA
AGTTTGTGTTGTTTTTATGTGTCCGGAAAAAAGAAAGTTTTCCGTTTTTTTTTTGTCTTTTGTTTTGAGG
TTTAAAGACAAAAAAATGTAAATAAGAGCAGGTTTTGTAGTATGAAACCATGAAAAATAAAGGAGTATAC
TTTTCTTTGGATCTTGCTTCAAGGGTAAGATAAAAAAGAAAGAAACTTTGAGACGACAAGTGTTTATTAT
ATAGATTTGGTTTAGGAGATTATGTAATACAGTATCAAAAAAAAATGATTACTGTTTCTTCTTTTTTGTT
GTTGAATTTAGTGAATAACCTTTAATGCCATTAAATCTGACTTTATTGTCTGAATTTGGATTTTGTTTTA
GGACATTGATGGAAAAACACCTTTTGTGTATATGTATTTTTTGTTTAAGGCACTAAGATATATTTTGATG
AGTTTGATTTAAATTGTAGGCTGATACGAGAAGGAAAATAAAATCTTAGACCTTGTTGTAAATGTGAATG
ATTGATTCGATTTTATTTTGTGTCCAAAACAAAACAAAACATGATCGTTTTGAGTTTACATAATTTCAGA
ACATAATTGCGTAGTAACTGGAGTAAATAATAATAAACCTGTGTGTTTTTGTAAACTACAAAAGATATTA
TCACTATGATTATTTTGAGTTAATGATAAGCATGATTGTTTTTGCAGGATTTTGGATTTCACATTCTATA
TGATATATTTTGAGTTGGTGAGTGTGGAAGATTTGTCAACAACCCTTGATCTCACAAGAACCAAATTGCC
TTTGTGTGTTTGGATTATAGCTCTCTTGGAACCTTTGTTGATGTATTTTACCTATGCTTTTGCTTACCTT
TTATGGTATTGGGGAATGCCTATCTTTGTTGTATGTTAAAACTTTGTGATCTTAGAATCCTTCTACCTTT
GTACTTGTTTTCTCTTGTAGATGAATGAAAACAAGCATTTGCCCAAAAAAAAAAAAAAAAGATTGCTCGG
AGAAGTAGAGGTGTTCCCCAATGTTTCAAAATCATTAAGAGTTAAAGACTACAAAAGGAAAGAACTAATA
CTGTATACTGTAAAAGATATGTGAAACTCTTAATTAAGTATAGATTCCCTATACAATATTAGTGAATAAT
TTTTATAAAATAAGGTTACCAGAACTGCCTGCATTGGATTTAAATACCGGAGAATTTGAGACATACATAG
TTACATACACATGATAGTAGTAAGATCAAAAACAAATCTTAAGAGGTCAATAAGATTCGCTTATTTATTG
AGTTTGACCCGACCCAATTAAGCCCGGCCCATTAAGCAGAGAAGAAGAAGAAAGAGAGAGGGTCAACAAA
AAGTCACAGTCGAACAAGATACTGAGAAAGAAACGAAATTTCACCTGGCACTGTCCTCGCGTGTACTCTC
ACGCGCCGACGTAATACTCTGCCGTCGTCACCGACATTGTCTCTACGCCGTTGTCATTTGCTTATTACGG
CCAAGATTCTTCACTAAGTAAGTCAAAATCGTGGAATCCTTTCTCTGTACCGAGCTCGCTTTAAACCCTA
ACCCTCTCGTCTCTGTACTTAGTAAGTTCTTCTAATTTCCGACGAAAGTCTTCTCCTTTTTGAGTCTCAT
CGTCATCTGAAAACGCTATTAGCTCTCTGGAAGAGAAAAAACAACGTTTTGTTAGAGTTTCTTTGTGCGA
TTGTGTTTTCTTAAGAGGAAAGGTTTCAACTTTCTTAGGATATTCAATTTCTGAGTCTTTTCTGCTACTT
GTGGTTAGTCTTTGCTGCTAGGTAGATGTCTGTAGTCTTGGTTTGTTGTTGATTTGCTTTAGGTCTGTCT
TTGCTTATTGTTGTAATGTTTTGAGTTCTGGCCACATTTATTTCCTTACTGAACGGCTCTTCACATCTTG
TTTCTTCCGCATTTTGATAGGACGAGGCAAATGAGAAGTTACAACTTGTTTCACGAAAGCAATCCCACAA
TCAGTTTTAGTTTTGTTGGTGCAGAAACGATGGCACCTAATCTGCATATCAAGAAAGCATTTATGGCTAT
GAGGGCTATGGGAATAGAGGATGCGCGAGTGAAGCCGGTCTTGAAAAACCTTCTCGCCCTTTACGAGAAA
AACTGGGAGTTAATTGCTGAAGACAATTACAGGGTTCTTGCTGATGCTATCTTCGATAGCCATGAAGATC
AGGTATCTTTCTTTGTTCTCTCTTTGATCTACTGTTTTTTTTTTTGTAAATCTGTTGTAATCATTGTCTT
TGTTATTACCTTGACATTCCATATTGATTTACTTATATAAAGGCTATTCAAGAAAGCGAAGAAAAGAAGG
CAGACGAAGTTAAAGAGGATGAAGGCTGTGTATGTTTTTTCCAAACAATCTTCCATTTATTAGTTCAATG
TTGCTTTATTATCCATGCTTCACTTTGTTGTTGATCCAATCTTTCAGGCCGCAGAAGTTGACAGAGGAAA
GAAAAAGCTCCATGAAGTATGGCAAACTGAATATCTTTGCTGTGTTAGAGTAATGTGTCTTCATGTTCTT
GTTTATTCAGTTTCTGTTGTGTAATATCAGTCTATCGAGGATGACGAAGATGTTATGGCTGAGTCTGATC
GCCCTTTAAAGAGGCTGCGACGCAGAGGTGAAGGAGGCTCTGCTTTGGCAAGCCCTAGCTTGGGCAGTCC
GACTTTAGAGGGACCTTCAATTAATGACGAAGAAAATGCTCCGATCCTATTGCCATATCATCCTGTACCA
ATTGAAAATGACCATGATGCTGGTGAGCTCATTCTTACAAAAGTCGAGCCCATTACAAATATGCCTCTCA
GTTCTATTCCTGGTACTTTTTTGTAAATAGGAGTAACTAAATCTTATTTGCATTGCTCATTTTGTTGTTA
TGATTGTTGAAGCTACTTTCTCCAAAACTAATGTGTCTTGTACGTTTTCTGTAGATTCAGTAGATAGAGG
GGACTCTTCCATGCTTGAGATAGACAAATCAAATGGACATGTGGAAGAGAAGGCTGGTGAAACAGTAAGT
ACTGCTGATGGTACTACCAATGACATTTCTCCTACAACTGTTGCGAGATTTAGTGATCACAAGCTAGCTG
CAACCATAGAAGAACCTCCAGCACTTGAATTAGCTTCTTCTGCTTCAGGCGAGGTGAAGATTAATCTTAG
TTTTGCTCCTGCAACTGGAGGATCAAATCCCCATTTACCTTCTATGGAGGAACTACGAAGAGCAATGGAG
GAGAAGTGTCTCCGATCATACAAAATACTGGACCCCAACTTTTCTGTGCTTGGTTTTATGAACGACATCT
GTAGCTGCTACCTGGACCTGGCAACAAACGGGAGAGATTCAGCTAACCAATTGCCAAAAAACTTGCCGTT
TGTCACAACGAACATTGATGCATTGAAGAAATCTGCAGCAAGGATGGCTTATACTTCTCAGGCCAGTAAT
GATGTTGTTGAAATCTGCAGCAACGAACATATGCGTGATGCTGAAAACGGTGCAGTTGGTGATTCCATGG
CTTTGGTAGTTGTTCCTGAATGCCAACTTTCTGCAGATGAGTGGAGATTGATAAGCAGCGTCGGGGACAT
CAGTCTAGGGAAAGAAACTGTTGAGATTCCCTGGGTGAATGAGGTCAACGACAAAGTTCCTCCAGTTTTC
CATTACATAGCCCAAAGTCTTGTGTATCAAGATGCTGCAGTGAAGTTTTCGCTTGGGAATATCAGGGATG
ACCAATGCTGCTCCTCTTGCTGTGGAGATTGCTTGGCTCCGTCAATGGCATGCAGATGTGCAACTGCTTT
TAATGGCTTTGCATACACAGTAGATGGCCTCCTACAGGAAGATTTTCTGGAACAGTGTATCTCTGAGGCC
CGTGATCCGCGGAAACAAATGTTACTGTATTGCAAAGAATGTCCTTTAGAGAAAGCCAAAAAAGAAGTAA
TCCTGGAACCGTGCAAAGGGCATCTAAAGAGAAAGGCCATTAAAGAATGTTGGAGCAAGTGTGGCTGCAT
GAAGAATTGTGGCAACCGAGTTGTCCAACAGGGCATTCACAACAAGCTGCAGGTACATTCAACTTACCAA
CCTTTTTAGCCAAGTAGTCCAGGATTTGATAATCTAAACCCATCTCAGTTCTGATAGAATTGAAACTGAT
TATGATCATTTTAACTTGGACTTAACCAGTGGAGAGATTCTGATGCCTGAATTTTGTTTATGTTCCTTTT
TTTTTTTTTTTTTGAATCAGGTGTTTTTCACGCCCAATGGGAGAGGCTGGGGACTCAGAACTCTAGAAAA
ACTGCCTAAAGGAGCATTTGTCTGTGAGCTTGCTGGAGAGATATTGACCATTCCAGAGTTGTTCCAACGC
ATCTCTGACAGGCCTACTTCTCCAGTAATATTGGATGCGTACTGGGGTTCTGAAGACATTTCAGGGGATG
ACAAAGCACTTTCTCTTGAAGGAACGCACTATGGAAATATTTCCAGGTTCATCAATCACAGGTAAAGGGA
CACTGAAAATGAGTTTGTTATAAAGTTTCATATGACTAGCCTAGATTTAGAACTCATTTGGGAAACTTAT
ATAGTTGGTTTCACTCTCAATTCATTACTTCTAACTGTACTATGTCTATATGTGCAGATGCTTAGATGCA
AATTTGATTGAGATCCCAGTTCATGCGGAGACTACTGATTCACACTACTATCATGTATGACACAGTTCCT
TGTTTCATTTCTAATCATTTGCTTATAGAAGACTCATCTGTTATGTGGAAACAATAGACCGATTAGCTAA
TCTGTATTTTTTTCCAGCTTGCATTCTTCACAACAAGAGAGATCGATGCTATGGAGGAACTTACCTGGGT
GTGTTAGAAGTTTCTCCACCCACTCTTAACAGATTTGTTTCTTTTAGAAATTTTCACTAGTTCGGGTTCA
AGTCCTGTTTTCTTTGTGGTTCTGTTTGAGAAGTTTTGGACTTGACCTGCAGGATTATGGTGTCCCATTC
AACCAAGATGTGTTTCCCACGAGTCCGTTCCATTGTCAATGTGGTAGCGACTTCTGCCGAGTCAGGAAGC
AGATTAGCAGTGAGTAATCATCACACGATTTCTATTTGATAATCCTTTTCCTATATTTGACTGTTATCTC
GGTTTTGAAACATGAGCCCTTCACTATTTTGCAACTAACACGCAATTTGTTGATGCTGCAGAAGGCAAGA
ATGTGAAGAAGCGAGCATGAGAGAGAGCTTTACATTGGTAGGTTTTGAAGATATGTGGTGGGCGCAAACT
CCTTTTTGTTGTGAATGAATTGGCAAAAAAATTCCAATCGAAAAACGCTTTTTGTAAAAAATTCCGACAA
TGCATATAAGCAAAGTCGCGGTCCATAAAATAGGTAGGTAGCTATCAGGATGAAACTATAATCCTTAGAA
ACTGATTCACTTTTGTGATATCAAAAACTCGTGTGAATATCTTAATTTTGGTTCTAACGGCTATGGCTTT
TGGTTATGACTTATATTGAAAGATCTCTCTATTTATATAAATCGTAGTATCGAAGTGAAGTCTTGAAAGT
GATTTCACCTTAAGAAGAACTCCCATGAGAATCACTTGTGGAAGGCTTCTCTCTCTCTATATATATGAGG
AATGATAATAGTACAAGATCAAAGCTTATTACATTGTATGATACTTTTGAGTGCTGTTGGATAATCCTAT
CATTGAGTTATGTACAGTTTTCTACGCTTAAACCGAAAGCTGTGCTTCAATGGCTTTACCTACCAAGTCT
CGGTTATGAGGTCTCCAGAGAGAATCTTGATCGCCAGATGAAGAAATGGCCGGTTGAATTCCACTAGCGT
TTAGCGGAAACAGCGTCTTGTAGTAGCCATCCATTATAGCCGAAATATCACAAGTAGCCGCAACACCAGG
AATCTGTTTCAACAACAACAACAAACACATAATTTGAAACACACTCCCAGATGCAGAATTTATGTCTCAG
AGAGAAGCCAGTAAGAAGAGGAACCTGGTAAATCTCGCGCAAATAGCCATAGAGATTTGGGTATTCAACA
AGCTTCTTCTTGGTGCATTTGAATAGAATGTTGTAAACCGAATCAAAACGAATCAGAGTTGTGAACAGAC
ATACATCAGCCAATGTCAACCTTTCTCCACACAAGTATCTATTACTACCCAAGTGATCCTCAATCTCATC
TAAGGTACTAAAGAGTTCATTCACTGCTCCATCATACGCTTCTTGGCTCTGCGCAAACCCGCACCTTTCA
AAAATCACCACACATGACACAACAAACAAAGCCATCAACTTTAGCAACAAACACACATTGCAGCATCAAG
AACACAAGCTACGCAAAAACCGCATCAAATGTGAACAATTCAGTTGCTTTCTATAGCTTTTAATACTAAA
GAGTTCATTTTACAGCTCCATCATACACTTCTTGGCTCTGCGCAAACCCACACCTTTCAAAAAATATCGC
AAGCAAATTACCACACAACAAAGTCATCAACTTTAGCATCAAACACACATTGCAGCATTAAGAACACAAG
CTATGAGCTAAACCCGCATCAAATTTGGAACAATTCACTCCATTCCTATAGCTTTTTTGATATCCCGCTT
ACTTGTAAACGCCATTGTAACATTCTATAAACATTGTAATGATGTTTTCCAATTTACCTGTAAACGCCAT
TGTTAACTTTAGGATACACAATCTGATTCCAACCTTGTATCATCTCTTTCAACTCTGGTGGCGAGAGATC
CAAGTTATCATTTCGGGCCAATTTGTTTAAACCTGAATTGAAGAACTCGATAATATCATAGCTTTCGTTA
CAAACAACATCTTTCTTCCTTAAATCCCACAGCATTGGAACAGTACACCTCCCATCGTAACCTCCACTTC
TAGATTTGTACACTTCCTTAAGATTCCGGCACCGGTTTGCTTTATCCAAACTCGGGATAAGTTTATCCTT
ATCCTTGATTGGGATATTATTATTCTTGAATTCCCATGATCCATCTTGACCAGGTGATGCGATTGAGACC
GGAACGGCGTCGTTTAAACCCTTGAGAGCACGGACAATTAGGGTTCGGTGAGCCCAAGGGCAAGGAAGAC
CAACGTAGAGGTGGAGCTCGGAGGAAGCAGCGGAAGTGAATTGGGTCGGGTCGAGACGAAATTTTGAAGT
GGGTCGGGTGTATGACCCGGATGAATCGGATGGAGCGAGTTGGGTCATCATGAGCTGCCACACGGTTGTC
CAAGCTGTTCGAGCGGTGGAGATAAGTAGACCTGGAGGAAGAGATGGTCCCCATAGTAGCTTTGTGGCGG
AGGTGAAGATGCTTGTGGTGGTGCTCGTGCTTGGTTTTGGTGATTGGTGCGACATTCTAGGGCTGAAATG
GCGTGGCGAGAAGGACGGGAAGGTTAATTGTGGCGCGAAGCAATTGGCCATGGCTGAATTTTTTTCCTTC
GGCGAGAGAAGAGAGACGAAAGACGTAAAACGATATGTTTTGTATCCATTTGAAAGCAGGCCCAACTACG
TTTATTCTAGGCCCAAGTGGATATAAGTGTTTCACTAATTAAAATGTTTCCAAACATTTTAATTATAAAA
TTATAAAATAGAGTGGATATAGAGTATATAGAGTGTTTCACTAATTTATAAATCAATGTTATGAATTATA
ATAGTTTTTCAGTTCTGTGAAATAAAATAAATTTTAAAAATAACATAAATTCTCATCTCACAAAATTCAA
AAATTTATTATTAAAAAATGGTGAAAGCAGCTGAGGGGCTCTTACCATTGAAAATGCTCTTAGTTTACAT
GTGTTCTCTAATTCTCAGACTCTTGTTCACTGGCCTCTTTTAATGATGAAGAATCTACTGTTGAGCTTAG
GAGAATTTTCTACGACATTACTCTTCTCCGGCTCCGGTTTATCTTGCTATCTTTTAATTATGTTTCTCGA
TATCTTTTAGCAAATAGTGCATTGTCTTCTTTAAATTCATCCTCTTTTGGAGTGTAATGGTTACTTTTAT
CAAAATAACTTGTTTGCCCAAATTTGTTTATATGAAATTTGGTTTAGATTCAGATTGTTGAATTTAAGAC
TTGTTTTGTGCCCACCCCAAAACAAAAAAAAAAACAATTATGAGGTTTCCCTATCCAAAAATTGTGTATT
GAGTGGTAATTAGAAACACTGTGGGGACATATGTTAATGTTAGATGACTGAATTGATTGCTTCATTAATA
ATAAAATGACAGCAATTATTTTACTTTGATTTTAACATTTCATCTGCAAAACATAAAAATTTTAAAAATA
CTTTTTATGAATACATTCTCATTTTTCAATTTTCAGAAAATCTTAACTGGTCCGATATCTTTTTCTTCCA
CATCAATTATATTTATTATGTCATCTATGGGTTTACCAATTCATCAACATCATATATATCATCAACGAAA
AACACAACGAGTTAATAGTGTTGCAAGAAAAAATGAAGACTACAAAGCTAAGATAAATTAGGCTCATACA
AATGTTGTTTTCTATGACAAGTATTTGTATTTGGATCAAAAGTTAAAGCCTATGAATAGAAATATCAAGA
TCTTGCAATTTTGTATGCAAGAAAAC
