# Supplementary material for: Phylogenetics and evolution of Su(var)3-9 SET genes in land plants: rapid diversification in structure and function
Source: BMC Evol Biol. 2011 Mar 9;11:63. doi: 10.1186/1471-2148-11-63 (PMC3063831; doi:10.1186/1471-2148-11-63)
Supplement: Additional file 6 — Genomic DNA sequences and corresponding mRNA sequences. A zip file provides the 24 genomic DNA sequences and corresponding mRNA sequences used for gene structure analysis with fasta format containing a concise annotation. [file 1471-2148-11-63-S6.ZIP › genome_and_mrna_sequences/AtSDG18_mrna_sequence.fasta]

>gi|145358828:148-2301 Arabidopsis thaliana SUVR2; histone-lysine N-methyltransferase/ zinc ion binding (SUVR2) mRNA, complete cds
ATGGCACCTAATCTGCATATCAAGAAAGCATTTATGGCTATGAGGGCTATGGGAATAGAGGATGCGCGAG
TGAAGCCGGTCTTGAAAAACCTTCTCGCCCTTTACGAGAAAAACTGGGAGTTAATTGCTGAAGACAATTA
CAGGGTTCTTGCTGATGCTATCTTCGATAGCCATGAAGATCAGGCTATTCAAGAAAGCGAAGAAAAGAAG
GCAGACGAAGTTAAAGAGGATGAAGGCTGTGCCGCAGAAGTTGACAGAGGAAAGAAAAAGCTCCATGAAT
CTATCGAGGATGACGAAGATGTTATGGCTGAGTCTGATCGCCCTTTAAAGAGGCTGCGACGCAGAGGTGA
AGGAGGCTCTGCTTTGGCAAGCCCTAGCTTGGGCAGTCCGACTTTAGAGGGACCTTCAATTAATGACGAA
GAAAATGCTCCGATCCTATTGCCATATCATCCTGTACCAATTGAAAATGACCATGATGCTGGTGAGCTCA
TTCTTACAAAAGTCGAGCCCATTACAAATATGCCTCTCAGTTCTATTCCTGATTCAGTAGATAGAGGGGA
CTCTTCCATGCTTGAGATAGACAAATCAAATGGACATGTGGAAGAGAAGGCTGGTGAAACAGTAAGTACT
GCTGATGGTACTACCAATGACATTTCTCCTACAACTGTTGCGAGATTTAGTGATCACAAGCTAGCTGCAA
CCATAGAAGAACCTCCAGCACTTGAATTAGCTTCTTCTGCTTCAGGCGAGGTGAAGATTAATCTTAGTTT
TGCTCCTGCAACTGGAGGATCAAATCCCCATTTACCTTCTATGGAGGAACTACGAAGAGCAATGGAGGAG
AAGTGTCTCCGATCATACAAAATACTGGACCCCAACTTTTCTGTGCTTGGTTTTATGAACGACATCTGTA
GCTGCTACCTGGACCTGGCAACAAACGGGAGAGATTCAGCTAACCAATTGCCAAAAAACTTGCCGTTTGT
CACAACGAACATTGATGCATTGAAGAAATCTGCAGCAAGGATGGCTTATACTTCTCAGGCCAGTAATGAT
GTTGTTGAAATCTGCAGCAACGAACATATGCGTGATGCTGAAAACGGTGCAGTTGGTGATTCCATGGCTT
TGGTAGTTGTTCCTGAATGCCAACTTTCTGCAGATGAGTGGAGATTGATAAGCAGCGTCGGGGACATCAG
TCTAGGGAAAGAAACTGTTGAGATTCCCTGGGTGAATGAGGTCAACGACAAAGTTCCTCCAGTTTTCCAT
TACATAGCCCAAAGTCTTGTGTATCAAGATGCTGCAGTGAAGTTTTCGCTTGGGAATATCAGGGATGACC
AATGCTGCTCCTCTTGCTGTGGAGATTGCTTGGCTCCGTCAATGGCATGCAGATGTGCAACTGCTTTTAA
TGGCTTTGCATACACAGTAGATGGCCTCCTACAGGAAGATTTTCTGGAACAGTGTATCTCTGAGGCCCGT
GATCCGCGGAAACAAATGTTACTGTATTGCAAAGAATGTCCTTTAGAGAAAGCCAAAAAAGAAGTAATCC
TGGAACCGTGCAAAGGGCATCTAAAGAGAAAGGCCATTAAAGAATGTTGGAGCAAGTGTGGCTGCATGAA
GAATTGTGGCAACCGAGTTGTCCAACAGGGCATTCACAACAAGCTGCAGGTGTTTTTCACGCCCAATGGG
AGAGGCTGGGGACTCAGAACTCTAGAAAAACTGCCTAAAGGAGCATTTGTCTGTGAGCTTGCTGGAGAGA
TATTGACCATTCCAGAGTTGTTCCAACGCATCTCTGACAGGCCTACTTCTCCAGTAATATTGGATGCGTA
CTGGGGTTCTGAAGACATTTCAGGGGATGACAAAGCACTTTCTCTTGAAGGAACGCACTATGGAAATATT
TCCAGGTTCATCAATCACAGATGCTTAGATGCAAATTTGATTGAGATCCCAGTTCATGCGGAGACTACTG
ATTCACACTACTATCATCTTGCATTCTTCACAACAAGAGAGATCGATGCTATGGAGGAACTTACCTGGGA
TTATGGTGTCCCATTCAACCAAGATGTGTTTCCCACGAGTCCGTTCCATTGTCAATGTGGTAGCGACTTC
TGCCGAGTCAGGAAGCAGATTAGCAAAGGCAAGAATGTGAAGAAGCGAGCATGA
