# Supplementary material for: Phylogenetics and evolution of Su(var)3-9 SET genes in land plants: rapid diversification in structure and function
Source: BMC Evol Biol. 2011 Mar 9;11:63. doi: 10.1186/1471-2148-11-63 (PMC3063831; doi:10.1186/1471-2148-11-63)
Supplement: Additional file 6 — Genomic DNA sequences and corresponding mRNA sequences. A zip file provides the 24 genomic DNA sequences and corresponding mRNA sequences used for gene structure analysis with fasta format containing a concise annotation. [file 1471-2148-11-63-S6.ZIP › genome_and_mrna_sequences/AtSDG20_genome_sequence.fasta]

>ref|NC_003074.4|:938352-943707 Arabidopsis thaliana chromosome 3, complete sequence
CAAATCAAAGCCAAAGGCATCACCTTCAAGAAGAAGAAACCAGAGACAATGGTTGATTAATTCATACAAG
CAGACTTAACAACAGATGTTTAAAAAAGCAGGAAAACCAAATGTACGAATATTGAGAGCAAAAGACAATA
CTCTGTTGCTTAACTCATACAAGAAGTTTCAAACCTAACATGAACAGTTTCATAAAAGCAAGGTTTGTGC
TGCTATATGCAGGTAAACAGTAAGCAATGTTCCTACTTCAGAATTAGCCTACCATATTGAAAGAATTGGT
GCCTATATAGTAAAACATCACAATGACAGGTCTTTGAAATCATGCCAACATGTGAAAACACAATACTTTT
CAAGAAAATCCTAAATATCATCAGTCCAAACCCTCTCTCGTTCCCAATCAAGTTTCCTTAACTACAGAAC
CAACGCTACATGCTGGTGAAGCAGCAGGAACCAAATTCTGTTTATGAAAAGTTCAGGTAAACTAGTTACA
GAATGTCCAAAACAGGTAATAGAACCTTCATATTCTAGAAACTTGCTTCTTCTACTCAAAGCCCTCTCTC
TTTCCATACGTCACAGACTCACAGTTTCAAGCAGACCACAAAAATAAAGCCAAGCAGCCTCCAGCATAAA
AAATAAAGAACATTGTTTATCGCTCTCACCACCCATCTTTCAATTTCATATACAGGTCACACAACAAAAA
AGAAACAAACAGATTGAGAAATCCACAGCTAATGTATCTTTATTTCCTCTGAATTTCTCAATCTCTTTTA
TATTTTTTAATGTTGTGAGCTCAATCTCATTTTGCCTTCAACAATCTACACTCTTGAGTCTTGACCACTA
ATAACATCCGTAACCTCATATAAACCCCAACAAAGGAGCAAAATTTGTTCTAAAAGTAATGAGCTTTCAC
TAGAAATCAGAGACCCTAAGCCAATTCTTCACCAAACCCTAGCAAAATGGCTAAGAGAAAAATAAAAAAA
TTGAAAAGAAGAAATCGAAGAAACGAACCACATGCTGCCACGATACTTGAGAGTATAAGGACCGCTCTCA
AGAGCACGATCGAAGTGGCTATGAACCTTATGCTTCCCTTTACCACTCTGATCAAGCAAAGAAAGCTCAA
AAAGAGCCCTAACATCGGTACCATCGCTAGCTAAAGCAATGAAAACGGAGACATAAGCCGAATTATCCTC
AGGATTCTTGCCATCAGGATAGAAATAGATAGCCCATTGATAACCCCCGACGGTGAAAGTATCGCTGGCG
ATGTGTTTTCCGATCCCGATTCCTTTAGCCAAAGAATAGCCTTTGATTGTGAAGCTGTGTGATCCGTTTA
TGGTCTGTGTCACCGAGAGAGAAGTCGTCGTCGGTGGCGATGGCATTTCGAAATTTCGTCGTTGTTGCTC
GCTCTTTTGCAATGGATTTTGTCTTTGTAAGTTTTTTTCCTCTGTGAAAATGACAGATTTCATTACACAG
ACCAAAGCGACGGTAGTAAATCTATAGTTATGATTAACACAAAAAAACTCGCCATTTTTCTTTAAAAAAT
TCTTACTGAAGTGAAATTAAAATAGAATTTAAGGATATAAATAGAATTAAACGCAACGACGTCGTTTGTA
TATCGCTGGCTGAGAAAAAATATGCAGCGACTGCGAGAGTCACCACCACCGAAGACGCGTTGTCTTGGAG
AAGCTTCCGACATTATTCCGGCCGCCGATCGATTTCTCCGATGTGCGAATTTGATTCTCCCATGGCTAAA
CCCTCGAGAACTCGCCGTTGTTGCTCAAACCTGCAAAACCTTATCCCTAATCTCGAAATCTCTAACCATT
CACCGATCTCTCGACGCTGCACGATCCTTGGAAAACATCTCAATCCCGTTTCACAACTCCATCGATTCTC
AACGATACGCGTACTTCATCTACACACCTTTTCAGATCCCCGCTTCATCTCCTCCTCCGCCGCGACAATG
GTGGGGAGCTGCTGCTAATGAATGTGGATCGGAGTCTAGACCTTGTTTTGACTCAGTGAGTGAAAGCGGA
CGTTTTGGGGTGAGTTTAGTGGACGAGTCAGGATGCGAATGCGAGAGGTGTGAGGAAGGATACTGCAAGT
GTTTAGCTTTCGCGGGGATGGAAGAGATAGCTAACGAATGTGGGTCGGGTTGTGGATGCGGGTCCGATTG
TTCGAACCGGGTTACGCAGAAGGGGGTTTCGGTTAGTTTGAAGATTGTGAGAGATGAGAAGAAAGGTTGG
TGCTTGTACGCTGACCAGCTTATCAAGCAAGGCCAATTCATCTGTGAATATGCAGGTTACAATTACATTT
CGATTTCATATTACATGATTAGAGGAATATTAGCATTAGGTAACGTTAACCAACTTTTGGTTTCCTAATA
GTATAGTGATTCGTTTTATTGCAGTAGGTCACTAATTTTGGAAGATTGATAATTGGAACTTGAAAATCAA
GCTTAAGATTACATGATTTGAGGAATATTAGCATTAGTTATTAGCCTTTTACACTTGGACTGCATATGAT
TTAGCTCGATGCGTTGAGATGAGATTCTAGCATGGTATTAAGAGTGATCTCCATCAGTGAAAGATCTGAG
CTTTCGAAATGTTCTTGTTTCAATCGTTTAGAGGTAGTATCACAATGCTGGATTTGGAGATTAGAGATAA
TGACAAATCTTTCTTCTTTCTTGAATGTGTTTTTTCTTTGTGATCTGCCTTAATGACTTGGTTTATGCAA
AAGTCATAAACTTGATTTTGTCGTCTCTTCTTATAGGTGAGCTATTGACAACAGATGAAGCACGTAGACG
TCAAAACATTTACGACAAACTCAGATCAACACAATCCTTCGCTTCAGCTCTTTTGGTCGTACGCGAACAC
CTCCCTTCAGGACAAGCTTGTTTAAGGATAAACATCGACGCCACAAGAATTGGGAACGTTGCTAGATTCA
TCAACCATTCTTGTGACGGTGGAAATCTCTCCACTGTTCTGTTGAGAAGCTCAGGAGCGTTGCTTCCTCG
GCTCTGTTTCTTTGCAGCAAAGGACATAATCGCAGAGGAGGAGTTAAGTTTCAGTTATGGAGACGTAAGT
GTGGCCGGAGAGAACAGAGACGACAAGCTAAACTGCTCTTGTGGTAGTTCCTGCTGTTTGGGAACGTTGC
CTTGTGAGAATACCTGAATTCATCATCATCTTGTCTCGCTATACTAATGTCCAACACTCTTATTATTTGA
AAAATTCGAGTTCTATGTTTGTAGCAAACACAACCAAGCACCGTCATTGTCATTCGGAAGTTACACTTTC
TTATTAATAGCGGCTCTACTGATTTGGAGAAGGAATGGGGGAAATTTAGAAGTAATTCACGAAAATGAAC
CCACCAAAATGAAGTCATGAAATACTAAGAATTTCGTGAAATAAAACTAATTTTGAAAATGGCAAAGTAC
GGAAAAAGAAAAGGGAGGATTAATGTTGTGAAGAAAAGGAGCACGACAGACATGAAGGTTGGTTAGCTTA
CTAAAGAACTCCACACGAAACGGTCAACACGATTCTCGTGCCTCTCCTCTCTCAGACACTCTCACATATA
TACTTACTTCTCTATCCATACGAAATTACGTACGAATACGATACTTAGATTGTGGTAGCTAGCTATACTA
TACAATTTGTTATTAATCATTGTATCGTACATTTGTTTTACCTTTTGAGACAATTAACTTTCGTCTGATT
TATCTTCCTTTTTTCCTTAAGATAAAGAACATTCATGTGAATTTCGTTATATACCACATGCATGCATCAC
TGGTTGTCTGGTTGATTTAAGTTATGTAAGCAAAAACATACAATTTTCTCTCTATATATACCACATGCAT
GCATGTACTGATTACATATTGATATTGGCATCAATCTGCTCCGCCCAATATTCTTGGGTACTCAGGGAAA
ACAAAAACAGATAATTTAAATTGCATCACATATTCTAGACTTAAACATCAAATCGATGTATGATTGGTTT
TTCTAAAAGGAAATTAATCGTGTATACTTTTTTTCTTTTCTTTTCTTATCAACTAAATCGTGTACTTCAT
TTCATATTATTGTCAATGTCCTGAAGTTTATTTCTCTATACTTCGCAATTGTATATCTCTCATTTCAACA
ACTTTCGAAAGTTCCCCCCTTTGGAAACGTTTATAAGTGTTCGTCTTGTATAAGCAAAAGGACTCTAGAT
TTTTATGATTATAAATCTCAAATGTATATATCGCTAATTAATGGTTTCAGACGCAATGTACGCATTTCCA
TAAGTTTGTTATACTAGTTCTAACCATAACTAATATATTTACATTTAATAAGACCTAAGATAATAAATAT
ATATATATATATATATATATATATATATATAGCGAAATACTAATTATAAACTTATTACTTTATTAAACAC
TCTCTTTGCACGTGTGCCTCACACCTTCTTCCCATTGATACGCTCGTTCTTGTACCTAACAATACGTAAA
TATATAACCTAACTAATATTACATATTAATCCATTAATAAGTTATGGTGAGCAAATTTGTTATATTTGGG
TTACAAGATATATAATTTATTATTTGCCACCTTCTCAAATGTGAAAAGGTTATATATCAATAAAATAATA
TTGACACGCCAATTATAGTAAATATTTATGTGATTTACTCGTCAATAGATAGATACATTGTGTTATACTT
CCATTACTCTATTTCAAACATTTAATTAGTCACCACTCACCAGTGTCGCAATTGACTAATTTAGATGTTA
TGATATTTTTTTTGTCAGTCTTTAAATTTCAGTTAATGTTACCCATGAACATAAGTAAAATTTATAGACG
ACAAAAAAAAAGCTTACAACGACTAAAATAGTCAAATGCGAAAACACGTGTGAAATACTATTAATGTCAT
ATATTAAAATCTTAACTTAAAGGAAGAAAATAATTTAATTAGTAAATAACATAATTGGGGGAAAATGGTG
AAAAATCTTTGAATAACATTTAAAGCTATAAAATGCAAAACACCAAAAAAAAAGTCATTGACCAAACTAA
TTTTGGAAATGAAATAAATTTATAAACAAACTAAATAACAAAAAAAAAGATTACCACATTTACCTCGCGA
CCTCCTTCATGAAACAAACGTGGCCTACTCCGTTTCTTCTTTTACTTATATATCCACATTCACACATGTA
CATATACACTTCATATAAATTAACATACACATATAAGTAGAGATATCGTTTATCTCGCAAGAAACTCTCA
TCAACTAAAGCTAATTATTTAATGTTTGTTTGGTGATATGGCTGATCAGCAGCGAGGCCACAACACCTCA
GATTCTCGCCGGAAATCTCTAGCCGGAAAAAGAACC
