# Supplementary material for: Phylogenetics and evolution of Su(var)3-9 SET genes in land plants: rapid diversification in structure and function
Source: BMC Evol Biol. 2011 Mar 9;11:63. doi: 10.1186/1471-2148-11-63 (PMC3063831; doi:10.1186/1471-2148-11-63)
Supplement: Additional file 6 — Genomic DNA sequences and corresponding mRNA sequences. A zip file provides the 24 genomic DNA sequences and corresponding mRNA sequences used for gene structure analysis with fasta format containing a concise annotation. [file 1471-2148-11-63-S6.ZIP › genome_and_mrna_sequences/AtSDG20_mrna_sequence.fasta]

>NP_974212|gi|42572234:25-1089 Arabidopsis thaliana SET domain-containing protein (AT3G03750) mRNA, complete cds
ATGCAGCGACTGCGAGAGTCACCACCACCGAAGACGCGTTGTCTTGGAGAAGCTTCCGACATTATTCCGG
CCGCCGATCGATTTCTCCGATGTGCGAATTTGATTCTCCCATGGCTAAACCCTCGAGAACTCGCCGTTGT
TGCTCAAACCTGCAAAACCTTATCCCTAATCTCGAAATCTCTAACCATTCACCGATCTCTCGACGCTGCA
CGATCCTTGGAAAACATCTCAATCCCGTTTCACAACTCCATCGATTCTCAACGATACGCGTACTTCATCT
ACACACCTTTTCAGATCCCCGCTTCATCTCCTCCTCCGCCGCGACAATGGTGGGGAGCTGCTGCTAATGA
ATGTGGATCGGAGTCTAGACCTTGTTTTGACTCAGTGAGTGAAAGCGGACGTTTTGGGGTGAGTTTAGTG
GACGAGTCAGGATGCGAATGCGAGAGGTGTGAGGAAGGATACTGCAAGTGTTTAGCTTTCGCGGGGATGG
AAGAGATAGCTAACGAATGTGGGTCGGGTTGTGGATGCGGGTCCGATTGTTCGAACCGGGTTACGCAGAA
GGGGGTTTCGGTTAGTTTGAAGATTGTGAGAGATGAGAAGAAAGGTTGGTGCTTGTACGCTGACCAGCTT
ATCAAGCAAGGCCAATTCATCTGTGAATATGCAGGTGAGCTATTGACAACAGATGAAGCACGTAGACGTC
AAAACATTTACGACAAACTCAGATCAACACAATCCTTCGCTTCAGCTCTTTTGGTCGTACGCGAACACCT
CCCTTCAGGACAAGCTTGTTTAAGGATAAACATCGACGCCACAAGAATTGGGAACGTTGCTAGATTCATC
AACCATTCTTGTGACGGTGGAAATCTCTCCACTGTTCTGTTGAGAAGCTCAGGAGCGTTGCTTCCTCGGC
TCTGTTTCTTTGCAGCAAAGGACATAATCGCAGAGGAGGAGTTAAGTTTCAGTTATGGAGACGTAAGTGT
GGCCGGAGAGAACAGAGACGACAAGCTAAACTGCTCTTGTGGTAGTTCCTGCTGTTTGGGAACGTTGCCT
TGTGAGAATACCTGA
