# Supplementary material for: Phylogenetics and evolution of Su(var)3-9 SET genes in land plants: rapid diversification in structure and function
Source: BMC Evol Biol. 2011 Mar 9;11:63. doi: 10.1186/1471-2148-11-63 (PMC3063831; doi:10.1186/1471-2148-11-63)
Supplement: Additional file 6 — Genomic DNA sequences and corresponding mRNA sequences. A zip file provides the 24 genomic DNA sequences and corresponding mRNA sequences used for gene structure analysis with fasta format containing a concise annotation. [file 1471-2148-11-63-S6.ZIP › genome_and_mrna_sequences/AtSDG31_genome_sequence.fasta]

>ref|NC_003074.4|:1159059-1167219 Arabidopsis thaliana chromosome 3, complete sequence
ATTGAATAAGGGTTAGGCTAAGAATCAGACCTCCGCTAGTAGCCGAATGTCATTTTTAACATATTTTGGA
TCAGCCAGTTCCACAAATTGTGAATAATATTACTGTTTCACTATACATAAAATCATTAGAAAATTGTTAA
ACTAACCTCTAGGATCATATTCATACCAACAAGAAGAAAAGATCAAGAAATCGTTGGTGTGCTTAGCACG
TGCGCTTGACGACCTCCTAAGTCACAACTAAATCTTTAACATATGTAGACAAGTGGTAGACATACGTAGA
CAAAATCTAATCTACCACAACTTCCCTCTCCATTCACCAATGTATATATTCAATGAATTAAAAATATATC
TCTCTTCCCTGTAGTTTTGACTCAAACATGGTTGTCCACTTGATCTCTCTCCTCACACAAACCCTAGCCC
TAATCATTCTGTCTCTTCCCTCTATCATCAACACTTCTCAACTTGATTACGACACTCTTGTTTTCAAACA
ATGCGATCCATTGGACGCAAACATCCTCCAAAAAGCAACAACAAAATCTCCAAATTACTCGAATCAGAAT
CTCTTTCTTCGTGCACAAGCCCTTTCTTCTTTCTTACGCAAACTCGAATCAGAATCCTCTCGATCTAAAT
TCTTGAAGACTCTAGTTGGTAACGAAAAACACGCTGTCTCTGGATGGTTCCAATGCAGAGAAGATTATCC
GAGTGAGATCTGCCATAAATGTGTTGGTGATCTTCGTGAAATTTCGTCTAGATCGTGTGGAAATGCCACG
TCAGCTCGTATTCATCTTCGAGGATGTCATTTGATATACAAATTCGAACGTATTGATACCCCTGGCGCTC
GTAAGTATTCATCTTTGTTGTTGACAAAAAATCATAAAATCGTGTACAGAAAAAAATGGTTGGAAAATTT
CTTACTTATTTGGTCTTATAGTAAAATTTCTTATACTTTTATCAAAAAATATATTATTTCTTAGGTATAT
AAATTTTCCACTCGCGAGAAAAATTGAAGGATAGTGATAAACAAATTAAGTTGAATTCACATTAAAGTAA
ACGATTCATTACGTAAAATAAATATGATTCTTGTTATTTTTGGAAGAAGTTAATAATCATCACAAGTACA
AGTTATTTGAGACCCCGGAACACGGTCTCATCCACAAGATATGCGATGGAGCTACCGCGGAGACTTTCCC
CGGATTCGAAGAGATGAGGACGGAGGCACTCACTGCAGCCGAAACAGGAGTTGTTGACGGTCACGGATTC
TATGAGGATAGCTACAAGCTCCTCCACGTTGTGGCTCAATGCGACGGCCACGTTGAAGCTTGCGATTGCG
GCGAGTGCATAAGTTCAGCCGCGGCAGCAGCAGCAGAAGAGTGTCGGTGGTCCATAGCCGGACAAATATA
CTTAGAAGGGTGCCACGTCGGTTATACATATCACCCACATGAACTTCCCAATGATTCATACCACGGTACG
TACAGTTATTAAAGAAAACTGAACCAAAACAAATATCAGTTGATTATGTACTTAAGTTGCGAATTGTTTC
TTTTGACAGAAGAAGGTTCAAAAGTAAACACGGGGAAGTCGTTGGCGATTGTTGTAGGAGGAGTAGCGGC
ATTGGTCTTTGTTGCTATCTTTTTTATGTTCCTAAAAAGCTTGCGGAAAAAAGGAGATGGTAAGTTATTA
CTATTAGATTTGATATCGTTTTACTCTATTTTTTTTTAATTTGAAAACATTATAATGTAGAGACATGCTA
ATATAAACGAAACATGCTAATTATAAACGAAAATATTAGAAACTTATAATTATATAGATCCCATGTTTAT
GAAGTTCTTACACAAATGTTCTAACTATTTAATTATGTACATACAAAATTGAATTGACTAATTAATTATC
CTATTGCAGATTGTTGAAGGGTACATGATCAGAGAGATGTTGGGAAAATAATTCTGTTCCTTGTATTTGT
TCTACCAACCAAGGAAAACCTCCTTCTTTCCATTTTTCGATTGTGGAAATAAAAGTGGTAGGATACGTAA
TTAATCATGTAACTATTTGCCCTAAAAGTTATATAACATCCTTTAATAACTACGACGTTTGCTTTAACAA
AAAAAAAAAATAACTACAGTACGACGTTTGAAGTAAGAAGATTATATATTTATGTTTTGTAACCCCCAGA
ACTAATACATATCACGTTATAGCCCATAACTTTTATTTAATTATGCTGTGCTTTTTAGTCAATGGGCCTA
TTTTAATGGACCTACACAATCATGGAAATAAATCTGGAAATAAATCTGTCCACGACGGAAAAACAAAATC
TATAAACAATTGTATGTATACTCACGCACGACGCAGTGAAACAGAGATACTGTGGAAAAGTGTGTTTAAA
ATGGATCTGTTTTAGGGTATTTATCAATTCGAAAATTGATTAATTTATTAATTTCGTAAGCTTTCACAGA
AAGTTCGAACTCTTTGCATGCAATCATTCGCCGTCTTCTTCCACAATTGTGTTTTTTAGCCGGCGGCGGC
TGGATTCGAGAAGCTTCCGATTGTTCTGTATGATCAGTCTCTCCGGACTAACCAGTAAGGTTTTTTGTTT
GTATGTTACGCATTCTCTTTGCTTTTCTCATGCATTCTCTTTTCTTATTGTGTTGATCAATGTGGGTTCT
TACTCCGCGAGTTGCAGAACGGTTTAAGCTTGAAATTTTGAAAAATGTTGGAATCTGTCTTTGTCGATTT
GATGAGATCGCCGTTTTTGTTTTGTTTGGAATTGGCATAAATCTGTTTTTAGGGTTCTTGATTGGTGAGA
TTTTTGGATGATTGTTGATAAGGATTGGGTTTATTCAAAATTCGCAGATCTTTAAGGATAGCTGATGCAT
TGATGTGTCTTTACTTTGGTGATTAGCAGTTTCATACATATGAACCAGATTATATTTTATCACTAGAAAA
CTAGTAATTTGGCATTTTTTACCAATTAAGATATTTAGTGTGTATTTGCAGGTTCTGTTGAAAGTGATCT
CGATATGCAACAAGCGATGCTCACCAATAAAGACGAGAAGGTACTCAAAGCTTTAGAGAGAACAAGGCAA
TTGGATATTCCCGATGAAAAGACAATGCCAGTGCTTATGAAGCTCCTAGAAGAGGCTGGTGGCAATTGGT
CGTATATAAAGTTGGATAACTATACTGCACTGGTCGACGCTATTTATTCTGTTGAGGATGAGAATAAGCA
AAGTGAAGGTTCATCTAATGGTAATAGAGGGAAGAATCTTAAGGTCATTGACTCTCCTGCTACTCTGAAA
AAAACTTACGAAACCCGTTCTGCATCCTCAGGTTCCTCCATTCAGGTAGTCCAGAAGCAGCCACAGCTTA
GTAATGGTGATCGCAAGAGGAAATATAAAAGCAGAATTGCTGACATAACTAAAGGTTCAGAGAGCGTTAA
AATCCCTCTTGTCGATGATGTTGGGAGTGAAGCTGTGCCAAAGTTTACTTACATCCCTCACAACATTGTT
TACCAAAGTGCTTATCTCCACGTGTCTCTGGCTCGAATCTCTGATGAAGATTGCTGCGCAAACTGCAAAG
GGAACTGTCTTTCAGCTGACTTTCCTTGCACTTGTGCTCGTGAAACCAGTGGAGAATATGCTTATACCAA
AGAAGGGCTGCTAAAGGAAAAGTTTCTGGACACCTGTCTTAAGATGAAAAAGGAACCAGATTCGTTCCCT
AAAGTTTACTGCAAAGACTGCCCTTTGGAGAGAGATCACGATAAGGGCACATATGGAAAATGTGATGGAC
ACTTAATCCGAAAGTTCATCAAGGAATGCTGGAGAAAGTGTGGATGTGATATGCAGTGTGGAAATCGAGT
AGTACAGAGAGGGATAAGGTGCCAACTGCAGGTTACATTTCTAGGATACTACATTCAATCTTATATGCTG
ACCATCCTATTTTAAATTAGTCTTCTATATAGCTTCTTGGCTTGATGTCTGGCACCCTCATAATTTTGAA
CTATTTCTATGATTTTCTCCCCGTTTTTTTTGAATTATTATTTTCTCCTTTCATTTGTTTGACGAGCAAA
ATATATTGTTTCAGGTTTACTTTACTCAAGAAGGGAAAGGATGGGGTCTTAGAACACTGCAAGACTTGCC
CAAAGGAACCTTTATCTGTGAATACATTGGTGAAATATTGACCAACACGGAGTTATACGATCGGAATGTT
AGGTCTAGTAGTGAACGACATACATATCCTGTAACTCTGGATGCAGACTGGGGTTCTGAAAAGGATCTAA
AAGATGAAGAAGCTCTCTGCCTGGATGCCACAATCTGTGGAAATGTCGCAAGGTTTATCAATCACAGGTA
TTAATCAACGCTCGTTGTGCTATGATTTTTTCGTGCTTCCCTTGAGAGTTTATGGTTCTTGTGAACTTTT
GTTGATGCAGATGCGAGGATGCAAACATGATTGATATTCCGATAGAGATAGAGACGCCTGACAGACATTA
TTATCATGTAAGTATCTGTTTTCTCCACTCTAACCTGATCTTCCGGAAAGCAGTGATTGTGAAAGTAAAT
TTCAGTGAGCTTAAGGAGTCTGGGTTTGGTCATGTGCAGATTGCTTTTTTTACCCTACGAGACGTGAAGG
CCATGGATGAGTTGACATGGGTAAGCACCATGATTAAGCTACCTTAGTTTTAACTACTTTGTATTGACCA
CATAGTTACAAATACTCACATGGCTAAAGAAGTTTTGCGCTCTTACTGTGGATATTGCACTAAAGCTATT
AGATTAGAGCATTCTGATGATTTTGCCATTCTAGATCTCTGGTGTGTTTGTAGATGACTTCATCAATAGA
GAGATGGAACCAAACACGTCTTTCTACTGGTCCCATAACGTTATCCTCTCTTGAGTTGTACAGATACTCA
ATTCAAAAAACCTGTGTTTCTAATCGCAGGATTACATGATAGACTTCAATGATAAAAGTCATCCTGTAAA
GGCATTTAGATGTTGCTGCGGAAGCGAATCATGCAGAGACAGAAAAATAAAAGGTCAGTTTTCTTTACAC
ATTGCTTTTGTTGTTCAAACCTTTGTGACAGAATGCTGGCTTACTTCCTTCGTTTGCTTACACATTCTAA
GTTAGATTTTGTGTAGTTTCGTATGAGATCCGAGCCAAAAATATGATTTGGCAAAGTACATTGATTCACA
GAAATGAAATGATGCCACCAAAAAAAGAGAAACTATATTTCTTGGCTAATTATGCATTCCGGTGATATGT
CATGTCAGGATCTCAAGGCAAGTCTATAGAGAGAAGAAAGATTGTTTCTGCTAAAAAACAACAAGGTGAG
AAAGAATGTCTAAGATGATATAACCTTAGAGGCTTAGCATCAATTATCCCTGCCTAAAGCTTGAGATCCT
TTAGAATTTCTCTAAAGTGTATGATTCAGTCGTTGAGGTAACAACCGCCAATTCTTAAAATGCAGGTTCC
AAAGAGGTGTCTAAAAAGCGCAAATGAGACTGGTCATTATTTAGAGTTAAACATTAAAGAAAGCATGAGC
TCACAAAACACTATGATCCATCGCGAGCTCTGCATGATTCAACTAGCTTTTCCTTCTTGATGACATATAC
AACTTTTATGGTCTGCAGTTTTTTCTCATTTACAATCTCTTCTTTAGGTAAAAAAAAGTGTTATGTTGCC
TAACCAAAGAAACTCACTGTTTAGTTCTGTTCTTCAAATTTCATGGCATATGTCAAAATAAATAAACCTT
TTTTAATAGAGTTCTAGAGCGTAAAGACTGGATCGAAAAGGAGCCCATCACTGGTAAATTCAGCCAAGAG
TGATCCATCGCATCAATGATTTGTAATGTTAAACAAAATTTTAATATTTAGACTTAGAAGTTGTAATTTA
TTGGTTTATTTTGGTCATCATAGAAGAATTATTTACATATTTTATATTTTTATTTATACATTGTTGCTAG
TTTTTTTGGAACTATCAAATTTTACATTCTTTGTTTTTTTTTCTCCAAGAAGTTACTGATTTGAAGAAAC
CTATATCTTTGTAATGTTACATGTACTGGAGACTGGAAGTTACTTACATATATGACTTTGACCAACATTT
CTATTCGGATTAAACAAAGTATAATCCTAGGTTCATCAGTTCCAAATTTGTTTCTACCAATTCAGAAGTG
CTTCTTCTTATGGTTGCATACCTTGAGAAGAGAAAGGGAATGTTGTGAGTAAAGCATCTTCTTAAGGTAT
TTTTTAGTTTCCAGGTCCGCAAGTGAGTAAAGCTCATGGTTTAATCCATGTATGAGCTGCATCTCCCCAC
TTGAGCTCTTCGAAAGCTACCCTCAGCGAATGGTGTTGAAATTGTGTTTAGATGTAACAGGCTCCAATTT
TGCTATAATATGCTTAACATCGTCTAAAACTGCAGGACCATACATATCAGAGCTCGCAGAAGCAGCAGTA
GGTGACGCATTAGGAACCTATTAAGAGGCAATCAAAACGACAAGAGAGCAATAAAAGTTTGTGAGGCATT
TGGAACCTATTAAGAGACGACAAAAATGATAAGAGAGAACAATAACAGTTTTGTCTTGGCCAAAGTCCAC
AGAGTACATGTAACCGAGTTAGAGGTACCTTGTATGTGCTTGTTTCTGACACAAAAACCGAACTAAGGGG
AATGTTAAAGGCCGCTGCAGCAACCTTTGTATGCATATCCTTAACCCATTTCAACACCTCCATGTGTCAC
CAAAACAGTCCCATTGGTGCAAACATGAACAAGAGCACCGGAAGTATCTTAAAATCCAGATTCTAGATTT
GCAAGCAACGGTAGTGCAATGCTGAGATTTCCAAACAAGCTTTATATTATTCTTTTAACTTTAAAGTGAA
TCCTTTTTCTAGCAAAATGAGGACAAACTTTTACCAATTTTCACATTTTTAGAAAAATATTCAACTCACT
TTGATTTCTTAAGGGCTCAGCTGAATCTAGTTTTCAATGTCTGCAGAACAAAATGAAAATGAAAATTTTA
TTATCTCAAAATCCATTCTATTTTTTTTTTGTGTGACATTAATCAATGATTTCAAAATAACCAAAAACAT
ACAAATTTTATGTTTCATTCTTATTATTATCAATTTATCATCCTCATCCTCCCTCAGCTCCTGAAAACTA
TGTCGTTTTGGAAAATGACGAAAATACCCTTGTATCTGTATTGCTATGTAAACTACTGTTGTTTCAACAA
ACATAAAATTTTGAAAAAGTAATAATAAGAATAAAATAATTTATTTCATAATCTAAAAAAAAACGAATAA
TCTAATAGATTGAAGGAGGACTTAATAATTAGAACAAGGTTATATAATTAGATATATTCTTTTTTTTTTT
AAGGTTATATAATTAGATATATTCGTTTTTTTAAAAGGTTATAGAATAAGATTTCATTGCATCTTAAAAC
CAGACAACTTTCAGAACTGAAGAATGACGAAAAATTAATAATAGAGGAGGAGAGGAGGAGCTACATCAAC
ATTATTTCTATTTTTTCAGCCAATCAGAGCGCTCCGGACTTCGCCCACTCGCACCAACCTCGCGCCACGC
GCTCCATTCCATGCCCACTCGCACCAACCTCGCGTTGAACGCGTGTCGTCGATTTCTGTAGGGGTAAACC
CACAAAATCATGCCTATTTTACATCTACTCGCTTTGTTTCCAAAACAGCCTCGAGTGACTTTTTTCTTTT
GTTTTTTTTCTCAAAACCGTATTAATTCTAATGCAAACCGAACCAAAATTAATTTTTATTTCAAAACCAT
CTAAACCAAACAGAAATCACATGTAATTTCAAACCCGAACCGAAATCAATTGTCATTTCATCAAAACCAT
GTAAAAAGCTTCTACGATTGTTTTAACTTGCAACTGAAAATAGCAATCCTAATTTATCAACAGATAAAGA
TAGATACATGCAACACTTTACTTTTTTATTTTTGGTTTTGAGAAGATGATTACAGTTGTGATTTTGGTGG
AGACAAAAATGTCCATCTCTGTATGTTGCTAGCCGATCAAATTTTACATTCAAAATCCTTTTTGATAAAA
AAAATAAAAAAATTCAAAATCCTTTATGATATATTGGGCCTAAGATGATTTCCAAAAAAAAGATGATGAG
AAAAGAAAGAGAACATTATTGGGCTTATTGTTAAATTATTT
