# Supplementary material for: Phylogenetics and evolution of Su(var)3-9 SET genes in land plants: rapid diversification in structure and function
Source: BMC Evol Biol. 2011 Mar 9;11:63. doi: 10.1186/1471-2148-11-63 (PMC3063831; doi:10.1186/1471-2148-11-63)
Supplement: Additional file 6 — Genomic DNA sequences and corresponding mRNA sequences. A zip file provides the 24 genomic DNA sequences and corresponding mRNA sequences used for gene structure analysis with fasta format containing a concise annotation. [file 1471-2148-11-63-S6.ZIP › genome_and_mrna_sequences/AtSDG31_mrna_sequence.fasta.fasta]

>gi|42572244:102-1499 Arabidopsis thaliana SUVR4 (SUVR4) mRNA, complete cds
ATGATCAGTCTCTCCGGACTAACCAGTTCTGTTGAAAGTGATCTCGATATGCAACAAGCGATGCTCACCA
ATAAAGACGAGAAGGTACTCAAAGCTTTAGAGAGAACAAGGCAATTGGATATTCCCGATGAAAAGACAAT
GCCAGTGCTTATGAAGCTCCTAGAAGAGGCTGGTGGCAATTGGTCGTATATAAAGTTGGATAACTATACT
GCACTGGTCGACGCTATTTATTCTGTTGAGGATGAGAATAAGCAAAGTGAAGGTTCATCTAATGGTTCCT
CCATTCAGGTAGTCCAGAAGCAGCCACAGCTTAGTAATGGTGATCGCAAGAGGAAATATAAAAGCAGAAT
TGCTGACATAACTAAAGGTTCAGAGAGCGTTAAAATCCCTCTTGTCGATGATGTTGGGAGTGAAGCTGTG
CCAAAGTTTACTTACATCCCTCACAACATTGTTTACCAAAGTGCTTATCTCCACGTGTCTCTGGCTCGAA
TCTCTGATGAAGATTGCTGCGCAAACTGCAAAGGGAACTGTCTTTCAGCTGACTTTCCTTGCACTTGTGC
TCGTGAAACCAGTGGAGAATATGCTTATACCAAAGAAGGGCTGCTAAAGGAAAAGTTTCTGGACACCTGT
CTTAAGATGAAAAAGGAACCAGATTCGTTCCCTAAAGTTTACTGCAAAGACTGCCCTTTGGAGAGAGATC
ACGATAAGGGCACATATGGAAAATGTGATGGACACTTAATCCGAAAGTTCATCAAGGAATGCTGGAGAAA
GTGTGGATGTGATATGCAGTGTGGAAATCGAGTAGTACAGAGAGGGATAAGGTGCCAACTGCAGGTTTAC
TTTACTCAAGAAGGGAAAGGATGGGGTCTTAGAACACTGCAAGACTTGCCCAAAGGAACCTTTATCTGTG
AATACATTGGTGAAATATTGACCAACACGGAGTTATACGATCGGAATGTTAGGTCTAGTAGTGAACGACA
TACATATCCTGTAACTCTGGATGCAGACTGGGGTTCTGAAAAGGATCTAAAAGATGAAGAAGCTCTCTGC
CTGGATGCCACAATCTGTGGAAATGTCGCAAGGTTTATCAATCACAGATGCGAGGATGCAAACATGATTG
ATATTCCGATAGAGATAGAGACGCCTGACAGACATTATTATCATATTGCTTTTTTTACCCTACGAGACGT
GAAGGCCATGGATGAGTTGACATGGGATTACATGATAGACTTCAATGATAAAAGTCATCCTGTAAAGGCA
TTTAGATGTTGCTGCGGAAGCGAATCATGCAGAGACAGAAAAATAAAAGGATCTCAAGGCAAGTCTATAG
AGAGAAGAAAGATTGTTTCTGCTAAAAAACAACAAGGTTCCAAAGAGGTGTCTAAAAAGCGCAAATGA
