# Supplementary material for: Phylogenetics and evolution of Su(var)3-9 SET genes in land plants: rapid diversification in structure and function
Source: BMC Evol Biol. 2011 Mar 9;11:63. doi: 10.1186/1471-2148-11-63 (PMC3063831; doi:10.1186/1471-2148-11-63)
Supplement: Additional file 6 — Genomic DNA sequences and corresponding mRNA sequences. A zip file provides the 24 genomic DNA sequences and corresponding mRNA sequences used for gene structure analysis with fasta format containing a concise annotation. [file 1471-2148-11-63-S6.ZIP › genome_and_mrna_sequences/AtSDG33_genome_sequence.fasta]

>ref|NC_003076.4|:4497893-4509745 Arabidopsis thaliana chromosome 5, complete sequence
CAGTTCCCTTCCCATAGAGCTGATTATATCTCGTTTCTGTAACTGTAGCCTTTTCCATATTGCATATGCT
GCAGGAAGATCTTTAACAAGATGCAGCCTGCATGAAACAACCAAAGTTTCAGGAAATCAGACTTAATGGC
TTATTGAAGGAATTTAGTGAAGATTTAGGTTGTTTCACCAGAACACTGACCAGTGAGCGTTCAGTTTCTT
CTGTTCTTCTTCCACAAAAACTCCGTATGGTTGAACATCTAAACTATCGATGTTACCGAAGATTCGATTA
AGTGCTCTCGACTGAATGCTTTTACCAGACTGCTTCATGCTTGTGACAATTTGATGCTGCTTCTTGCTTA
TCTGAATATATAAAATGCAATTAAAAGCTTGATCAATAGGCACATCAATTACATGAACGGCAACTGCACA
TTCAACACAACAAAAGCCACAGAGGATAGCAATCGTTTGTTTTCCAAACAGCTCCAAGATAAGGTCCTAC
TTCCAAATACAATGCACGCAGCTGTCTAATGGAATCAGGACATTCTAATAATTTTCAAGCTAATTAATTT
AGATAGCCAGTTTACTGCTGCTTGATGATTGACAACATTCGGATGAACTAAAATACAGTAAGAAACGCCA
AAGAATAACTAACCTTAAGATAGGACATGTATTTAGCACCATCAGTTTGCTGAATGCTATCTTTCGGCAA
CACGTTCTTCTTTCTAACTTTTCCACCCACGTTTACACCATTATTTTGAGTTTTTTCTTTCTCTAAACCA
GAGCGCTTGGACCTAAGTTGGATAGGAAGAATTAGTATGCAGGTCTGGGGCAAGGAAAAGAATACTAACA
GAAATTGCGTACACATGTGAAGAGTAAGTGTTCAGCACCTTCTCTGAACCTCTCCACACCTCACAACAGG
AGAAATCATATTATCACTACTGTCTGGTTTATCATCTTCATTCCAGGAACTCGACCCCGAGGCAGCAGTC
AGACCCTGGCAGCTACCGTTCACTTGTGCATTGCCCCCTCTTGATCTCCTGAAAAATAAATGTAAGCAAT
AGGTGATTCATTGATACTAGTTACAAATAATGAACTAAGATCTTGATAAAGGCATCACTAGACTCAAGCT
CAATATAAATCCATTTCCTGTAAGGCTCATACTATAATCAACAACGGTTATAGCTTGACTATTCTTTCTT
CACCAAACTACATAACTTTGCAATAAATCTGCTTGGTTACATTACACTTCAACAGTTCTCCTTTTAAATA
GAAAATTGTAAAGGACTGACCCCCACATCATTTTGACAATATCCTTCTCTGGATCTTTGCAGCTTTCCCA
TTTCTCCTTCAATGTCTGCAAATAATCTATAATACTACCAGAAACAATGGAAAGAGGAGTTACAATCATG
TGGACAAACATTTCAAGTGCTCCTATAATTTAAATAGAGAAAACAGCACATACTCTTGATGATATTTCTC
TAAATTCGAGTAATATCTCCTTTTATCAGCCCTCAGGCATTCCTCCCGTGAAACGATTTGATCTGGATGA
GCTTTACCGGAGCAGACAGCTGTTCCCCTGAAACCACAATTTAGATTCAAAACGGAGTCGAATTTCTGAG
CATAAATTAGACCATCACTAAGTATACGGTTTATAATGAGGATGCGAAGGCAGATCACGGATGTTGGCAT
TAAATCAAGCTCTATTTTGGTATAGGCAAGCAATCACAGAGTGCATTCTAGGAATCCAAACCAAAAAGTC
CAGTGTAACTAACCAATCAAGAGAAGGATTTCCAAAATGAAAATTCTCGCCATCAAGCAATGCTTGTACA
ACTTGCTCCACATCAACTCCCTCAGGGAGAAATTGCCGCAGATAATTTCTTTCACCATCAGACAGACAAG
ATCGCCAAACCTGAGGAAAAAGAAAAATAAGCGGAGATTAAAATGATGAAAACTTATCATTTCAAAGGTG
TACGCAGATGGTAGACAAGAATAGCACTGTACTATTACCTCATTAGAAAGCACCTCCGACAGATTTTCCA
ACTGGAAAGTTTCATGCGGGACAGGGCATACTTGTGCCAAGACATTACGCCTAGGAGGAACGACATCAAC
AAATTCACGAAGATGCCTAAAACTTAGACCAACTTGTTCCTTCTTAGAGACTACTTTACTTCGGTTGCGA
TCCCATTCAAGAGTGATGTGATCACCGGAACGCAAAGCACCATCTGGTGAAGCATTCTTTTTCCTTTTTG
CTCTGTAATGCTCCCGAGAACTGGTACCAATAACATTGGCACTGTTCATCCGCTTTCTCCTCTGATCAGC
TGCCATTCTGAGTCGTCCACAGAGAAGAAAAAGAAAAACCAATGTGAAAAATTGTAACAAGCGATGCAAA
GAATTGAAATTTATGCATAAGGGTCCAAATTGAAAAAAATGAAGTAACAACATCTGATTCAGGAATCAAA
GTACTTACTTTTACGGCTGATTGAGAAGAGAGCGACGAATAGTTTATTCTTTGATCGATTGTGTCTGAAA
TATCCAATCTTTTGTTTCTATCTGACAAACCAAAACCCGAGAGAGAGATCGAGGAGGAGGAGATACAATC
AGGGGGAGTAAGCAATGCGATAAAGTAAGAAACCCAAGTCCAATTTAATGATTGAAGAAGAGAGGGATGA
TGAAATTGGTGGCGATTGGAGAAAACCTAAAGTAGAGAAGCAAGGGAGAGTATACCTGGAGACAAGACGA
CCGCAGAGAAGAGAAGAGAAGAGAAGAGGAGAGATTTTGTTTGGGAGGAGGAAGATAAGGCAAAAGAGGA
TTTTTTTGTTGGGCTCCGTTAAGTAGCCGTCAAACACCCTGCTGCTTCGCTCCCCATGGACCACTGCCTC
GGTTTCGATTTTCCTACCCTTATTTGTTCCTCCCACCGTACCGAACCGAACTTAACCGATTTGTTTTTTT
CTTTTTTTCTTTTGAGATTTCCTTGAATATCCAAAAATAAAAGGAAAATAAAAGAGTAAAAGGATGGGCC
TTTGGGAGAAAGATGGGCTTTGCGATAACGATTTCAAGGTCAACGTACAGACAGCAGCTGGTCAAATCTC
TTCTTTCTCTTCACACACTGGCAGTGAGTGGTACATAATTCTTGAACAAAAAAAATTTCAACCGAGATTC
CATAGAAAAATCTTTGATTAGAATCTATAAAAATCTTTGATTAGAATCTGTTAAGTCTTTAAAAAACTCA
AACTCTCACTAATCCTCCTTAAATTTGTGTATCATTTTAGTTTTGAAAAACCATGGAATAGGCAACTTTT
GTAGTTAAAATCTGTTTCCTTTTGAATTTCCGGAAATACCGCAGATCTTTCACAGATAAGTGATCTGATT
TCTCAGGGAAAAATCTCTGATTTGATTTCAACATGGTTAATATTTCTTTAAATAAATTGGGCCTTAGAAA
GCCCATCCATTGATCCGACAGAATTATTTAGGAGGGAAACCGAAAAGTTGAAATCGCCGGGAAAGAAAGA
GGACAAACATTTATTTCGTGTCTACTTTCCTCCTTGAAATAAAAAAAGAATTAATTATACCAAAAAAAAG
AGGAGAAAAAAAAAACTCTCATCTTCGTCGTCTTCACAGTTTCAATCTCGCGCTGCTTAGTCTCCTTCCG
TCTCTTCTTCTCCGCTAGCTTTTCCAGGTACGTCTGTCTCTCTAACCTCTCAATATTTGCCCATTTCCTC
GTAATACTGTTCCGTTCGTGTCTCGATTTGTGGAACCCTTTTGTTGGAATTTCGAGGGTTTTGTTTTCAG
GGGAAAAAGAGTGATCGATGGCTGGAAAAAGGAAACGAGCTAATGCTCCTGACCAAACAGAGCGAAGATC
GAGTGTTCGGGTTCAGAAAGTGAGACAGAAAGCGTTAGATGAGAAGGCGCGTTTAGTACAGGAGAGGGTT
AAGCTCCTCAGTGACAGAAAGAGTGAAATTTGTGTCGATGACACTGAGTTACATGAGAAAGAAGAGGAAA
ATGTCGATGGGAGCCCTAAACGAAGAAGCCCTCCAAAGCTAACCGCAATGCAGAAAGGAAAGCAGAAATT
GAGTGTTTCTCTGAATGGTAAGGACGTGAACTTGGAACCTCATCTCAAAGTGACAAAGTGTCTGAGGTTA
TTTAACAAGCAATATCTCCTCTGTGTCCAGGTTTGTGGTTTTTCCTTTTTTTGTCTCTAGGCTCTAGCAA
TGCTGATAATAAATTTCGTTTTTGCTGTGTTGTTGACCTGTTTTGATCCTCTTTTTTATTGTAGGCTAAG
TTGAGCAGGCCTGATTTGAAGGGTGTAACTGAGGCAAGTCATGATTTTTCTTACCTCTGGCCTTAGTTGC
CTCATGCAACATTGTTTTGTCTATCAAGAAATGGAAGATGTCACAATGTTTTGTTAAGCAACATGTATCA
TTATACTTTGTGTTCTTGTAAATATGATGGTTTGTCTATTCTGTAATCTTCAATGCAAGTTGACTTAAGC
CTTTAAGAAAATTTCCAGATGATAAAAGCTAAGGCGATATTGTACCCAAGAAAAATAATCGGTGACCTTC
CAGGTTGGTTGGTAGTTGTGCTTTTACAACTTTGTTTCTTTCCCTAAATTTTAATTCCAAGCCAGCATAA
GCTTTGGTCTTAAGATTTTTACAGAAAAGTTTTCATTATTATGTTCTGACTTCTGATCACATTGGCTTGC
AGGTATAGACGTTGGACACCGTTTTTTTTCAAGAGCTGAAATGTGTGCTGTAGGATTCCATAACCATTGG
CTAAATGGCATTGATTATATGTCAATGGAATACGAAAAAGTAATACAACTTGTCTTTTTGTTATTGTATT
TGATCCCAAAATATAAGATATTTCGTTTCATTTTTCATTTATTTACTCATAAATCTGACTTTTTTCTTCC
CACTATAGGAGTATAGTAACTACAAATTACCGCTTGCTGTTTCTATTGTTATGTCGGGCCAGTACGAGGA
TGATCTAGACAATGCAGATACAGTGACTTACACTGGACAGGGAGGGCATAACTTAACTGGTAATAAACGT
CAGATAAAGGATCAACTTTTAGAACGAGGGAATTTGGCGCTAAAGGTATGTTTTATTTCTTTATGCTTAT
TAAGAATGTAATTTTTTTTTCTAGCTCTCCCTACTCTTCTTGTTGTGCTCATTAAGCTAGTCTTTTAGTT
CATACACCTCATCGTTCTTGACATATAATTATGTTTTACTTGCATCTTTTACAGCACTGCTGCGAATATA
ATGTGCCTGTCAGAGTAACTCGTGGTCACAATTGCAAAAGTAGCTATACCAAACGAGTATACACTTATGA
TGGACTGTACAAGGTACTGGTGCACATATTCCTTTATTATTATTCGTTTGAGTAACTTTTATCTAATATT
GCATCTGATAAAGGCGATTCACAAGGAAAAATTGTTTCTCAGGACTACATCTAAGGTCTTATGTTTTTTC
CTTACTCATTGGTGTAACTCTGGTCCATTTCCATACTTTCTTCGTACAGGTTGAAAAGTTCTGGGCACAA
AAGGGCGTTTCAGGATTTACAGTGTATAAGTACCGACTGAAACGATTGGAGGGGCAACCAGAACTAACTA
CTGATCAGGTCTGTATGTTCTCCTGTGTTATGGTTTATGATAGCTGATGTTTTTAATAAATCGTTCCATA
TACCAAAGTTCCATTTTCCTTGTGTGGATATCTGGTGCGACATTGTTTAGATAAGCTATTTCATTTCCAC
ATAGTTACTCAATGTTCTGAACATATAACGTAGCTCATTCAAAAGACGCCTTTTAAACTAAATAAGTCCC
TTCAAAACCAAGATTTGATATTTTTTTCATCTGAACATGGTTTATCATTGAGGAAAGATATCTATGAAAT
CTTTTTAGTTTTGCTATAAATTCACGGAGTAAATTGTTTACCATTATGTCTGTCACTCTTATTCTGTCAT
TGCTAAAAAGCTGTCTTATTAATTATATATTCTTCCAGAGAAAATCTCTGATCTATCTCATAAGAGAATT
TTATTTATTCGAGCCAACATTTGCAAACCTCAAGAAATAAGTTTTTATCGCATTTCCTTTTTTCTTAGAC
TTGCTGTATTCTTGGCTTTTTTTTACCATTTAGTTTCTGTACCGAACATGTGGTCAGCTCACCTGTCATT
TACATTTGACTATTAACTGAATCAATTATTTCTATTATTAATTTTCTAAATCTTCTGGTGTTGTGAATGC
TGTTTTGTAGAATTGTTTGTGTTTCTTTGGCAATATCAATTATGTTCTGATTTCTAACCGGGATCAGAGA
ATGCATGTGGTTACTATGAATAGGTCTATATTTATGCATTTTTTACTTGAGGTTTGTTTCTTGTCATTGC
AGGTCAACTTTGTTGCTGGACGCATACCAACGAGTACTTCAGAAATTGAGGGGTACCTGTTCAATTGATT
TCCATGTGGTATTGTACAATCAGTTGCATTTTAACATCCATTAATGTCATGTTTTTTGTGAAGTTTGGTA
TGTGAGGACATCTCCGGAGGGCTAGAATTTAAGGGTATCCCCGCCACTAATCGTGTTGATGATTCACCAG
TTTCACCAACATCTGGTAAGTTGGAGCAGAACTAGAAAGTAATATTAGTATCCACTTTATGATATTATAT
GAGCTGAATTCTCCTTTTTTGAGTATCAGGTTTCACATACATCAAATCTTTGATTATTGAGCCTAATGTC
ATAATTCCAAAGAGTTCAACTGGGTGTAACTGCCGAGGCAGCTGCACTGACTCAAAGAAATGTGCATGTG
CTAAGCTTAATGGGGGTAACTTTCCATATGTTGACCTTAATGATGGCAGGTGATATTCCTTGTAGAGCCA
TTTACTCATGTTCCTTCATTTGTATAACCTTTGCGTATTATTTTGAACTGAAGTTTGCATTGAGAGTACA
AAATTAGTCTGCTTTACTGCTATTGTTCTTACCATTCTTTTTTCCATGAAATTTGACTATTAGAGTACTT
GGTGTAATGTTGGAGTAATGTTTACAGTTGAACATTGTTTGGGTTGATTTTCTGTTTTTTTCTTTTCAGA
TTAATTGAGTCTCGAGATGTTGTATTTGAATGTGGTCCTCACTGTGGGTGTGGGCCAAAATGTGTCAACC
GAACTTCTCAGAAGCGTCTAAGATTCAATCTTGAGGTATGTATTGGTTAAGACTTCGTAAGGAAGAACCA
CTTGCCACTAAAGTTGAAACGAAGTACACTTGGATTTAATCATATAGTCCACTATCCTTTATCTGTTAAT
AATTAAAATGCATAATCCAGTGTGTGTCATTTGATGTCCTTCCAAATCTGAGCTTAATCACAATCTGAAG
CTTGTGTTTTGGTCTGTGGCCTCAAACAGGTTTTCCGCTCTGCAAAGAAGGGTTGGGCAGTTAGATCATG
GGAGTACATACCAGCTGGTTCACCAGTATGTGAGTACATAGGAGTTGTCAGGAGAACTGCTGATGTGGAT
ACTATCTCTGACAATGAATACATATTTGAGATTGACTGCCAACAGACAATGCAAGGTCTTGGTGGAAGAC
AGGTAACATAGAGATGCTTAATTTACTATGTGATTATTATTGAATCAAGCATATAAGTTTTTGAGGTATA
TCTCCTTGTTTTTCTTCGCCAACAGAGAAGACTAAGAGATGTTGCTGTACCAATGAATAATGGAGTCAGT
CAGAGCAGTGAAGATGAGAATGCGCCAGAGTTCTGCATTGATGCTGGTTCAACAGGAAACTTTGCTAGGT
TTATAAATCACAGTTGTGAACCAAACCTATTTGTTCAGTGCGTCCTGAGTTCTCACCAGGATATAAGGCT
TGCCCGTGTGGTTCTTTTCGCAGCTGACAACATTTCCCCAATGCAGGTACTGAGAGAAACTCATCTGTGA
GGGTGACTCATTCGAACATTCCCTTTATAAAATAAATCTTACTACATTCTCTGTCTCAATTGTAGGAGCT
CACTTACGACTATGGATATGCGCTTGATAGCGTTCATGGACCGGATGGGAAGGTGAAGCAGCTCGCTTGC
TACTGTGGAGCGCTAAATTGTAGGAAACGCCTTTACTAACAAAGGCTATTGGTGAACTTATTTTTTGGTC
ACTCTATTTTGGGGAGTACATAGATAGCAACTATCTCCCAAGTGGAAGAACCCTTCACATTTTATTTAAG
GGACTTTAGCTTCTTCTGCAGCGTACGTGCTGCCTTTTTCGGCATTGTTGTTTCCTGAATTCTATTGTTG
CCATTGGCATCTTATCTATCGGGTCAACAATATTAATCATCTCTTTTTCTTATTTGCTGTGTTAACCTAA
AGATTTGATGTGACTGGCTTATGATAGATATTAGATACAGTAGACGTAGCATATCGTTTGTCAAAACAAA
TTTGATTTCTTAATCATCAAATACCTATCAAATACCACATTCAAGAAACATAAAGAAAACGTAACAAATC
AGCAAGCTAAGGTTGATGATCTTCAACATTCCTCTGGATCTTCCTTGGCTCTGGCACGATACTGTCGGCC
AGGTCTTTTTGTGACATGTTGAGCTGTTTCTGGTTCATCTTCTTCCATAGCAGAAATGGTGCAGTCTTCT
ATAGTATCAACAGCTATTGCAACTCTTCTTCCCTCACAATCCTTGTCTATATTTTCTACTTTACTCTCAG
CCATTGGTTTTCTCTTTGGTACGAAAGCCACTGATCTTGGAAGCTCCATCAGAGGGTCTACAAGGGACTC
GTCTTTGCTCCTAATCATGTTGAGAAAGTCCATGTATGCTTTCCTGTTGGATTCTTCATCAACCTCACCT
GACTCGAATGTATATCGAGTGTATTTTGATGGGTTCCGCATATAATCTGGAATCCCAGTCGGATAGACTG
CCTCTACTTTATCTTCGTTAGGGGAACTTGCCTCCATCACAGAATCGTTGTCACCTTCAGTCAAGGTCCT
ATCTTTGACATCAGAACTAAACCTAACACGCTTTGGCGACTTAGAATCATCAGCCTGGTTTTCTCTCCTC
TTCAATATCGGTTTCAGCCCATTCTCATCTGAAGAGCCAACATGTGACTCCTTGAAAGCCCCCAGCAAGT
TATCTTCAGACACCACAAAAGGTTTCTCGTTTTCCGTCGACATGGACAGATTATCCTGAAGTTCCTGCAA
CAAGACAATCTTCTCTTAGCAAACACATTTGGTATAAAAAAACACTTCTCTAATGATAATCAACATGCTA
TCACAAATTTTACAAAGTGGAAGAGAGTAAAAGTACCTCAGAGACATGTAAAGAATTCAACTTGTTAACA
GCTTCTGCGTCCTCTTTAAGCCTAAGCTTTGCTGCTATGAGATTAGCTCGAGGGTCCTTCTCTCTTTCAT
TGAAAGAAGCTGGAAGCTCCACCCACTCGTCTGCTTCAGTCTCATAGTCGTCATTCACATCCTTCATGCA
ACAGTACACTTTTTCACCTAATGCCACTTTGTCATTATCATCTAGCTCTTCCTGAAAATATAGAAAAACC
AAAGCTTAGCCTCGGAGATACTAAAAATATCAATGAGAGCAATTCAACAACACAAAAAGACTATAGATAT
AAATACCTCCATATCAAGAGTAGAGTCCATCCCAATTGAGTTTTTGATCTCCCACTCTTCGTCATCGTAA
TCACTCGGCTTCTGCAATTCACTAGACCTTCCTTTTTCCTCATCTATGCTCAAATCATCTGATTCATGCT
CCTGCTTTCCATTATCCGAGAAGCTGTTCAATGATTCAGAAAGTTCCTTTTCTCCGCTCCGTTGGTTTCC
ATCGATCTCGTCTTCCGCGAGACACCAGAGAGAGCTCACAGGTGCTGAAGACGTAGAAGATGATGCAAGA
GATCCAAAAACCTTGTCTATCCTCACTCTGAAACTCTCATCCATTGCAAAAACGAATTTTTGGGACGACG
ATGGCAAACGCTGGGGAATTTTATTCGGTGTTGGGATATATAAGCCTATGTGGCCAAACACAAACCGACC
TTTTCACATCGTACCGTAGTGTGAACTAATGGGCCAGATTAAAGTCCAGTTATGTTATTGGGCTTATTAA
AAGGCCTAACCCATTTAACTTGAAATTCGTCGTTAATCTCAACCTTCTCTCACCTCAGTTCCACGCGTAA
GCGTGTGCTTGCTGATACAGGCTGAAGAATCATTTCGATTTCTTCACACTTTTTTTTGTCCGATTTATGA
TCCGTACGTTGGAGCGTAACGTCAGTTCTAAGAGCATCTCCATAGATTATAATTTTTGGAGTTTTTCTTC
ACTGAAATAATATAAACAATTCATAAAGGAGGAGAGAATAACATAATTAAGGAAACGTTTCTGTGTAAAG
AAATTTTGTAAGTTTGCATAGGTGGCTGTTTATAATTGGACAATTGAAAAAAAGAAAAAAATAATTTAAT
TACAAAATTAAATTATAATAAAATATTAATTTCTTTTGTTTTTGAGAAACTTTGAAGGTTTCTCATCATA
TTCGACTCCAAACACTAACCAACCTTCTTCTAGATTCTCAAAGCTGGAAATGGCCTAAGGTTTTGTGTGT
GGATAAGGGTCACTTATTAAAGTAAGTAATGGATTATTAAAGAAGAAAAAGGACAACATTTTCGGAAACA
AAGTTGAGAGTTTTGAGAGTTGAAAAAGGGCAAATCTTTCTTCTCCTTCGTCACTCTAATTGAGTTGACT
AAACACAGTTCGAGTTCGAGAGACAATGGATCTTGCTAAGTTTCTGTGTTGGATTGTTTTGCTACTGGGA
ATCTCACTCGTAGAATCAAGGTACATGGTCTACAATACTTCACATACCATTGTTCCTGGAAAACTTAATG
TCCATGTGGTTCCTCATTCTCACGATGATGTTGGTTGGCTCAAGACCGTTGACCAGTACTATGTTGGCTC
CAACAACTCTATCCAGGTCTTTGCCCTCTTTCTATTGTTCTTGTAGCTGTTTATGGATTAGATTTTGTGG
TACTTACTTCGTTTTTGTTTTATTTTTGCTCGTAGGTTGCTTGTGTTCAAAATGTACTGGATTCAATTGT
TCCTGCGCTGTTGGCTGATAAGAATCGCAAATTCATTTATGTTGAACAGGTAAATTTTCTTTCTTTAGTC
CTAATTGATTCGTGTTGTTGGCTAGGCCTGTATTGGAAGGTTTACGGGAGAGATGAATTGTACAACTAAT
AGTACTCTCGTTGTTAGCTAGGTGTGAACAATCTTTCGAGTTGAATGACGGTTAGTTTTTGATGAATGCA
GGCGTTTTTTCAGCGGTGGTGGAATGAACAAAGTGAGGAGATTAAGCGTATTGTGAAAGAACTTATACAC
TCAGGCCAACTAGAGCTCATGTATTTGTTTTGTCAGCTTGCTTTATCTGTATCGCATTTGTCCTTGTGTC
TTTCCGTTGAGTTATATTTGACTCTTCTGCAGAAATGGTGGTATGTGTATGCATGATGAAGCAGCACCAC
ACTATATAGATATGATTGATCAGACAACCCTCGGGCATCGATTCATTATCAGAGAGTTCAATGTGACTCC
AAGAATCGGTTGGCAGATTGATCCCTTTGGACATTCTGCAGTGCAGGCTTACTTGCTAGGCGCAGAAGTA
AGCTCCTCTCTGGCCCTTCATTTTGGTTTTATTTTATTTCTGGATCCAGAGGTGTGAAGATATTGATTTA
TGCAGGTTGGCTTCGACTCAGTCTTTTTTGGCCGGATAGATTACCAGGACAGGGAGAAGCGTTATAAAGA
GAAGACTCTTGAAGTTATCTGGCGGGGCTCTAAGAGTCTCGGTTCTTCTTCACAGGTTAAATACAAAGCA
AAATAAATGTCATGAAGCTTATA
