# Supplementary material for: Phylogenetics and evolution of Su(var)3-9 SET genes in land plants: rapid diversification in structure and function
Source: BMC Evol Biol. 2011 Mar 9;11:63. doi: 10.1186/1471-2148-11-63 (PMC3063831; doi:10.1186/1471-2148-11-63)
Supplement: Additional file 6 — Genomic DNA sequences and corresponding mRNA sequences. A zip file provides the 24 genomic DNA sequences and corresponding mRNA sequences used for gene structure analysis with fasta format containing a concise annotation. [file 1471-2148-11-63-S6.ZIP › genome_and_mrna_sequences/AtSDG33_mrna_sequence.fasta]

>NP_196900|gi|30684683:129-2003 Arabidopsis thaliana SUVH4 (SU(VAR)3-9 HOMOLOG 4) (SUVH4) mRNA, complete cds
ATGGCTGGAAAAAGGAAACGAGCTAATGCTCCTGACCAAACAGAGCGAAGATCGAGTGTTCGGGTTCAGA
AAGTGAGACAGAAAGCGTTAGATGAGAAGGCGCGTTTAGTACAGGAGAGGGTTAAGCTCCTCAGTGACAG
AAAGAGTGAAATTTGTGTCGATGACACTGAGTTACATGAGAAAGAAGAGGAAAATGTCGATGGGAGCCCT
AAACGAAGAAGCCCTCCAAAGCTAACCGCAATGCAGAAAGGAAAGCAGAAATTGAGTGTTTCTCTGAATG
GTAAGGACGTGAACTTGGAACCTCATCTCAAAGTGACAAAGTGTCTGAGGTTATTTAACAAGCAATATCT
CCTCTGTGTCCAGGCTAAGTTGAGCAGGCCTGATTTGAAGGGTGTAACTGAGATGATAAAAGCTAAGGCG
ATATTGTACCCAAGAAAAATAATCGGTGACCTTCCAGGTATAGACGTTGGACACCGTTTTTTTTCAAGAG
CTGAAATGTGTGCTGTAGGATTCCATAACCATTGGCTAAATGGCATTGATTATATGTCAATGGAATACGA
AAAAGAGTATAGTAACTACAAATTACCGCTTGCTGTTTCTATTGTTATGTCGGGCCAGTACGAGGATGAT
CTAGACAATGCAGATACAGTGACTTACACTGGACAGGGAGGGCATAACTTAACTGGTAATAAACGTCAGA
TAAAGGATCAACTTTTAGAACGAGGGAATTTGGCGCTAAAGCACTGCTGCGAATATAATGTGCCTGTCAG
AGTAACTCGTGGTCACAATTGCAAAAGTAGCTATACCAAACGAGTATACACTTATGATGGACTGTACAAG
GTTGAAAAGTTCTGGGCACAAAAGGGCGTTTCAGGATTTACAGTGTATAAGTACCGACTGAAACGATTGG
AGGGGCAACCAGAACTAACTACTGATCAGGTCAACTTTGTTGCTGGACGCATACCAACGAGTACTTCAGA
AATTGAGGGTTTGGTATGTGAGGACATCTCCGGAGGGCTAGAATTTAAGGGTATCCCCGCCACTAATCGT
GTTGATGATTCACCAGTTTCACCAACATCTGGTTTCACATACATCAAATCTTTGATTATTGAGCCTAATG
TCATAATTCCAAAGAGTTCAACTGGGTGTAACTGCCGAGGCAGCTGCACTGACTCAAAGAAATGTGCATG
TGCTAAGCTTAATGGGGGTAACTTTCCATATGTTGACCTTAATGATGGCAGATTAATTGAGTCTCGAGAT
GTTGTATTTGAATGTGGTCCTCACTGTGGGTGTGGGCCAAAATGTGTCAACCGAACTTCTCAGAAGCGTC
TAAGATTCAATCTTGAGGTTTTCCGCTCTGCAAAGAAGGGTTGGGCAGTTAGATCATGGGAGTACATACC
AGCTGGTTCACCAGTATGTGAGTACATAGGAGTTGTCAGGAGAACTGCTGATGTGGATACTATCTCTGAC
AATGAATACATATTTGAGATTGACTGCCAACAGACAATGCAAGGTCTTGGTGGAAGACAGAGAAGACTAA
GAGATGTTGCTGTACCAATGAATAATGGAGTCAGTCAGAGCAGTGAAGATGAGAATGCGCCAGAGTTCTG
CATTGATGCTGGTTCAACAGGAAACTTTGCTAGGTTTATAAATCACAGTTGTGAACCAAACCTATTTGTT
CAGTGCGTCCTGAGTTCTCACCAGGATATAAGGCTTGCCCGTGTGGTTCTTTTCGCAGCTGACAACATTT
CCCCAATGCAGGAGCTCACTTACGACTATGGATATGCGCTTGATAGCGTTCATGGACCGGATGGGAAGGT
GAAGCAGCTCGCTTGCTACTGTGGAGCGCTAAATTGTAGGAAACGCCTTTACTAA
