# Supplementary material for: Phylogenetics and evolution of Su(var)3-9 SET genes in land plants: rapid diversification in structure and function
Source: BMC Evol Biol. 2011 Mar 9;11:63. doi: 10.1186/1471-2148-11-63 (PMC3063831; doi:10.1186/1471-2148-11-63)
Supplement: Additional file 6 — Genomic DNA sequences and corresponding mRNA sequences. A zip file provides the 24 genomic DNA sequences and corresponding mRNA sequences used for gene structure analysis with fasta format containing a concise annotation. [file 1471-2148-11-63-S6.ZIP › genome_and_mrna_sequences/AtSDG6_genome_sequence.fasta]

>ref|NC_003071.3|:10100259-10114857 Arabidopsis thaliana chromosome 2, complete sequence
TAATCGATTACTCTTTACTTTGCAAACCAATCATCAAACTATCAAATTGAATCGAGCTGGGAATTATATA
GAATTCAAAATCCCAATCTAAAATCACAATGCACCAATGTCAAAGGAAATATGAGAAGAAACTGACCTAA
TTCATGGCTTTTACGCCGGATTTCAAGTCGGCGGCATGAGGAAATCGATGGTGGCCGACGAAGAAGATGA
ACGTCGACCAAAGAAGAAGAACACGACGACGAAGAGGAGAATCTCCGAACTCGATTTTCTTTATTTAGCT
TTTGAATTTCTTTTTCATTTTTTTAATCAACTCATTAAGGGTACAACTGGTATATCACATTTTCGGTGGC
ATTCAGATTAACTGATAGCAGTCCAGATCAGTTTTTTCAAAAAAGTGGCATAAGTGATAAAAGTTCAAGT
GAAGTGGAGTGCATAACTATCTCTACTCTTTGAGTATATGCATGCACTAAGAAAAAGTGTGGAATACACA
AATACGAACTGTGCCACGTTTAAGTTTGGTGGATAATGGACCATATATGGGCCTCAAGAAATCATTTAAG
GCATAGTTAATGGACTTTCTACAAAGCAAACCAAACTACGCTGGTTTATGTAGAAGTAACGGCGGTCGTT
GGAGCCTTGGAAGTTATGAGTCTATAAATATAATTTACTTATGGATATATGGAATCCAAATATTAATCAT
CAATATAATTTGGTAGAAAATTTCATCTACAAAAGCAGTAAGTACATTGCATAATTTACTTATGGATGAT
TGTAAACTTTTTTTTGGTTGGTTGTTCATTCAAGTCAGTGACCACGAAACTACAAGATGCCTACAATTAG
CTTACCCACGATAGTCATGTATTCTTTGTGTCCAACCTTCTTTCTTTGGTTTTGCAATCGGAAATTGAAA
CATGCCTCTTAAATTTACAAGAAGATTTCTAAACTCCATTCATCACTTCTTACACCATACATATTCATGA
AAAAGAGAGAACTAACTTTAGAACTAGATACGAAAATGAAACATATGAGTTTTATGCGAGATATAAAATG
TGATTTATTAATGATACACATATTAATATTTCTTCTCGATCTGGACTAGATTATAAGGTTGAACATTATC
AAGTTGACAAAAAAGCTCAAGAATTATAAGTATTGACATAATATCATATATCGACAAAAAACATCGGGGT
TTCCGACGAACATTTTCCACGACAATATTCATGCGCTCTAACTAGACCGTTTTTTTTTTCGCTGTTACAT
TTGTCATTTTGCATTAACATTTTCTGACTACAATATTTCTTTCTTTTTAAAGCTAAATAAAGATTATATT
AAACTAAAATTGCCATTTAACTATGACTTACAATTTAATCACTTTAAAAAATTTCTCATTTTTTCTACTC
ATTTGAACACTTTTTTTAATAAACTGTGATTTAAACGTTATATGTTTTTTATTTTTTTGGAAGGACATCA
AACCGATATTTCAAAAAGTTTTAATCATTTACTATATTGTGTAACTTTTTTAAAAAGAACTTCAATAAAA
TTATAGTAAACAAAATTGCCTTATAATGAATTCGAATTTAGTCACTACATAGTTTTCTCCGACGTTCAAC
TCATTAGAACCATTGTTGTATAAACTTAAACGTCTAGTTTTTTCAGAACGATATCCAACCACTGTTGTAA
AAAATCTTCCAAACATTTACGATTTGCGTAATTTATGACGATGTTCTTTGAGTAACTTCTTTAGGTGTTT
ATGAAGTTTTTAAGTATGTTTTATTCTTTGATGATTCGTACCGAGTGTGGTAATAGAGAAACCAACCATT
GTTGTTATTCAGTAGTAATATCCAACTTATAGGGTTATTTGAGTTTAAGAAAGAAACAAATCATTTCCCC
TACAACTAATTAAAAGATAATAATTTAGTTTGCTCATAATTATTGTTTTGTTAATATAAAAATATTTACT
GGCCCATTTTCCAAATGCAAATTTATCTTCCCCTTTACGGGTAACTATTATTTAACTTTTTTTTTTGTCA
ATGACAGCTAACATAATCATTAGCAAAACCAAACTCATTTACATACAAACATAGAAGATTGAAACGTATA
CATTTTTGCCTTCCCTATATTATCTTTTTATCTTATAATCCCATTTATAACCACACAATAACAGTTACCC
CTAACATAGAAATTTATTTTCCCTTTTTTGACATTGTGGCTATGGTACATTCACCAAATACCGATGCCTT
AGCCCCTAGACCTATAAATTATCACAATCCAGAAGAGAAGAATCGTATCCAAAAAAGCAAAGTATAGATC
TGAAATTCGTAGATTCAACCTCCTGTAGTCACTTGCATCCATCACATATCATAAGGTATGACCTTCCATA
CCCAAACTCCAATCTTTAGGGTAAAATCATTTGCTTTTGCTTCGATCTCTTATGTCTCAAACAACGATGT
GTTTCTTAATAAATTTCTTCTATATATTTAATCCAATATCGTTTGGTTCCTCTTTGGTGACCTAGCCTTT
GATTCCGACATTCCTGTTACCACTCACCATATGTATCCTAACAAGTTATTGTTGTGTTATGTGGCCTTTA
GTGTTGACTGTTGAGAAATAAGATCTCTATGTGAAAGCAGAAAGATGGTTTGTGCATTTTAACATTTTTT
TATTCACTTGACCCAGTAACTTTTCCAAAATTCAGTATAGTCCTTTTAAGTCTAATGATAAAACACCAAA
AATTTTAAGTTTTCTTTTTAACTCCGTTATTCATAAATTGTCAGCAACTTTTAAACTTTGGACACAAATT
CCAAGTTACTAAAGCTATAGATCTCAAAACTCTATCTAATTAGTTTTAATTTTGATGCTGATTAAAATTT
TATAATTTTTTTGTCAACAAATTCAATAAAAAAGATTTCTTAAATCTTTAATGCGACAACCACTATTAAC
AAAAAAAAAATACTTCAATATTTGTTTGATTCAAATATTTCCAATAAAAATATATATGGTCAGCCATTAA
TTAGGCGTTTACTCCTAAAAGTTTTAGGATTTTTCTAAAAAGTATTTTGTAATATATTTGGAAAAACATT
TTTTTCTGTATTTTACATGGAAATAGACTGTTTTCTTTTAGTGACATGTTTTATACTATACTGAATTTGT
TGGTAAAAATATATATATATTTAAGATATTTTTGGTGAAATGATATATTGCCATTCAACCCAAGTTAAAG
TTTAACCAACCAATATATAATTTCAATGAATTTTAAGTATTAAAAATAATTGTTACTGTGTGTAACCTTG
AATTTGCTTTAAGAAGAAACCAAAACAGTGTTAAAAAAAGCTTCTCCTTTACTACTATGTTAGGTAACTT
TTTTTTCTTCGTAACAAATTTTCGCTGACATTTAAATTACTTTGTTTTTTTCTCACAATTATTTTTCTTA
ATATAAAAGTACTTTATTTTGAAAAAAACGAAAGAATAAAAATGCCAAACTGATCCATTTTTAAAAATTG
TAACTATTTTTTATTTTATTTTTTTAATCACATCGCTAACATAACCTGCACATAATTTTCCTTTCTTATA
GTATTATATTTTTTTTTATCTTATAAGTCAATTTATAAACCACACATAAAAATAATTATCCCTATTCCCT
AGCATAGAAACAATTGTTACTGTGTTAAAACCTTGAATTTGCTTTTAAAAGAAACCAAAACAGTATTCAA
AAATGCTTCTGATCCTTTACTATGTCAAGTAACTTTTTTTTTTTTCAAGTAACTTTTTTTCTTCCGAATA
ATTTTTTTCTCATAATTATTTATTATTAATATAAAAGTATTTTATTTTGAAAAAAAAGAGAGAGAATAAT
ACTGCCAAACTGACCCAATTTTTAAAATCCAAACTAAATTTATGTGTAACTATTTGTTTGTTTGCTTTTT
ATTTTGGAAAGCTAACATAACCATATATACATACATAGATAAATATACCTAATCATATTTTTCCAATCCT
ATAGTATTATTTTTATCTTATAATTCAATTTATAAACCACACATAAAAATAATTATCCCTATTCCCTAGC
ATAGAAAATATTTTATCTTCCATATTTTCGACATTTTGGCCATGGTACATGCCCAAATACCGATGCCATC
GACCAATAAAATCTTCATTCATAATCCAGAAGAAGATAAGAATCACACATATAGTAATTCTTTTCTCCTT
TTATAATACAAATCTCAAAATTCATAGATTCAAAAACCAAATCCTCTCTTAATTTGCATCGCACCACCAC
AGATCAAATCACAAAGGTGTGTGACCCTTCCATGCCCAAAATCCAAATCTTTAGGTTTAAAAAAAAAACA
TTTGCTTCTTATTATATGTCACATACATGATGTGTTTCGTGTTCCCACTTTATAACTCTCTTTTTTTTTT
TCGTTGGTTCTTCTTCCGTGACCTAGCCTTTGATTCCGCCATGTCTGTTTCCATATCCTAAGTCCTAACA
AGTTATTGTGTTACCTGACCTTCTCTCATAGTTATTAAAAACCCAAATGTTAAAGTTTTTGTTTTGTGGC
AGCATTTTAACATTTTTGGTCACCTCCACCTGGGTTTGTTGATTGGTCATGTTATTGATCTTCAATTTGG
TATCTTTGGACCAACTTTTTTTTTTCTTATATATATCTGTATAATTCAATATTGGGTTCTTTCTAATGTA
GGGTTTAGATCAATTCTTCATTTCTTGGTGTTGATTTTGTTTTGTGGAATTCAGGGTTTTAGCTAATTGT
TCTTCCCCAGTTAGGAGTTTTACTTCTTAAGATCTGAATTGTTTAGATTAGTAATTCTGATTAGTACCAA
CAATGTCATGTAATATAATTGACTTCGTATGTCTGAAAATGCCTTATTAGAAATTTCTTATGGTGAATGT
TAGAAATTTGATTAGGATAGGAAAGCAATTTATATTGACTATTGTTTTTGTATTCCCCTGTTCTTATTGC
AGAATTGTGTGTTTGTATCAAATCCTGGGTTTAAAGAAGTGAAATATCTTCTAAGTGGTGATTTATGGAA
GTTAAAATGGATGAGTTGGTTCTTGACGTGGATGTTGAGGAAGCAACAGGTAGTGAGTTGTTGGTGAAAT
CTGAGCCGGAGGCTGATTTAAATGCGGTGAAGTCTAGTACCGATTTAGTCACGGTTACCGGACCTATTGG
TAAAAATGGCGAAGGCGAGTCGTCACCTTCTGAGCCTAAATGGCTGCAACAAGATGAACCAATAGCTTTG
TGGGTGAAGGTAATAATAATACGCGTTTTTTATCTCCAAATTCGGAATCTTTAAATTCGATTTTTGTATG
GTTAATGTTTGGTGTCTTGTTGTGGTGTTGTAGTGGAGAGGTAAATGGCAAGCTGGAATAAGATGTGCGA
AAGCGGACTGGCCATTGACGACTTTAAGAGGCAAACCAACTCATGATAGGAAGAAGTATTGTGTGATTTT
TTTTCCGCATACGAAAAATTACTCGTGGGCGGATATGCAGCTTGTTCGATCCATCAATGAGTTTCCTGAT
CCTATTGCTTATAAGTCTCACAAGATTGGACTTAAGTTAGTTAAAGATTTAACTGCTGCTAGACGCTATA
TTATGCGGAAGCTTACAGTTGGGATGTTCAATATAGTTGACCAGTTCCCTTCAGAGGTATAAGCTCAGTA
TTTGATATACCGAAGGATTTGGATTGCATTTGGTTTTAACGCTTTTTAATGTTGCAGGTTGTTTCTGAAG
CAGCTAGGGATATTATAATCTGGAAAGAATTTGCAATGGAAGCTACTAGAAGCACAAGTTATCATGATCT
TGGGATAATGCTTGTGAAGCTTCATAGCGTAAGCTACTCTCTTTGCTGTTAAAGTTTTAGAGTATTTTTG
GTTTGATTCGGCTTTGTGTAATGTTGTTCAGATGATTTTGCAACGATACATGGATCCAATCTGGCTTGAG
AACTCGTTTCCTTTGTGGGTACAAAAATGTAACAATGCAGTGAATGCAGAGAGTATTGAATTGCTGAATG
AGGTAATGGCTTCACCAGAGGCTGATAGTGTCATTGATGTGTATTGTTTCCTTAACTGAAGCCACTTTAT
CTGGTTGTGTTTAGGAATTTGACAATTGTATCAAGTGGAATGAAGTCAAATCACTTTCTGAGTCTCCAAT
GCAACCAATGTTGTTGTCAGAATGGAAAACGTGGAAGCATGACATTGCAAAATGGTTCTCTATATCTCGC
CGTGGTGTTGGCGAAATAGCACAGCCGGATAGTAAAAGTGTGTTTAACTCAGATGTCCAGGCTAGTCGTA
AAAGACCAAAACTTGAGATTCGACGTGCAGAGACAACAAATGCAACACATATGGAGTCTGATACTTCGCC
ACAAGGATTATCTGCAATTGACTCAGAGTTTTTCAGTTCTCGAGGCAACACAAATTCTCCTGAGACGATG
AAAGAAGAAAATCCTGTAATGAATACACCAGAGAATGGTTTGGATCTATGGGATGGCATTGTTGTTGAAG
CAGGTGGTTCACAGTTCATGAAGACAAAAGAAACTAATGGACTGTCTCACCCGCAAGACCAACATATAAA
TGAATCAGTTCTGAAGAAACCATTTGGTTCGGGAAATAAGAGTCAGCAATGCATAGCTTTCATTGAATCG
AAAGGAAGGCAATGTGTGAGGTGGGCGAATGAAGGTGATGTTTATTGTTGCGTGCATTTAGCTTCTCGTT
TCACCACAAAATCTATGAAGAACGAGGGCTCTCCTGCTGTTGAAGCACCTATGTGCGGAGGGGTTACTGT
TCTTGGTACCAAATGCAAGCACCGATCTCTACCCGGGTTTTTGTACTGCAAGAAACACCGTCCTCATACA
GGGATGGTGAAACCTGATGATTCTTCATCTTTTCTGGTGAAGAGAAAGGTATCGGAAATTATGTCAACAT
TAGAAACAAATCAATGTCAAGATTTGGTGCCGTTTGGAGAACCAGAAGGTCCATCTTTTGAGAAACAGGA
GCCCCATGGAGCCACGAGCTTCACGGAGATGTTTGAACATTGTAGCCAAGAGGATAACTTGTGTATAGGT
TCTTGCTCAGAAAACAGCTATATTTCTTGCAGTGAGTTCTCGACAAAGCACTCGTTATACTGTGAACAGC
ACCTTCCTAACTGGCTTAAGCGTGCAAGGAATGGTAAGAGTCGAATAATATCGAAGGAAGTGTTTGTAGA
TCTCTTAAGGGGTTGTTTATCGCGTGAGGAAAAGTTGGCTCTACATCAAGCTTGTGATATTTTCTACAAG
CTCTTCAAAAGTGTCTTATCGTTAAGAAACTCTGTCCCAATGGAAGTACAGATCGACTGGGCGAAAACAG
AAGCTTCAAGAAACGCTGACGCTGGAGTTGGAGAATTCTTGATGAAGTTGGTATCCAATGAAAGAGAGAG
ATTAACTAGGATATGGGGTTTCGCTACTGGTGCTGATGAAGAAGATGTATCATTATCAGAATATCCTAAT
CGACTACTTGCCATCACCAATACCTGTGATGATGATGATGATAAAGAGAAATGGTCGTTTAGTGGATTTG
CTTGTGCTATTTGCTTAGATTCTTTTGTGAGAAGAAAGCTTTTGGAAATTCATGTGGAGGAGCGACATCA
CGTGCAGTTTGCGGAAAAGTGTATGCTTCTTCAGTGTATTCCTTGTGGCAGCCATTTTGGAGATAAAGAA
CAGTTGCTGGTACATGTGCAAGCTGTGCATCCTTCTGAGTGCAAATCGCTAACCGTTGCTTCTGAATGCA
ATTTGACTAATGGTGAGTTTTCTCAGAAACCTGAAGCAGGCAGTTCACAAATTGTTGTGAGCCAAAACAA
CGAGAATACAAGCGGCGTACATAAATTTGTTTGCAAGTTCTGTGGGCTGAAATTCAATTTATTACCTGAC
CTTGGCCGTCACCATCAAGCTGAACACATGGGACCGAGTCTAGTTGGCTCTCGTGGTCCGAAGAAAGGAA
TAAGGTTTAATACATATAGGATGAAATCTGGTAGGCTTAGTCGTCCAAATAAATTCAAAAAAAGTCTTGG
AGCTGTCTCATATAGGATTAGAAATAGGGCTGGTGTAAATATGAAGAGGAGGATGCAAGGTTCTAAATCG
CTCGGCACAGAAGGAAACACTGAAGCTGGAGTATCGCCGCCTCTGGATGATAGTAGAAACTTTGATGGCG
TAACAGATGCTCATTGCTCTGTGGTTTCGGATATATTGTTGTCAAAGGTTCAGAAAGCAAAACATCGCCC
CAATAACCTCGATATCCTGTCTGCTGCTCGATCAGCTTGCTGTAGGGTGAGCGTTGAGACCTCTTTGGAG
GCTAAATTCGGTGATTTGCCTGACCGGATATATCTCAAGGCAGCAAAACTTTGCGGTGAGCAAGGTGTAC
AAGTGCAATGGCATCAGGAAGGATACATATGCTCTAACGGATGTAAGCCTGTTAAAGACCCAAATCTTCT
ACATCCCTTGATCCCGCGACAAGAGAATGATCGATTCGGGATAGCTGTGGACGCTGGACAACATTCTAAT
ATTGAGTTGGAAGTTGATGAGTGCCATTGTATCATGGAGGCTCATCATTTTAGTAAGAGACCGTTTGGAA
ACACTGCGGTTTTGTGCAAGGACATCAGCTTTGGTAAGGAATCAGTTCCAATTTGTGTCGTCGATGATGA
TCTTTGGAATTCTGAAAAACCGTATGAGATGCCTTGGGAATGCTTTACTTATGTTACAAACTCAATTCTT
CATCCGTCAATGGATCTTGTAAAGGAGGTATCTTACTTGTTCTAGCTTGTCATACCCTTGAAACAGAGAT
GTGACTCCATGTTGTAACCTTGTTTTTTGTCCGCTGTTTGCAGAATCTGCAACTCAGGTGTAGCTGTCGC
AGTTCAGTGTGCTCGCCTGTAACTTGTGATCACGTATACCTTTTCGGTAACGATTTTGAGGACGCTAGAG
ACATATATGGAAAATCCATGAGGTGTAGATTCCCATATGATGGCAAACAACGTATCATCTTGGAGGTAAA
TTTTAGTTTTGTCTCTGTTGAAGTGACTTTGTGGTATTTTTAAAGGTTGTTACTTACTTGACAACATATT
TGTGGATCCTCATTTTCTGATTAACCGTGATTGTTGTCGTCGATTCTGAAAATGTAACAGGAGGGTTATC
CTGTTTATGAATGCAATAAGTTCTGTGGATGCTCTAGAACATGTCAGAATCGGGTTTTGCAGAATGGAAT
TCGCGCGAAACTAGAAGTTTTTAGAACTGAAAGCAAGGTGTGATCCTTTTTGAGTTATTGTCTTTAACCC
ATTTGTCTTGATTCAATTCCAATATCCAACTGATTGATCAACAGGGATGGGGATTGCGAGCTTGTGAACA
TATACTGCGTGGCACATTTGTTTGCGAATACATCGGGGAGGTTCTTGATCAGCAAGAAGCAAACAAGAGG
CGAAACCAGTACATATCTTTTCGCCTTTTTGTCCTCCAGCTTAGAAGATCTGGAGCTGAACTTGAACTTA
AATCCTGCTATTGATTTCATAGGTATGGAAATGGAGATTGCAGCTACATACTGGACATTGACGCTAATAT
CAACGACATAGGTAGATTGATGGAAGAAGAGCTCGATTATGCTATTGATGCTACTACTCATGGCAACATC
TCTCGATTCATCAATCACAGGTGAGTTTATAATACAAATGTACCAAAACCTTTACAATTACTACAATACT
GATGATTTCAATCTTTTTTAATCTCTAGCTGCTCACCAAATCTCGTTAATCACCAAGTTATTGTGGAAAG
CATGGAGTCCCCGCTCGCTCATATCGGTCTATACGCCAGTATGGATGTAAGGCTCTTCTTCTCCCTTTTG
CTTGAAAGAAGAAGTATCAAATTATTGGACCGATAACGATCTCTCTGTCATTTGTGTAAAACAGATAGCT
GCAGGAGAAGAGATCACCCGAGACTATGGACGCAGACCGGTACCATCTGAACAAGAAAATGAGCATCCAT
GCCATTGTAAAGCAACTAATTGCAGAGGTCTCTTAAGTTAGATTTTGGTTCTTAGGAACATTCTTTGCAG
ATCTGTTTTGATAATTTTCCTTCAAGACTTTTTTTTTTTGCCCTTGAATCTTTTAGACACCTTTGGAACT
ATTGATCTTCCTTCAAGCTTGTAACTTTTTTTCCCATTGGAAATAATCAAATCTTGATCTCTCCTTTCTC
AATTGTGAAAAACCAAAAGGGAAGTCCATAGCCAAAGATTACAGTTGCAACCATCCCTGAAAATCATTAA
GAAAACTAATCAAAGTTTTGAAATTTGAAACTCTTTGGAAGGATTGAATCTTTCTTCTACTTACCAAAGT
CAATGGTTTTTGAAGAAGAAGAAGAAGCTTGTAGTTGCAGAACCATGGAAGCTATTACTAAACCACTTCC
AATCTTTTCTCTAACAACTCTATGAGTAAGATCTAAAGACAAGACTCCAACTTTCTCGGTTATTACATCC
TCTGCAATAACTTTAACCAACAAGAACACACCCAAGCTAAGAGCTGTTCTCATCATCATTAGTTTGATTC
TTCTTCTGTAGTTTATTAGATTAACTACACAAGCAAGTGTGTACAGTGGAAACCAAAAGTACCAATCTGC
AGAAACACATAAATGTTGAGATTTTACATAATCTATAGAGAAAGAATATAAGAAGAAGAAGAAGATTTTT
GAATACCAGGATCATTAAGCTGGACAGAAGCAGAGTAAGCAAATAAAAACGCCATTAGAAGAGAGCAAAC
CCTAAAAAGATTTCTGGGTTTTGCCATATGTTCCTTAAGTTTTCAAATTTGGAAGCAATTTAAGATCTTT
AAGCTCAGATGCAAGATCGCTTGTGGAAATGAAATTAATTGACTCGTAGGGATGATGACGGGTCTGCTAT
ACCGTATCAATAACCGACACAGAATCTAAAATCCGGTTTGGTATTTTCCGGTTATCGTTAATGATAGTGG
GTCGATAATGGCGCTCAGACCTTGAAGTTGAAAAATTGTCCTAAAAGCCCATTTAGTTTTTTTTTTTTTT
TTCAAAATTTTGATGGATTATACCTGCAATTGAACCAATAATAGAGTAACAGATCAACTAGCTCATCAAA
CATATACGTTTCTAAGTTTTATGTTCCATGGTTAAAGCAATTGGATTCTGAGATGACAATAATCTATTTT
ATATAATAAAGATTGAAGAATGAATCTATGTTGGGTTACAAAAGATAAACTACTTATGTGAATAAATATG
TAGATGTATTATTTGAGGCCACATTTCATGCACATCACATGGAGATGGAGGTAAGACAACAAAAAGATAC
GGCCCTATCCTCTAAAAATTAATTATTCTAACGATAGTGCACCATCACTGTTCTCCAATCATTCTATTCT
CAACCCCAAAACATTTATTGTATAGTTATTATTTATATTGAGCCACACATATAACGTATTTATTTTGTCT
ACACATGTAACGTTGTATTTATGGTTTGAAACTTTCAATCATGGCCAAACAAACAATTTGCACGAAATAG
TTTAGTGCACAACGTATCGAAAAATGAACAGTTAACTAGTTTTTAATAATTACCACTAAAAATAATGTTT
TAATATATTATTCACGTTAATAAACTCTTTTTGATGAGTGTTGTTTGTGGTATTGAAAAGAAAAAAAATA
TGGCAAATGGTTCATCAATCAATTAGAAAAAAGCCAGTATATGCAAGTCTAATAATTGAAAATTTTATTT
ACTAAATTGCGAGGAACCATGTTTTAAATATTTTTATGTGTTATTTGAATCATGGATAACCATTGTAAAA
TGCTCAAATGTCTAAATGAAAAAAAAACATATTTCAATCATAGCTCTACTCTTGTATTATATGGTCCATA
TGTTTAACATGTGCTCGCTACACAGAATTAAAAACAAAAAAAAAAACTAAATTCCAACACTTAGGCATTT
TGTTCATATGTAATTATGCATGTGAGGTCGAATATCTAAACAATTTTGATTAGTGGTTTTAGTGAGGGGA
CCTGTCTGATGGGGTAGCCATCGGATTCGGCGATCGCTAAATTCCGTGATGCCATGGGCCCAAGCCCAAT
ACCATTCAAATGGGACCGACCTCTCTTCTAATTCTTAGACCGGAAAAAATCTTAGGACCCCAAAATTGAT
TTCTTCTTCTTCTACTCCATTCAATTCAAACATTGCAATTGTATCACGATATAAAAAAAATGTTTTTAAA
ATCCAAAAGATATCTATAAGAAATGTATAGATAATTCTGCGAAAGCGTTAAATTCGAACGCATATTTAAC
CTAACTTAGTGACGAAATCGGTTCTAAATCTTTAGAGAATGGATGCATAGAGTAAAAAAAGGATCACAAA
CAAATATTAACCACTTTTCATTGTTCAAATATCATCTAACAAACAAAAAAGATTTTTCTCTTATAACATT
TTTACTTATGTTCCAAAAAAAAATATATTCTTTAAGAGTCTAACAATTCTCTCTATAATTTCTTCAATAT
ATGAAAAAGCATATATATATATATATATCTTTATGATTTTTTCATTTTCAAAAACATCGTAACAATATTT
TTGTAAATAAACCGTGAACACATAATTCATTCAAAAATATAAAAACAGAAACACTTTTCTTAGAAATCGC
AACACTATTTTCTTTTTGCTAAATAACCTGATCACTATACTTCTTATTTTAGAAAGAAACAATCAAATTG
CGTTATTTAACAAATACTATCCTTAGTCTAGGTGGAAGTTATAGTGTGTTCAAAGTTGACACAAACCCAA
ATTTTTAGAGGCCAGTCTAACCACATAGGATTTGAATGGATGAATAGAAAAAACGGACTAAACCGTTAAT
TGATTAAACAACTCTATTTTTAAAACAGATAACAAACCGCTGCAGATCAATTTTATCTCTAAACTAAAAT
GGTTCAAATAGATATATATCCCTAACTGCTGTAACCATTCCAACTTATAGTTATATCAAGTATTCCAACT
TGTATAGCTATATCAAGTCTCATGAAAAAACATACAAATTCGAAAAGATATTGTTGAAATTTTGTGATGG
ATACATCACAGAAAGTTCCATCATGCGGGCTAAAACCATGCAAAACAAATTATAAACATGACATTGACAC
AGAGTCTGTCAATGAATTTGACAGCAAATAAATATATAGGCTTGCGTATGGATCATTAAAAGGCAGGGCC
TCCAATATTAAAATCAAGAATCTAACACTCATGCATATTGATTTTCTTGTCACGTTCAGATCTGCATTTA
GTTTTTTTTTTTTCATATAACAAAGGACAAAAGAAGTTGCTATATTGTGCTTTTGTATACCAGCCAAAAA
TAATAATGAATAAAATCTGTATATGAAAATTTCCAATTTATATATTCTTTTATAAGAGTATGGTAGCTAA
AGGACAGTGGTCAGACAAGAAGGGTTAAAAAATGGACCACAATACGATTGAAATAAATGTATTTAGTAAA
TTCATATCATATGCATTTAATGAGTTTATAATTTCAGGCTGCACCTTTATTTAGTCATAAAAATATAAGA
CGGAAATAGTTTAAGACGAACAAATTGTTGTACAAAATCATTTTGTTTGAGTTTAATTTATAGTCTTGTT
TATAACTTTTATTACCTTTATGGACCGGTGGATCGATAAATTAACTTGAAAGTATGTTGCTCCCTAAATA
CTGTTCCGGGTTATTGGTTTCACCAAAGACATTTATTAAAACATGAAATGTCAAATCATGTAAGATTTAT
ATTGCCAATTATAGTGTCATCATACTCTCCTAATAGAGTATATAAAATACTTCGAATAGAAATTTATTAG
TTGTAAGGAATTAGGTGAAACGTAGATATTATTGTTTACTAAAATAATTGAAGTGACTTTTAAGAAAACC
CTTTGTAAACAATTCAAGTAATGAGTCCTATTACAAAAAGTAATGAGTAGCACCATGGCAATGAGCTTAA
TGTCCCTTTGTAGAACTAAAACGTCTCCGTCTCGATTGACATATCCCCCAATATGACATGTAACCAAACC
TTTGGAGTTTTGGATAATTGTTTCTCAGAGAAAAAAACTAAAGAACCTAACTCAAAAGATTATTTGTTTT
CTTTTTAAACAAATATGTCACGTTTTTCTTAACTATTTTACTATAAACTGAAGATAATACAATTGTTAAT
AAGTCGATCGGGTACGTACCAAGTATATTTTGTTGCTATTACTAAATTAAGGAGCACATAGTTGTAGTAA
GTAGGGATTAGTTGAGATGATTAATTTGATATTACAAGGAAAGTGATGTGACTTATTGGCGCTTTCCTAA
AAGACTGTTGTCGCTTATTAGCAAAAATCAAATGGAAGAATCCAATAAATGCTACACGAAATTTAGTTTC
CAGAAAATATATGTACATAATCATAATCTAAAACAAAATTTAGAGTAATTTGGCAGGGGTATTAATATGA
ACAAAAAATTAGTATGAACAAAACTATACAAAAATGTAAGGATATAAGTTTCATGAATAAAATAAAAATA
TGTGCATAATTATATATGGAACTTTGGTAGCTAGATCTC
