# Supplementary material for: Phylogenetics and evolution of Su(var)3-9 SET genes in land plants: rapid diversification in structure and function
Source: BMC Evol Biol. 2011 Mar 9;11:63. doi: 10.1186/1471-2148-11-63 (PMC3063831; doi:10.1186/1471-2148-11-63)
Supplement: Additional file 6 — Genomic DNA sequences and corresponding mRNA sequences. A zip file provides the 24 genomic DNA sequences and corresponding mRNA sequences used for gene structure analysis with fasta format containing a concise annotation. [file 1471-2148-11-63-S6.ZIP › genome_and_mrna_sequences/AtSDG6_mrna_sequence.fasta]

>NP_179954|gi|79561375:302-4429 Arabidopsis thaliana nucleic acid binding / transcription factor/ zinc ion binding (AT2G23740) mRNA, complete cds
ATGGAAGTTAAAATGGATGAGTTGGTTCTTGACGTGGATGTTGAGGAAGCAACAGGTAGTGAGTTGTTGG
TGAAATCTGAGCCGGAGGCTGATTTAAATGCGGTGAAGTCTAGTACCGATTTAGTCACGGTTACCGGACC
TATTGGTAAAAATGGCGAAGGCGAGTCGTCACCTTCTGAGCCTAAATGGCTGCAACAAGATGAACCAATA
GCTTTGTGGGTGAAGTGGAGAGGTAAATGGCAAGCTGGAATAAGATGTGCGAAAGCGGACTGGCCATTGA
CGACTTTAAGAGGCAAACCAACTCATGATAGGAAGAAGTATTGTGTGATTTTTTTTCCGCATACGAAAAA
TTACTCGTGGGCGGATATGCAGCTTGTTCGATCCATCAATGAGTTTCCTGATCCTATTGCTTATAAGTCT
CACAAGATTGGACTTAAGTTAGTTAAAGATTTAACTGCTGCTAGACGCTATATTATGCGGAAGCTTACAG
TTGGGATGTTCAATATAGTTGACCAGTTCCCTTCAGAGGTTGTTTCTGAAGCAGCTAGGGATATTATAAT
CTGGAAAGAATTTGCAATGGAAGCTACTAGAAGCACAAGTTATCATGATCTTGGGATAATGCTTGTGAAG
CTTCATAGCATGATTTTGCAACGATACATGGATCCAATCTGGCTTGAGAACTCGTTTCCTTTGTGGGTAC
AAAAATGTAACAATGCAGTGAATGCAGAGAGTATTGAATTGCTGAATGAGTGGAATGAAGTCAAATCACT
TTCTGAGTCTCCAATGCAACCAATGTTGTTGTCAGAATGGAAAACGTGGAAGCATGACATTGCAAAATGG
TTCTCTATATCTCGCCGTGGTGTTGGCGAAATAGCACAGCCGGATAGTAAAAGTGTGTTTAACTCAGATG
TCCAGGCTAGTCGTAAAAGACCAAAACTTGAGATTCGACGTGCAGAGACAACAAATGCAACACATATGGA
GTCTGATACTTCGCCACAAGGATTATCTGCAATTGACTCAGAGTTTTTCAGTTCTCGAGGCAACACAAAT
TCTCCTGAGACGATGAAAGAAGAAAATCCTGTAATGAATACACCAGAGAATGGTTTGGATCTATGGGATG
GCATTGTTGTTGAAGCAGGTGGTTCACAGTTCATGAAGACAAAAGAAACTAATGGACTGTCTCACCCGCA
AGACCAACATATAAATGAATCAGTTCTGAAGAAACCATTTGGTTCGGGAAATAAGAGTCAGCAATGCATA
GCTTTCATTGAATCGAAAGGAAGGCAATGTGTGAGGTGGGCGAATGAAGGTGATGTTTATTGTTGCGTGC
ATTTAGCTTCTCGTTTCACCACAAAATCTATGAAGAACGAGGGCTCTCCTGCTGTTGAAGCACCTATGTG
CGGAGGGGTTACTGTTCTTGGTACCAAATGCAAGCACCGATCTCTACCCGGGTTTTTGTACTGCAAGAAA
CACCGTCCTCATACAGGGATGGTGAAACCTGATGATTCTTCATCTTTTCTGGTGAAGAGAAAGGTATCGG
AAATTATGTCAACATTAGAAACAAATCAATGTCAAGATTTGGTGCCGTTTGGAGAACCAGAAGGTCCATC
TTTTGAGAAACAGGAGCCCCATGGAGCCACGAGCTTCACGGAGATGTTTGAACATTGTAGCCAAGAGGAT
AACTTGTGTATAGGTTCTTGCTCAGAAAACAGCTATATTTCTTGCAGTGAGTTCTCGACAAAGCACTCGT
TATACTGTGAACAGCACCTTCCTAACTGGCTTAAGCGTGCAAGGAATGGTAAGAGTCGAATAATATCGAA
GGAAGTGTTTGTAGATCTCTTAAGGGGTTGTTTATCGCGTGAGGAAAAGTTGGCTCTACATCAAGCTTGT
GATATTTTCTACAAGCTCTTCAAAAGTGTCTTATCGTTAAGAAACTCTGTCCCAATGGAAGTACAGATCG
ACTGGGCGAAAACAGAAGCTTCAAGAAACGCTGACGCTGGAGTTGGAGAATTCTTGATGAAGTTGGTATC
CAATGAAAGAGAGAGATTAACTAGGATATGGGGTTTCGCTACTGGTGCTGATGAAGAAGATGTATCATTA
TCAGAATATCCTAATCGACTACTTGCCATCACCAATACCTGTGATGATGATGATGATAAAGAGAAATGGT
CGTTTAGTGGATTTGCTTGTGCTATTTGCTTAGATTCTTTTGTGAGAAGAAAGCTTTTGGAAATTCATGT
GGAGGAGCGACATCACGTGCAGTTTGCGGAAAAGTGTATGCTTCTTCAGTGTATTCCTTGTGGCAGCCAT
TTTGGAGATAAAGAACAGTTGCTGGTACATGTGCAAGCTGTGCATCCTTCTGAGTGCAAATCGCTAACCG
TTGCTTCTGAATGCAATTTGACTAATGGTGAGTTTTCTCAGAAACCTGAAGCAGGCAGTTCACAAATTGT
TGTGAGCCAAAACAACGAGAATACAAGCGGCGTACATAAATTTGTTTGCAAGTTCTGTGGGCTGAAATTC
AATTTATTACCTGACCTTGGCCGTCACCATCAAGCTGAACACATGGGACCGAGTCTAGTTGGCTCTCGTG
GTCCGAAGAAAGGAATAAGGTTTAATACATATAGGATGAAATCTGGTAGGCTTAGTCGTCCAAATAAATT
CAAAAAAAGTCTTGGAGCTGTCTCATATAGGATTAGAAATAGGGCTGGTGTAAATATGAAGAGGAGGATG
CAAGGTTCTAAATCGCTCGGCACAGAAGGAAACACTGAAGCTGGAGTATCGCCGCCTCTGGATGATAGTA
GAAACTTTGATGGCGTAACAGATGCTCATTGCTCTGTGGTTTCGGATATATTGTTGTCAAAGGTTCAGAA
AGCAAAACATCGCCCCAATAACCTCGATATCCTGTCTGCTGCTCGATCAGCTTGCTGTAGGGTGAGCGTT
GAGACCTCTTTGGAGGCTAAATTCGGTGATTTGCCTGACCGGATATATCTCAAGGCAGCAAAACTTTGCG
GTGAGCAAGGTGTACAAGTGCAATGGCATCAGGAAGGATACATATGCTCTAACGGATGTAAGCCTGTTAA
AGACCCAAATCTTCTACATCCCTTGATCCCGCGACAAGAGAATGATCGATTCGGGATAGCTGTGGACGCT
GGACAACATTCTAATATTGAGTTGGAAGTTGATGAGTGCCATTGTATCATGGAGGCTCATCATTTTAGTA
AGAGACCGTTTGGAAACACTGCGGTTTTGTGCAAGGACATCAGCTTTGGTAAGGAATCAGTTCCAATTTG
TGTCGTCGATGATGATCTTTGGAATTCTGAAAAACCGTATGAGATGCCTTGGGAATGCTTTACTTATGTT
ACAAACTCAATTCTTCATCCGTCAATGGATCTTGTAAAGGAGAATCTGCAACTCAGGTGTAGCTGTCGCA
GTTCAGTGTGCTCGCCTGTAACTTGTGATCACGTATACCTTTTCGGTAACGATTTTGAGGACGCTAGAGA
CATATATGGAAAATCCATGAGGTGTAGATTCCCATATGATGGCAAACAACGTATCATCTTGGAGGAGGGT
TATCCTGTTTATGAATGCAATAAGTTCTGTGGATGCTCTAGAACATGTCAGAATCGGGTTTTGCAGAATG
GAATTCGCGCGAAACTAGAAGTTTTTAGAACTGAAAGCAAGGGATGGGGATTGCGAGCTTGTGAACATAT
ACTGCGTGGCACATTTGTTTGCGAATACATCGGGGAGGTTCTTGATCAGCAAGAAGCAAACAAGAGGCGA
AACCAGTATGGAAATGGAGATTGCAGCTACATACTGGACATTGACGCTAATATCAACGACATAGGTAGAT
TGATGGAAGAAGAGCTCGATTATGCTATTGATGCTACTACTCATGGCAACATCTCTCGATTCATCAATCA
CAGCTGCTCACCAAATCTCGTTAATCACCAAGTTATTGTGGAAAGCATGGAGTCCCCGCTCGCTCATATC
GGTCTATACGCCAGTATGGATATAGCTGCAGGAGAAGAGATCACCCGAGACTATGGACGCAGACCGGTAC
CATCTGAACAAGAAAATGAGCATCCATGCCATTGTAAAGCAACTAATTGCAGAGGTCTCTTAAGTTAG
