# Supplementary material for: Phylogenetics and evolution of Su(var)3-9 SET genes in land plants: rapid diversification in structure and function
Source: BMC Evol Biol. 2011 Mar 9;11:63. doi: 10.1186/1471-2148-11-63 (PMC3063831; doi:10.1186/1471-2148-11-63)
Supplement: Additional file 6 — Genomic DNA sequences and corresponding mRNA sequences. A zip file provides the 24 genomic DNA sequences and corresponding mRNA sequences used for gene structure analysis with fasta format containing a concise annotation. [file 1471-2148-11-63-S6.ZIP › genome_and_mrna_sequences/CrSDG1_genome_sequence.fasta]

>gi|154754545|gb|ABCN01002134.1| Chlamydomonas reinhardtii strain CC-503 cw92 mt+ CHLREscaffold_13_Cont2134, whole genome shotgun sequence
TGGGGGGGGGGGGGGGGGGAATCAGAGGCGGGAGAGGAGGGGGCTTCAGTGCAGTGGCGCCGGAACGCGC
CGGACTGCAATCTTGCCGCTATGTGTGACGGCGTGTGGGGCGCCGACCCCCGGTGACACCGCCCCTCCCC
GCTCACCTCCAGGCACAGCACTTGGTTGATGGGGTCTGCGGGGCAGGCAGCCGGGGCAGGGGCAGGGTGA
GGGGCAGGGTGAGGGGTAGGGGCGCACAATTAGCACAGCGACAACTAGCCGTTTGAGGCTTTCCAAGCCG
CACCCAGTCAGCATATGAGAACATCTGCCACGCCTAGCAAAGCTACGCCAGGGCCACCAGGGCAGCAGCT
CCTGCCCTGCTGCTCTTTTGCATTCAGGTTTGGTTCAGTCTGGGCTCCTATCTGCAACCCCACCCCACCA
CCCACACACCCACCCGGCGTGATGCCGCCCAGGATGGGGTCGTCCACGGTGCACAGCCGCAGCTGCTTGG
CCGCGGCGCCGCGTGCGTCCTTGTGCCGGATGACCGCCACGTTGGAAAACACCGCGTACACCTGCGGGGT
GGCAGGGAGGGTGGCAGGGTGGGTTGAGTGGGAGGAAGGTGGGAGTGGGAGGGTTGGGAGGAGGGGTGGG
AGGGAGGCAGGGAGGCGGGCTGGGTATCGGTATGGGCATGGTATGGGTTAAATCAAGTAACACCGGGGCT
GGGAAGAGGGTTGGGCACAGGAGAGCCCGCACGCCCGCGCGCCCCCACACGCACCTGCACGATGTGCGGG
TGGCCGCCCAGCAGGGACGCCACAGCCATTTCCATGGCACTGCGCTTGGTCTGCGGGGGCAGCAGCGGGA
GGTGCAGCGGGGGGGGGGGGGGAAGGGGGGGGGGGCCAGGGAGGTGGGGGAAACATGCCGGCACGTCTTG
CGCATCGCGCACACACACACACACACACACATGCAGGCGCGGTTACTGCCAGGCATGTGGTCCACAATAA
CTTCCCCGCTCCACAGCACGCATGCACTACCCAGGCCCGCCCCCACCACCCCCACCACCCCCACCACACC
CACCCAGGCCCACGCCTACCGTGCGGATCTGCTCCTCGTCCACCCGGTCAATCACCGCATCCTCATCGCC
CTCGCCGTTGCCGCTGCCCACGCCGGCGCCGCTCCCAGCGCCGTTCTGGCCCCCTCGTGCTGTGGAGTCC
CCATCATCCAGCGAGGCGCCGCGAGCCAGCTGCGACGGCGTGGGCGGCGGCTGTGAGCGCTGCGGCTTGG
GTGGCGGTTTCTTCTGCTCCAGCACCTTGACCGCCACCTCCAGTCCGTGCATGGTTCCGTGGAACACCAC
ACCCTGCCCGCCGTGGCCTGCGAGGTGGGGTGGAACGGAGTCTGTAGAAGCCGTACTGCAGAGGCCCCAT
ACGGCGCTTGCACATGGGCTGGGTTTACGCACACGCACACACACATGCACACACACGCGCACACACACAC
ACACATGCACACACACATACACACACATACACACACACGCACACACACGCGCGCACCTAGGATCTCCACC
AGCTCCACGGAAGCGAGGTCCTGGGTGAACGCCATCCTGGGTCAGAGGCAACGTGGGAGCAGAGTCAGAC
AGACAGCACAGCCGCGGTGCGGCGGAGACGAAATGAAGCCCTGGGGGACGCCCCAAGCACCTACGCCTTC
ACCGTGTACACGGCAGTGGCCCGCCTCCCTCCACCCCGCAGTCATCAGCCCGCCTCCCTCCACCCGCACC
CCACACGCTCACACGCCCCCCGCCCCACACACCCAGCACACGCACTTGTTGGCTCCCTCCGGCGTGAACT
CCTGGTGTGCGCTGAGCGCCGGCAGCAGGCGCGCGCGCATGGTGGTGACCAGCTGCTCGGTGCTGGCGGC
CGCCTCCGCCGCCAGGCTGCTTGGGTCCTCCAGCACGAGCGAGGGGGCCGTGTTCATGAGAAAGGAGTGG
CCCGTGGACATCAGAGGCTGCGGGGTAGGGTTGTGCGTGTGGGGAGGTTAGACGTTTACGTGGAGGACGG
AGTCGCGAAATCATGAGTGGGAAGTGCGGGGAGCGTGTGCGTGTGTGTTTTACAGGGCACGACTCATGGC
AGCACTGTCTGATGTCAGGTTCTATCCGGCCTGGTTAGGTCGATACACTTGAAACCGTCATGGTGCAGGT
CAGGTTGAGGAAGGCACGAGCTTCAATCCGTGTCTATCTGCCACCAGACCAGACCATACCTGTGCCAAGC
CCACGCCCGTCTGGCGGGCTAAGGCGCTGAGGGCCAGCAGCCGCCCCGGCCCGGCGCCTGTGCACATGTG
TTCGATAGACATCCACAAATCAGTAGTCTGGCAAGGCCCAACGCATGGTCGGTTGCGCACTCGTGCTGTT
ACCCTTTGAGAAACACAAACACGCAAACACAAGCACAAACAGGAGTGACACACACCTGACATGTTGCTTG
ACATATCCTTCGCCGCCGCCTCGATCGCAGCGTCCATGGCTGTGTCCACACCGGGCGACAGCGGCGGCAG
GACAGCATCCGTCGCGCCGCCGCTGACCGCCGCCCCGCCCCCACCTCCGACTCCGGCTGCCGCCGCCACC
GCCGCCGCCGCCGCCGAGGTGGGGGACGCGAGCCCCAGAGCCGATGCCATGGACTCGCGCCGTCGGGACC
CGGATGCGCCCGCCCCAGCCGCCGCCGCAGCGGCGCCTTGACCCGCCCGGCGCTGCAACGCCGCCAACGC
TGCGCTACCCGACTGCTTCTTCGCAAGCAGCTCCGCACGCATGGCGCCACGCCGGGGGTCGCTGTCTCCA
ACGCCGCTGCTGCCGTCGCCGCCGCCTAGGCCGCTGCTGAGGTTAGCGGCGCCAAGGCCCCGGTAGCCGC
CGCTGCTGGCAACGTGGCTGCTGCCGCCGCCGGGCCCGCTGCTGCCGCGGCGGGCGGGCACCGTCAGCAT
GATGGGCGCGGTGGCGGCGGCGGCGCGGCCGCCTGTGAGTTGGTCGTAGAGTTGTAGCCAGTCGGCTGCG
ACTGCGCCGTCGCCGCCGCGCTCCGCTTCCGTCATGGCGCAGCGCAGTGATACAAACATCAGCTGTGGGC
GCGGGCGTTGGGTTGCTTTGGGTGTGGTACAGAGCACAAGGCAGTTGGGGCTCATTGTGGGGTGTGATGC
CGTGTGTGGACGGTGGGGTTTGGGCATGTAGCCAAGTCCACGGAAAGGAGCTTTCACATACACATGCAGA
TGCGGTCGTTTCCATTTCTCCTGTAAACACAACCCATCACGTTTCCCTTGCGCATGCCCAGCCACGCCCG
CAAAGCCCGCACCCCGCTACCCACCGGCATGAGTGACTGCAGCTCGATGTGTACGGCATCAATGGACGCC
CACGACAGCACCTCAGGAAACACCAGGTACATCGCCAACTGCACCGGCGCCGGCGCCAGCAGCGCCGGTA
CCGCCGCCAGGCCCTGCCCCGGCCCTGAGCCCAGCACAGACGTCATTAGCCTCGCCACGCCGCCCGCAGC
GCGGCTGCTGGCGCCGCCGCCTGCTTCCGATAGGATGCTGCCCACGGTGCGGTCGCAAGCCATGGCCACG
TTGGGCGCACTGCCGCCCATCGTGCCGCTGGCGGCGGCGGCCGCGGCGGCCGCCGCCGCCACGCCGCCTT
CGCCACTGGTGATGCCGACGCCGGTGCGCGGCTGCCAACGCGAGCTGCCGGGCTCAGGCAGCTCCAGAGA
GCCTTTGGGCGTGGCGGTGGCGGTGGCGGCACTCAGGAATGCCTGGCTGGTGATGGTGTCGCAGATGTTG
GAATGGCTCCACATGATCTGGCCGCAGCCGGCGCCCGTGCCGCCGCAAGCCAGGTCACCGGTGGTGCCTG
ACGGCACCAGTACCATCGCGGGCGGCGCGCCCGGCGGCAGCGCGCCTTCCACGCACACCAGCAGCGTTCC
GGCACTGCTGCCGGGACCTAGCTGCCCGCCCGCCAGTATCACGTCGCGCTGCGTGTGCTGCTCGTCCAAC
ACATGGGAACTGGCGTCAGCCAGTGCCACGACCGTGGGACGAGCGCGCCGCTGCCGCGGCGGCGGCGCCG
CCGATGCTGATGGCGCCTGCTGCGGCTGTGGCTGCTGCAGCTGCAGCTGTTGCTGCCGCATGTCGGGTGC
TTCTGTGGGGTCCGCAAGGTCCCGGGCGATGCTCGGGTCCTGGGGTGCGCACGCACGCACAGGCATATTA
AACACACACACGGTAAGTATACTCTGAAGGTATACCGCGGCCGTAATTCTGCATCGCATACACTGTCCTA
CGCGTAATGTTTTCCTTGTGCTCTTTAACACACGGGGGAACACACAGGCGTGTGGTGTCAAGGGGTGGTA
GCAGGCAAGGTGCAAAAGGTCTACCAGGTCAACCCCGATCAAGTCAACCCCGATCAGGTCAACCCACGCC
AGGTCAACCCACACCAGGTCAACCCAGATCAGCCCTTCTGGCCCGCCGCCCCCGACGTAGCTCACCATTG
CAAGGTAGGTGAGGCAGTTCTTGTTGGGGGCAGCGAAGCCGCCAGAGCCGCCCGACGTCAGCAGCGAGCG
CGGCGGCAGCGTGCTGCCCCCCGGCGGTGCTGTGATATGCGTTGGGCTCGGCGCCCTGCGAGCAAGTGAG
TTGCACGAGCGAGTGAACAGAGATTCGCTTTATCAAACTGTACACAGTTGCAATGCGTAGCAGGCAGACG
CGGGAGCCAACATTAAAATGTCCTGACAGCTCTCAACACAACTCGAAGATGCTTTGCATGACTCACTTGC
ACAGCGTGTGGTTGAGCAGCGTGCCCCCCAGCGGCAGCCGCACCGCGCGCACAAGCGACTGCGGGCCGTT
GATGGGCATCACCCCAGCAGTCGGGAATGCACCACTGCCAGAAGCCATTGCGCCGCCCTCCGCCTCCATT
ACGCCGAGAGAACCGGCACCCATGGACCCGCCGCCACCGCCTCCAGCACCCAGCATCCGCAGCGGCCCGT
TACTCCGGGACGGGGTGGTCACACGCGACGTATGACGTGGCGTGCCCGTGCCGCCGTTCGCCTCGTCCAC
AAACCCCACGCCGCCGCTCGCCATGCCCCGCGCCGCGCCCACGAACCCCGCTAGGCTGCTCCCATGCCCC
GCGCCCGCCGCCGCGACTTCGCCCCGCCGCCGCACGAAGGCCACCGACGGCCCGTTGGACGCCGTGCCCG
TTCCTATGCCTGCGGCGGCGGCGGCGGCAGCGGCGGCGGCGTTGAGGCTGGTCGCGACCAGCATGGGCTG
CGCCGTCAGCGACAGGCGGAACGCCAGCACGTCGGGCAAGGCATCCAGCAGCGCTAGGACGCCGTCGTGC
AGGCAGGGCGCCGTGGCCACCGCCGCCAGGTGGCCCGCCACCCGCGCCAGGAACTCGGTGTGGAAGGGGT
CCGCGAACAACCCGTACCCCAGGAACTGCGCCAGGCGGTGCAGCTCCGCAAGGTACCCCGCGCACACCCA
ACGGCCGGCGCCGGCGGCTGCGCCGCTGGCGGTGGCGGCTGCGCCACCGCCGCCGCCGGGGCGGGCGGCG
TGCACGTGCAGCGCCAGCTGGGAGCTAGCGCCGCCGCCGCCGCCGCCGGTGGTGCTGGTGTTGGTAGTGG
TGTTGGTGTTGGTGTTGGTGGTGGTGTCCGGCATGCCGCCGCTGCTGAACGTGCGGGCATCGACGTCCAG
CCCCACGGCCGAGACTACCATGGTCGGAGGAGGCACGGTGGCGCTGGTGTTGGCGGTCGTGGCAGCCTCG
TCGCCATCAGCCGCCACCGCCGCCGCGTGGCCGGGGACCTGGTGCGCCACCGACCCACTTCCTGCCTCCC
CCTGATTAAGGCCCTTTACACCATACGGTTGGGGTGTCAGCGAAGTCGCGCCAACCGCCGAGACGACGCC
CGTGCCAGCGCCGGGCGGCGCCGGCCAGCGCAGCAGTAGCGCAGCAGCCAGCCTCTCCACCCGGTCATAG
ATGGGGAGCGCAAGAAAGCAGTGCGAACCCAAATCGAACGGCGCCGGCCGCGCGCGGGCGCTCAAAAAGA
ACGGCGGCGTGGCGAAAGAGCTAACGGCATCGGCGGTGCCGTCGTTGGGAGCGCCAGATGAGACGGCGGC
GTCGCCGGCGCCGTCGGTCTCCACCACCACAATAAAATCCGATTTGCGCTGTGGTCGGTTGGAGTGGAAA
ACCGTGGGGAAGAAGAGGCTTGTGTTGCGGCGTGACGAAGGCAGGGAGCTAGTATGCGTGACAACATGAC
ACGGCGTGCACCTGGGGGCCAGTCCAGCCCGGTACAGTCAAACCTACCGTACTGTGCACACGCACACGCT
CATCACGCACAGCTTTTTTGCTTGTCGACCACGTAAGCGTTCGTGCTTACCTTGACAGTCAGCAGCTGCT
CGTGAACGACTGAGAGCCACCGTGTTGCCGGCGAAGGCCACTGGTCAGCTTGCCCGGAGGGGTCACGTGT
CATAACCCAACCTAATGAAACTCCCCTCCCGCTGGAGCGAGGAAAGGAAGGTTGTCCGCAGCGTTGAAAA
TGTTAAAAGGGATGTTATGTGTTTTCCAGCGCCCAGAGTCAGGCGTCCGCAGGTGAGTACACAAGGCAAC
CCTGAAAGCCCCGACCTAAAGCGTGCCACCCGCAACAGTCCTCACCTGAACACCGCCAACCTGGGGGCAG
CGTGGCAACATATGCTGGTGAGTGATTGACTACGCGACACAACGTCTCACAGCGCGCTACTCACCCTGCT
GACAGCCCCAGTGCGGTCTCAATCGCTCTCAACGAGGTGTTGATACGTTCACTCCAAAACGGTGACGCCA
CTTTGGCCAGACCCTCCATTGCCGCGTTGACATTTGCCTGCAGAGGCAATTATTGCTTCCCGCTCAGACT
AAAATGCGAGGCCGCACACCGGATGAAAGAGACAACTTGCACACTTACTCGCAATTCACTTGCAAGCTGA
ACGGGCTTTTGTGAAGGCCCCAACAATTTCGCTTTGTCCTGGGGCTCAGCCACCACCGCAGGTCCACCAG
GCGCCTGTGATTCCGTTGGCTGCGCTGCGCCATCGCCGGCACTTGCTCCAGACTGGTTCTTATGGCTTGC
AGTTGGAGAAGCTGATTGCAGTGCCCCACCAAAGCAACACGCGAACACCATTTCCTCGTTCCACCGGCAA
AAACGTAGTCAGAAAGTCAATATCGCTCAGTAGCTTGTTGCCCGTGGAACGGCATGTTTACTAGGCTGTA
GTTGATACGCAACAAGCGTAGCAAACTAAATAATGCAGTTACTCGATGGAATAGGTCGACTGAAATTGAA
TGATGCGATTTGCGGTACGCGGTTGCCACCGCCGCAGCTTCACGTATGGATATATGCATCCATTTTCTTC
AGGTGCTGCAGCTTGCTCCATCTTTCGATTGCCCGCAGGAAGTACGGAGGTTCAAGCCCAGTACAGCAGG
TTTCGGCCCTTTTCGACAGCTTGTTTATCTTAGGACGGGACCTAGGTAACCTTATGTCGCTGCTCCTGCG
CGCACAGTTGCTGTTGAGTGCGCCTTGCCTATTTGGGGCACTCTGAGGCCCATGTGCGCTTGCTTTCCCG
TGCCCCCGTGCTGCCGCAGCTTGCAGAGTTCTTATTAGTCACGCCGGAGGCAGGGGGGGGGTAGAAAGCT
TAGGTCCTTACCCCATGCTCAAAATTACAGAGCTTTGGGAGGGCATTACGCACGTACGTTAGTTTGGGCC
GCCAAAGCTGCTGGGGGGTCGGTCCTCGTCCCTGGGGGTCCGTCGGGTTTCATGAGTTTATCCTGGCGGA
TTTCGGGAAGCGCCCCACAAGCAGAACTAGGGCCCAAACGCAGGCTCGTACATGCACGTTATGACGTAAT
AAGCACAAACAGAGCGTGGGATAGCTTAATTGCGCGTCCGGGCGTGGACATGTCGGGACATGTCCCCACA
GTCGACACATGACACGGCTGGCCTCTGAAGCGCTGGTGCGCATGAATTCACGTCCACCAAGGCTGCCGAT
GCACATAGTCCATTCGTCACGCGGCAGATAGTTGAGCGCGGGGTGGGCTGGGTCGAGGGGATTTCCATGG
ATAGGATCCCGCCTGTGACCGAAGTCGCAGAACAGGACCGCTGATGGCACGGAGTGATAGTGCTCGTCAA
GGGGAGTCGATTGACACCACTTTTGTATGAAATGGAGGGGTTTCAGCCCCTAAACGAAAAGGTTTCGTCC
GTAGGGGGGTCGGTCGTCCCCTCAAGTAAGGGGGTCCCCGGGGATTCGGGGCATGGGGTCTAGCACTTGG
TCCCCTGTCGGAGGCGCCCCTGAGTCACCTAAGTCCCCACTTACCGCATGAGCGCTTGAGCGGTCTGCTT
CCATCCGTCTGCTTCCATGCATGAGCTGCTCGTACCGATACTTACGCCGTACGCCTGTCGTCAGTGTCCT
CGAGGCTGTCGGGTAATATCGTGTGTGCCGCACGGCGCAACTACCTAGGCCCCCGAGTGCACCGGGGCGT
GCCACTAGTGACCTGTGCACGCGTGCCGGTATTGCTGTTGGCTCGTCATCCCCTGCATGGCGGGCTGCAT
GGGCCTTGCCGGGGGGTCTACAGCACTCAACCGCGACCTGGCTCGCTGGTTGAGTTGCCGCCAGCGCAAG
CTAGCGGAATGACTATCACTCTTTGTCAACTCACACCCAACCCATGAGCCATGCATGCCTCTGTCCCCCT
CTCCGCCGCCTCTCTCAAACGGGAGCATTGACAGCCCCGTAAGTCTGCGTCAGCCTGCCTAGGCCCCGCA
GCAGCAGCCAGCTCTACGCTGATCACCAAGTGTTATAACACGGACCTGGTCGTCTCCGTCGGCGGCTAGG
ATTGATCGCTTTGGTGCGCAATGAGCATTTATGGGACTCAGTGGCCAGCATACGGGGGCACCACCTGCTT
GGCACCGTATCCGGACTATGCAACTCTCGAGCTAGCAAAGGGCGCAGCAGCTGGCTGGCGGAAGGCCGAG
GAGGCGAGGAGGTGGTGATTGTCGGCTGGGGCAGTGCCGGCACTGCCCCGGCCGCCGTGCAGTGGTGCAC
AGGGGTGCGCAGCGTGCGGACGGCGCTTGCTCGATAATGGGCAGCTCTTCCTGCTAGAAGTGATTCCGCT
TGGTGGCTCGCGTGCCCGCGACATCCAAGTGTGCCAACGCTGCAGGACTGTGTGGGTATCCCTGCCTTGG
GTTTAGCCGGCTCAAGGGGGGCCAGGCCTACATGTCCCGGATCCAGATTCTGCAGATTCAGTTGGACTCC
CATGATAGGATCTTGTATTGCAGGGCCGCGACGCCGGCTCTGCAACAAACATGCGGCACGTGCGTGCCCA
TGGACACGTTTCTTGGTCGAGCGCAGCCTGCGGCCCTGCGCCGTGCGCGGTGGCGGTGATGGCGGCGGCG
GCGGCAGTGCAGGGTCTGGCAGCGGCAGCAGCGGTGCAGGGCCTGGCGGCTGGGCGGCGGCGCATTGTTT
GGCGGCGGCGGCGGCGGCGGCCCTGGGCCCAGCAGCGGCGGCGTGCATGTGCGTGGTGGCGGGGGCAGGC
AATCAAGGCCACGTCAAGGAGGAGAGCGCGGCGCCGCCCGAGAAGCGGCGCCGGCGCGCAGGTTGAGACC
TGCCGATGTCTGGTTTGCGGCCTTTGCCGGCGAGCATAACATGGAACAGTGTGTGGTAGGATTGATTGCT
GTTGGGTTTGTTGCCTGCTGTGCTTGTGCTTGACAGCGGGACAGTGGCTGGAAACATGGCGGGCGGTGCC
TGTACGAACCGCCCTGGGTATGTCCGGGAGATGAGGCAGTTTTGAGCCTTTCGGCCTCGGACGTGCTAAT
GATTGCTCCTGCAAGTGCGTTACAATGCAACACCCAGAAGTGGGCGCCCCAGAAGTGCAAGCCGTACAAG
GGAATGAAGGGATCACGCGTCCATGCCATTCTCGTCTGCCATGACTGCAGAACGGTCCGATAAGCAGGGA
TCCCATTCACCTGCTATGCGGTCCTGCGGTCTGTTTATGCGGTCCTGCGGTCTGTGTTTGGATCGTTGTC
TGCCCACACCCACTACCTGCACCTGTACTGGAACCGCAATCTTGTGGCGGCGGCCAACAGCAGACCCATC
ACCGCACGCATTCAGGAGGGCTCACCATGGCCAGCCGCACTGCGCAGGCCCCCCAAGCGGCAAGGTGGTG
ATGGCGGTGGCGGTGGTGTTGAGTGATGGGGGCGGGGCTGGTGGATGGAAGAGAAGATAGCGGCAGCAGT
TCCCGATTGCAAATCATGCCGTCCGGCCTAGGTCCGTGATGTAAGGAGCTGTTAGGCAACCTGTTCTAGC
CGTAGACCAGCCGCAGTGTTGATCGCTTCGTGCGGGAACGCGTCAACGCGGCGAGAGCGAGAGGGCCTTG
GATGCCCCTCCGCCTCGGATGCCCCCGGTCGGCTGGACAGTCACAGCAGCCTGCTGGCGAGGATGGGGTG
TAGTCAAGGTAGTCAAGGCAGTCAAGGCAGTGGGTATCCGTGCGTGATTTTGTCCCTGGGTATCCGTGGT
GTCGCGTGCATACCCGCTACCGGGGTAGGCCCCGGCGCGCAAGTGGCGGGATTGCCCTCTGGCAGTCGTG
TCATACACCTCCCTGAGTGTGGACGGGGCATCAATATGACACTGTAACAGCTGTGGGTGATGCAGGCACC
GCAAGATGTATCACAGGAGGTATGGACATCGTGTGCATAGTTGCTGTGGCTGCAATGGAGGATTGCTGGG
CGCGCCTGTCATCTTTCAATGCGCGTACGTCACCTCACGATGTGGCGTGCGTGAAAGCAACAACTTGGGC
ATGCTAGATACGCCAGGGACCTGTTGCTGTGTCAGGGGCGCCTTACACTGCACTGCGTCTCTACCTCTCG
CGGCTGAGGTCCCAGGACCTACCGAGCCGGTCGTGTTGAAGGTGGAACGCTGATGAGGGCAGGACCACAG
GAGCCTCCTGCTACTGCCTAAAAACTCTGGTGCTCGACTGGCGAGAGCAAGTCAGCTGCGATACGTGCTG
AGTCAATGTCACCATCGCATATGCTTTCGACGGTGGTGATAGTTGGCTGCAAGTTGTTGGGTGGATTCCT
CAGAGCTTCGGAGGGGCATGGGGGTTTGCACGGGGGGCGACGTCTGGCGACACCTCGGGGGGCGACACCT
GGCGACATGGGCGTAAAACACGCCGGCGCCGTCAACTACTGTATAGGCGAGTCAAATGCTGCACAACTTA
TATGAAGCCCATACTTCGTGACCTCTACCCTAAATTAGAACTCGAGCACAGGCTGTATCACGGGAGCAAA
TTCATTTTAGTTCGGCGCACGCTGCGTTGTTTTAGCTGTACTTGCAATATCCTTTGGAAATTTATTACAT
AAGTGCTCGCTAGCTACGGAACAGGCCCAGGCGCGTTCGCGCGCTTATTTTGAGATTCTCGCGAATTCTT
AGCTTCAAGCGTTTGAAGCTTTAGCGGCAGCAGTAATGGGCAAGCGCAAGGGAGGCAGCAAACCTCCACC
GAAGAAGGCCCGCGCGAAGCTGGACACGCTTTTCTCGTGCCCTTTCTGCAACAGCAGCAAGTCCGTATCT
ATCAACTTCGACCGCGATATGGGGCGAGCCACGGCCAAGTGCTCACAGGTTGGTGACAAACTAAGGTGTA
GCTTGAAGGGGTTCAGGAGAACCCCTGGGGTGTAGGGCGTCTTTGGGGGGGGGGGGGGCGGTCAAGACGC
GGACTGGTTTGCGCCGGCGGGGCTCGCGGATCACAACACCCTTTGCATCGCATCCTACTCGTAGCGTGTT
CTAGCAGTGCTACGGGATCACGCTATGTACTGCACAGCTCCAGAATGTGCCGCCTGTGTGAGCTTGCAAA
GTTGACTTTGACCGAGGCCTCCGGTGTTGCCCCACGATATCCGTCCCTGCAGTGCAGCCAAAAGTACGAG
AGCCGATGCACGCCGCTGACGGACGCCGTGGATGTTTACCATGACTGGTTAGACTCGTGCGAGGAGGCCA
ACAAGTAGTGGAAGGACCGTTGCGGAGGCGGGTGTATCGACACGCGTTGACACTGCCGCCGTGGAGGCCT
TGCGCGCACACTGACTTCAAATTCAAGGACTGCGGGACGTCATTAAGTGAGCAGCGCGGTGTCTTTTACC
TGCAGCCGAGTGACATTCTCTGTGCAGACGGAGCTGGGTGCTGGTGGCTTGCTGGCATGGGCCCTTCAGA
CAGCCGTGATACGATAGGTAGAAGCTATACCGCGCAGTCAGGAATGCGGTGACAATCGGTGAGCTGTGAG
CTAATGAGGGCCGTGTGGGCCGGATCGGTGAGAGCGGAATGGGGATGGGGGTCAACTCGGTCGGAGACTC
GAGCTACCTGAGCGCGATATGCAGTGCTATGCAGTGATGCGTGCAGTGTACGCCGGGTGCATCTTGGGGT
TGGTGCTTGCCGCTGAAGGGAGCGGACGGCAAACGGCAAGTTTGCAAGAGAGGCAAGAGCCAATGTGGTG
GGGATGCCGTGGCAGGATGCGCCTGGCGGGGGCGTTTTGAAGTGGAGGCTCAGACGAGCCTCTTGGCATT
TGGGTTGACTGTCATTCGGGCAATGTAACGTTTGTTTTTGCGTCCGGAAGCGCGCGACAGCGGCTCAGAA
TGGGTCTGTGCTCAATGCAAGCGGCTTCACTGCTCCTCGTTTAGGAAGACGCCCTAGATTATTATGTCAA
TTCGTTTGTTATTCTGTGGTCATAACCGCTAAAGGATCTACTCTTGGCGTGTTGTAGAGTCACACGAGTG
GCAGATGTCGCTGCTCCTAGGAAACCAGGGCCTGGGCCACGCCGGACGCCCGTCAACATCGGCAAATGTG
AAGCTGCAGCCAAGGCTCCGTGCCATCAGGGCGCGAGTCCAGCAAACCGGACGGCGCGTCGAGCATCGGG
TCGTCTTTGCACAGGCAGCGCACGACACGGCAGTCACGCAGCCGAGTACATCGAGCGCAGCTAAAGGGCT
GCCCAAATCATCGGTCTGGGAGATCGACTTCTGTTCTCGCCCGCTGCTGGATGAGCGCGGAAAGAAGGTT
TGGGAGCTGCTGATTTGCGACCCTGAGCGCAATTTTGAGTACTCTGAGTACTTTCCGAACAGCAAGATCA
ACAGCGCAGAGGTAAGCACGCCGGGGGTGCAGGCCGGAGTTGTTTGCAGAACCTCGGCTCATGCTCAATT
CCTCGCGCGTGCAGCTCAAGCGCACCATCGAGCGGATTCTTGCCCAGGCCGGTGCTGAGCGGCCAGAGAA
GGCCCGGTTCTTCAGGAGTCAAATGCAAACCATCATCACCAAGGCGCTGACGGACTGCCAAATCAAGGCC
GTCCCCAGCCGCCGCTGCTTCACTGTCATGTGTGAGTGTGTTTGAGGAGGGGGAGACGAGGGGAGAGGTT
TGCAGGTTGTGCTGGCGCCGGGACGAGGGGCCGGGGCGGCTTAGTGCAGGCAGAGGGTTTTGTGCAGTGG
GTCCTGCCGAGGGGTGCGTCACTGCCTTCCTACGCTGTGGCAATACGATGCTGGATACGAGCACTGAGTA
TGGATGTGTGAGTCCCTTAAGTCAGCCACCGTGACCAAGCTTTGTATCCCCATCCTGAGGCCGCAGCTTG
GATCAACGAGCGGCTAGAGTCGGTGTACAAGCAGGACCCGCGCTTTAGCGACAAGGCGCAGTCGCTGTTC
CAGCTGGACCTGGGGCCACCGGAGGTGGGGGCGCATTGCGCAGCATGTGGAGTTTGGCAAGGGGTCGGAT
GGCGGGCGGCGGCGGTGAAGGCGCCGCCTCAGGGCTGGCAGGATTGTCAGGCGGCGGCGCCCGGCGCAGC
GGGATCTGGGTCGGGCAGAGGTTGAAGGGGAGTTGGAATGTGTGTAGGGCGGGTGGCGGGCGGGGCCAGC
ACCCGGCAGTCAAACGTGTTGAGGGGCGTTTTTGTGGTTTCGTGCTTGAACGCAGTACGGCTTCGGTCGT
TCTATGTGCTCCCCTGACCGCTCGCCCGCTGCACCAACATCAGTCGACCTACCCTGAATCTCTGGCGTGT
CCTTTCCCTGCTGCAGGCTCTCCCCGACGCCCTCCGTGGCGAGCAGTGGGCATTCGTGCAGCTGCCTCTG
GGCACTCTCCTCCAGATGCTCAAGCGCGTGGATGACGTGAGTGGGCGATGGTTCGCAGGCGGGATCAGTC
TGCGGCTGTGCGTGGGGTTTCTCGTGCAGAGATGGACCCGCCGCCAGGGCGTGCGCGTGTGGTACGCACC
ATGCGGTTTCAGCGGGGGTGAAGACAGGAGGCTGGAAGGGCACCCAAGAGAGGGCAAATCCGCTATCGCA
AGCGCGGTGCAGCGTTACACGGCCGGGCCGCGTCTTTAGGCACTTCAGGCACGCGAAGCTGGATGAATGC
ATATCTCGGCTGGGTGGCCGGATAGTAGGATGAAGGCGTTCAATACCAGCGAAAATCAGGCATGGATAGC
GGTCAGGACGGCAGGCCTCACGCGTTAGCGGATGGAGGGCCGGGTTCGATGGGGGGCGGTAAAGCCACAC
GCACCGCTGCGTCATCTCCATCACGCCCATGATGCACTTGCTGCTGCCCCGCACCCTGACAACCTCATAA
CCACCGGCTGGTTCCACCGCGTAGGCCGAGATCTTCGGCAGCGGCTTCACTCTGGGCACGGTGGGGCTGG
CGGACCTGCCCGCCGACATCCTCATTCCCGGCGTCGTGGTATTCAGCCGCCGCGCGCTGCCGCTGGCTGC
TTGGACCAACGGTCTGGAGATCGCGGCGGTGAAGGCGGACGTGGCGCGCTCGTGCCTCATCCTGGAGACG
GGCGTTAACCAGCGGTGGAAGTACGGCAGCTGGCGGCCGAACGAGGACTCGATCGGCGAGGCGGAGGGCT
GGGAGATCGCCAAGCAGGGCGTCAAGTGAGCTTGCGTGTTTGTTGCCTGGATGCACGGCCTGGGGAGTGT
GGCGTGTCGGGTTGCGGTAGGCACGTGGGGAGGGGCACCATGCATAATTTTGCTGACGAGAAGATGGGAG
GGGTAGGGTTATGGGCAGGAGCGGAATGGGAACTGGGGCGCCGACTGTAAGCTGTGTCACAGTTGGCTGT
GGACCAGCAGTGGTCGTGCGATTCCGGCTTCCGGGTCACAACGAGACCTGTTCAGGCGCCGGTGGCTGAT
ATCACTCTGTTGACTGCTGAGCAGGTTTGGGCGTTGCAAGAATGCTGCCTCCAAAACAAGCTGTCCTGCT
GTGTACGCCTGCTGACCTGCTGACGTCGCGACCTACCATGTGCGCTTGTCCGCAGGGGCGTCCACTTCCT
GGCGGTGCAGCCGGACCCCGACTCGGAAGAGCTGAACGGGCTGTGGCTGCTGCAGGACTGCGAGCCCCCG
ACCATCTAGACGCCCCCCCCCGTGATGCAGTGTGCGGCATGCGCTGTACTGGTGTGCCCGCGCAGCATTG
GGTGCCTGCCAGTGCTGTGGCGCGGGCCCGAGGCACGTCCCTTTCGGGGACGTGCCTCGAAAGGGACGGC
GGGCGAGCGCATCCAGAGCAGCGGCAGGGAGCGCGCAGGCGGCGGAAGTGAGAACCCTGGGGGATTGCAG
CGGGACGGGTCCATGGCGCCCCGGCGCTTGTAGTACCCGGTATTTTAGTGAACGCCGGAAACCAGCGCCT
GTGGAGTCGGCTACTGCAGTTCCGGTTGCACCAGCCGTAGACCTGCCAGGAAGGCCGGGCGATATGGGTG
TCCTTGGCCCCTGTCACGGCTGAAGTGTTCTACGCGAAGAGAGAATGTAAGAGTGTGGCCTGGACGAGAG
TCTTGAGTTTTGACTTTTGACCCGAGCGGTACGGTGTCTGCTGCATAATGTGTGCCTTCATTGCAGAGAG
CTGAGATAGGTTGTGCTTGCAGCGGTACTAGAGGTCAAGTGCTTTGGTGAGCTCGACATTGAACGTTTCA
TACAGTGGCAGTTAGGGATGACGCTTTTTGCTTGCCGTGCGCAAGTGACACGAGGGCGGGAGGGTGACGT
AACAGGCGTGCTGATCGGCCGCCCATTGACTTGGAAGGTGTGTTAGCTTCAGACTCGTATGATTTGCACC
GAGGCCGTTGTTGCGACATCAGCTGCACCCAACACCGCCGGCACATGTTTTATGTTTCTGTGCTGTAGCG
CCGTTTTGCGGTGTCTGGTTGTGGTGTTTACGAAGCTTCTCTGCATGGGTGGATTTCACAAGGGCTGTGT
GTTCAGGGTTGGGTGCCACAGTACAACCCGAACAAGTGCGCCGCCGAGCTATAGAGTGCTTTGAAGTAAG
GAAGTAAGGCTGCCCGCAAAAGTTGATAAGATGGTGCCCGCAAGGTTTGGAAGACGGTGCCCGCAAGGTT
CGGAAGACGGTGCCCGCAAGCTTCGGTGTGCGAGGCGAGGCAGCTATGCGTGCGCCATCCGGCCAGGCGC
TCCGCATGGCCTTGCACGCGGTACCCTTTCACAAGGCTGTAGGGGGGATAGAGCACGACAGGTCGTGATG
TTGAATTAATGGAACGGGAGGACGAACGGCCTCCGTTTCCTGAACGATGTGGCGGCACGCGACCGCAAGG
AGGTGTAACCCGCTCATCCTCTGTTGTGACGTCCTGCAGCCGCGCCTGCCCTTGCACGACGGCCGCAACA
GCAATACTTTATACTTATCATCTTCTGGCGGACTTGTTAACAATATCAAACCACCCCTCAGCACCGCAAA
TGTGAGATAAACAACACCTCTTAACAACTCCACTGCATCGCCTATGCTGGGTCCGCTGGCATGAAACCCA
GGCACGCACTCGTGCCACACAGGCAGCGCCGTGGTGTTGGGGCGCGCTTGGCTGGCGACCTTTCCACGCC
TGTGCTCCCCACCCCCGTGGCGCCCTGCACCGGCCCCGGCCCTGCCTGTAGCTTTCGCGCCTGGCGCTCC
GCCCGTGACGCCTCATCCCGTGACTTTCCAGGGTTCACATCCTCCCCATGACCTCCTCCAACAAAAGCAC
CAACACCTGCATCCGCCACCGGCGTGGCCCGGCGCTGCTCCTCAAGCGGTATTGACCTGCCTGGCCCCGC
GTTGGGCGCACCGTAAGGGAATGTGAGCTCCTCGCCCACGCTTATGTCGCGCCGCGCGAACAAGCCCACA
CCAGGCACCAGGCTGCCGCGCCGCCGCACCACCACAGGCAGCAGGCAGCCGCCGTCGCAGCTGCGTGTGG
CCGTGTGGCCGTGTGGGTGCCAACCAGGGAGCTTGTCAGTGACGCCGGTTTTCAAGGCAGTAATGCACGT
GTGTGTTATAATGGAACAGGACAAATGCGCGCCACACAGACGTGTGTGTTTCAGCCGCAGGCAGCTACCC
CATGGAATCCAGATCACCGTTCCCCCATTGGATGTACAAGCCCATCAGTTGAAGTGTCCCGTGCCTACCT
GTGGTTGAAGAAGCGGGCCACATTGCCGAGGCGCGTGGCATCAATGTTGAGCCGCAGGGCCAGTCCGCTG
GGCAGCACCTCGCGCACAACCTGCGGCACCGCCGGGCAGACGGAGGGCGCTGGCGGGGAACCAAACCCAC
GCCGGAAGGCGTACACACACGGACCAGGGACCAGTGCAGACGGGTGCGCGGCGGTGTGCACTCGCCCCGC
CGGCCGACCGCCGTCTGGCGGCAGCCAGCACACGTCCTAGTGTTGCCAGCCAGCAATGCACGAGTGGGGG
CCTCGATTCGAGTCGACAAATTTACTGGCAGGATGAGCCCGCAACATGTAGAAGTGACTTGTATTTCACT
TCCCTTTCCGTGTGCCTCCCGACTGTCCCCGAAAACACACATGTAGCTCACCAGCAACGCATGGCCTTCG
CCCGCACCGGCGCCATCGGCGCTGTCGCCACCTTCTCTCGTGCCGCCGTCGCCTCCTATCCGCGGTCGTT
GCCGGCCCGCGCCGCCGCCGCCGCGGTCGCCTTGCCCTCTGACGCAGGCATCCGTCGCACGCCCCACCTC
CTTCCGCTCCACCTCCTCTCCCTCCTCCTTATAGAAGCCAGCGCCCGTGCTGCCACTGCCACTGCTACTG
CGGCTGCTACTGCCACTGCTGCTACCATAACGACTGCTACTGCTGCAGTCGTACACGTGCCGTAGCCGCC
GCTCCGCCTCCCCGCTGCGCAGCAGCTCCCCTTCATAGCGGCACACGAAGGCGCCGGCGGGCAGGGGCTC
GGCGGCAAACGCGGCCCATCCCTGGGTAGCACGCGCACGATACCAGGCGAGTGAGGACAAACGTATGTGG
GCGCGTGCCGCAATGCTGCGTGCTGCCTGCAAGAACACCCAACGAACGTGAAGGCCCTGGCATCTAGATG
CCTGTTGGGGCGCACCTTGCCGGGCACCCACGACAGACGCACACGCGCCGCCAGCCCGTGTTGCGTTAGC
CGGGCAGCGCAGCCCAGCACGCACCCCGGCGGCGTCGCCGTGTCGTCCCCAATCCCTGCATCCACAAGGG
CGATGGCGCCGCGGGTGCTGTGCGCGGGCTGGGCCGGGTGGCGACATGCGCATGCGGGGCCACATTCCAG
GATGAAGGCAGCAGCGGACGCCTGTAGCGCATACGGTGCATGACCGTTGTGTAGGTTTGAAGGTATGTCC
ACAAGTATTGGAAGGTTCATATGATCCCCGCGAGTGGCGAGGCACCAAGTTCGCTAGCTTCGCATGTTGG
GACTGGTACTAAGACGATGCACACGACACGTGACCCAGACCTGAATCGTACGCATACATTGCGCACCTGT
GCAAGCAGCTCGGGCTTCAGGCCCCTCCCGTTCGGCTGGTAGGCGCGGACACCCGCCGGCATGAGCACGC
CACACCCGCAGCAGCTCCACCCCTCTCCATCGCTCTCCTCGCTACTGCCGCTACTGCCACTGCAACTACG
CCTGCCGGTTGCGCCACGGCTGCTACTGCTGTCGTCATTGTTGCATCGGCGCGGGCGCTTGGCGGCGGGA
GCTGCTGCGTCAGTCGCAGATGCGTGCGCTTTACCCTCGCCGAGTAAAGATTTGCCAAGGCTGTTCTGGT
CGACAGCGTCATCAAGTTGTTGTCGACAGCATGTGCAGGAAGCACAGCATCCACCTTGGCCGCTGGGAAT
GTCACCGACCGCCGCGGCGCCATGCACGCTGTCGCGGGTGTATCTGGTGTCCAGGGGCAGGGGCGCAGTT
CGGCTGCATACACACCGAGGGAGGCAAGAACGTAAGCCTGTACTGGTGCTGCGCCTTCCAAGCCGGCGGA
GCAGCTGGTGGCGGAAATGTTTGTATGTTGACAATCGTTGACAGATGACAGTGGGTGAGTTGGGCAAGTA
GGGAGCGCGACTTTACCTGGTGTGTGGTGGCGGGTCGACGGGCACTGGCAGCTGTTCCTGCCCCCCCGAG
ATGTCCCGAGTCAGCCGTGCAGCGTAGGCCTGCCACGCCGCGGCTGCCGCTTTGCAGCTGCAGGCGAGAG
CCCCTGTGCTTCGCGTGACCGGCAGACATGAGTATATGGCAATAAACGCGTCACTGGGAGGCGTCGCCAT
GCATTCCTTGGTAAAGGCGTGTGCTGAAGGTGGGAGTTTCCTATTGTTATTGCTGTCGTCACAATTAACA
GTTCGTATACGCTAACTAACCCGATTGCTGTGACCGAAGGACTGAATCCAAAATTTCGGTTGTTCATCAT
GCAAATACTGCGCACGCTGCATGTACGCTTAACCTAGGGATGTCTGATAGACCTGTAAAAGTGAGGTGAA
TGAGTTTCGCACGCCCAGGGCTGAACGTGTTCAGGCTTCAGTCACAACCGCTCAGAAAGGCCTTGTTTAG
CTTCAATTGCCACGTTAAGTACCCAATAAAAACGACAGTTGCGTCACTGCCGGCAACGGAAGCAGCAACC
GTGACTATACTTGCCAAAGTCGAGCCTGAAGCGCCGCCGACCTCACTGGCGAGCGCTCCCGCGGAGCGCC
GTGCTGAATTAGACAGCAACACAATGGAAGTTGAGCGCGACGGGGACAAGGAGCCAGAGGTTGGCAGCAG
CGGCGCCACCCCCGACGCCGGAACCGCGGGGGCGGCAATCGGCGGTGAGCAGCGAGGGCGCACTCCCGCC
AAGCAGCCGGGTGGTGGTGGCGGCGGCGGCCGCAAAGGCTGCGGCTCAAAGGATGGTCGCAAGGGCGGTG
GCGGCGGCGCGGTGCAAGCGGCCAGTGCGTCGTTTGTGCCGCCGGAGCTGCCGCCAGGCACCGTCATCGA
GGACGCCGCGTCGGCGCCGCATCCCGAGGTACGTACGGTATGGCGCCGCCGGTGTGGAACCACCGAATGT
CCGCATAGCCAGCCAATAACTTGACGTGGTACAGGCGCGCATGCCGGCACGTGCACGTGCATGTGCGCAG
CTGCGGGGTATAAACGCCTGCACGGCGTCAAGGTGCTGCGTGCGCACCCGCCGCTGAGGACACCGACTGC
CGGCTTGTCCTTTCAATTGTAATTCGCATCCTTGCGCACCACTCCGCGCCACTCCGCTGAGCGTCATTTA
TCCCTGACTCTCTCGTGCTACAGGACTACGTGTTCGTGCGAGGGCTGCGGCTGGTGAGTGGCTTGGTCGG
TGCTTTTGCCTTTCGTTCATCCAGCGGCAGATCACAGTGGCGGTGCTGGCGTTAGCGCCTCGATGCAGTT
GCGGCTGTGCTGGCTTTGACGCCTTGATGTTGAGGCCGTATCCAGCCAGCTTTCAGTCGAACCCATTAAT
GGAGGTGTTGACCGCTTGTCTTCACGACTGGCCATTCCTAAGCATCAAGAGAGCCGCTATCTCACTACCA
CGCACACAGGTGAAGCCATACTATTTTGACTTCAAGTGCTATGTGAAGCAGCGACAGGACGGCCGCCCGC
TCATGCAACTCATGGCCGAGGTAAGGGCAGGAGTGTGAGTGCGCGTTGTGTGCGCGTGGTTCGCATGCAG
CTGTACGGCATGTGTTTACGTGTCGTTAAGGGGGCGAGGGAAGGGCTCGACTGTGTGCATGATGCCATGC
GTTTCCCTGGCCCTCTTGTCCGAAACAAGCTAGCTCTGGACCGCCCCCGATCCCTTCGTCATATGACACA
CAAACACACAAACACATGAAACGCACGATTGAGACCCCCTTCCCGCTCCCTGTTGTCACTTCCGTAGGAG
TTTCCCATGTTGAGTGAGGACTACTACACACAGGCGGTGGCAACGGGGCGACTGCGGGTGGAGGGCAAGG
TGCCGGGCGGCGGACGTGGCAGTGGGGGTGGAGGCGGGGGTGGAGGCTGGGCGGCCAGCAAGCCGCTACG
TGCGGGCATGTGCATCCGGCACTTCATCCACAGGCACGAGCCGCCGGTGCTCCAGGGCGATGTGGAGGTG
AGAGGTGGGAGGACGAGAGGTGTGAGGGCTCGAGGTGGAAGGAGGTGGGATGGGAGGTAGGAGGAAATGT
GGTGCGGTTTGGGACTCAAGGGGCCCGTGTCACAGTGAACACTTCCAGAACAAACCCCGTGCCCCCGCAA
AACCGACGCCCTCTTCAACCAACAGATTCTAGGTGTGTCTGACGACTTCGTGGCCGTCAACAAGCCCGCC
TGCATGCCCGTGCACACAGTGGGCCAGTACCGTAAGAACACCGTCATGGGCGTCGTGCAGGTGCGCGTGG
CGACGGTGGTGGTGGGGAGGTGTGGGAGGGGAAAGGAGGCGAGGCCATCCACTGTGTGTGCGTGGAAAGC
ACAAGGGGAAGGACCTGTGTGTAGAGCCTTGCGCAGGGAGCAAGCCCCATGTAGCCGTGTTGGCCTCTGG
AAGGATACCACCCAGAAGGATGCCCCTGCAAGCTACAACTGTCAGGGGACTGCGGGGCGTGCGTGCTTCT
GCCTCGTGTGTGCTTCCGCCACGTCCCAGCCTAGTGCTCTGACTCGTGCCGCATCCGTCACACTGCGGGA
CACATCAACAACTCCCCCATTCGGGCATCACCGTCGGTATTGGTTGCTGGCCCCCAAGATTGTCTACCGT
TCACCACTTCCTGGACTAATTTCAAATCAAACCCCTCACTGTGACACCACCGCGCCGCGCTGCAGGCCAC
GCACCCGGGCCTGTGGCCGCTGTACCCGACGTACCGCCTGGACAAGCCGGTCAGCGGCGTGCTGTTGCTG
GCGCGCAGCAGCGCAGTGGCGGGGCGCATGCGGGTGCTGCTGGAGGTGAGGGAGGCGTGGTGGTGGTGGT
GGTGGTGGTGGTGGTGGTGGTGGTGGTGGTGGTGGTGGTGGTGGTGGTGGTGGTGGTGGAGGAGGCAAGA
GAACGGGGTGGGGTAGGGTGGGGTGGGGTTATGTGCCGGGCACAATGAACAAGTCCCAGTATCATCAGAA
AGTGGGGTTAAGGCAGGGCTTTTCGAGGCGGTTAGGACCGAGAAGGTGCCGGGCTGATGTGGAACCCCAC
GCAAGCTCGCTCTTGCCTCACTTCATCAAACCCCCATCCCCACCTCTGACTCTGCAACCCTCCATCCCCA
TGTCAGGAGCGCGGCTGCGCCAAGGCCTACGTGGCCCGAGTGCAGGGCGTGTTCCCGGACACCTCCTCGC
TGTCCGGAGGCGTCATGGTGGTTGACACGCCGCTGGGGTGGGAAGCCAAGACCAACCACGCCACGCCCGT
GCCCGCCTCCGGCCTGGCGGCTGACGGCGCCACGGCTCTGCCGCCGGCTCTGGTGGCGAGCGCCAAACCC
GCTGAGACGCACTTCCGGCGACTGAGCGTGTCGCCTGACGGGCTGACCAGGTGGGGTGCATGTGTGTGGT
CGTGTACGTGTGTGAAAGACACGGCGTGCGGGTGGGTAGGTGGGTGCGAACAGGCCTATGCTACGTGCCT
CCCACCAGTGGGTGCCATGCGCCGCTCGCATACCCACCCACGCACACAGCCGCCATCCCGGCGCTCCCGC
TGGTCGTGCCACCATCGTTGACCTACACTGCTTCCCACTTGCTCACCCACACCTGCCCTGTCATCGCAAC
CCACACCTGCCGTACCACCGCCGCCACGTACGACACACTGCAGTGTGGTTGAGGCCGTACCCAAGACCGG
CCGTACACACCAGATCCGTGTGCACCTGCAGCACGTGGGGCACCCCATCGCGAACGACACGCAGTACGGC
GGCAGCTACGGCTTACCCCTGTTCTTCCGGAGGGGCATGGGAGGCCCCGCCCGCCCGCACGTGAACGGGC
AGCGCAGGTGCGGGGCGGCCCGTTGGGCTTGTGGATCTGTTGTGGTGTCTGCCCGTGCATACGTGAACGG
GTGCGGGCGGAGGTGGCCCGTACTCGTGTTGGGGGAGGCGGCGATCAGGAACGTGTTGGCTATGCATTGG
CACTTCAAAGGACTGCAAGGCTGTGTGTGTGTTGGATACGTGTAAGATGCCCTGCCCACCACTACAGGCG
TTTTGCGGAGGAGAAGTCGGAGACAGGAGCGGAGGGCAGCGGCAGCAGCGAGTCTGCCGCAGACGTGGCG
CCAGCATCGCAGCCCGCGCCGGCGGCGGCAAGGCCAAGACCCGAAGCGGCGGCGGGTGCCGAGGCCGGTG
GGGTTGCTGCCGCCGCTGACAGCGCCCCCAGCCACGAGCCGCCCCACAACAAACGGCGGCGTTGTAGCAG
CGATGGCGCAGCTGTAGAGCAGCAGCAGCAACAGCAGCAACAGCAGCAACAACAACAGCAGCAACAGCAG
CAACAACAACAGCAGGAGCTGCAGGAGCAGCAGCCTGACGTCGAGGCGGCGGCGCGAGCTAGCGCGCCGG
GTGGTGTGGGCGCAAGCGGCGGCGCTGGGCCGAACGCTGACACGGAGTTGATCGCCGCCTCCTCGCAGCG
CTACCTGCAGCTCTACACACAGCCCGAGTTCCAGGTGAGTCGGGGTGACTGGGGGGCACGGAGGACCTGC
TTCTGCTCTTCTGAGTGCATTGCCTTTCTCGCCTTCCTGGACAGTGCGCCACTACACGTGTGATTGGTGC
TCGAACACACTCTGGTACAAACACATACACACACACCCCGAGCTCCCGTGCCCCATGTGGCCGTGCCTGC
GCCGCCACGTGGCTTGCACCGGAAGCAAGCATCCGCGTTGATCCCACTGCCGCTCCCACCACCTCCTCCT
CCTCCTCCTCCTCCTCACCTGGTCATCACCCGCTCCTCCCCGCCTCCCCACCTCTCCTCGTGTGTGCAGG
TGCCAGGCAGCTGCTCCGACCCGCTGTGCCCGCACTGCCCCTGCCTGGTGCCCGAGGGCTACCCCATTGA
CCTGGAGCCGCTCTACCTACACGCAGCCCGCTACGCCTCCAGTGCGGACGCCATGGCGGCGGCAGTGGCG
GCGGCGGCGGCGGCGGCGGCCGAGTCAGAGGCGGGGACAGCGGCGGGGGCCGGGGTAGGCGGTGGTGCAG
AGGCAGGAACGCGCGGTGCTGGCGAGACGGAGGTGGAGGCGGCTGTAGGTAGTGCGGGCGCCGGGGAGTC
GTGGTGCTTCGTGGCCCCGCTGCCGGAATGGGCGCGGCCCGAGTATGTGGCCGTCCCTGCGGGGAGAGGC
GGCGGGGCGCTGGCCTAACCTGTCGCGGGCGCCGTGGCCTGTGGTGGGGCCTGCGACCAGTACCTACACC
CAGTGCTTGAGATGGCAAAGGTTGTAATGGCATGGGCTGTAGCGAGTTATCGGCGTGGTAGCGGGCCCTC
ATGTTGCCGAAGTTTGCGAGGGTGTGCGGAAGGTCCTTAGGGTGTCATTGACGTGTGCAGGCGCCCTTTG
TTACCGGGCTTGCAGTCGGCGGCGGGAGGCGTAGGGTTAGCGGTGTACGGCTTTGTCGGGTGACACAGAG
GCCAGAGCTTGGGGCATACGCGGCCAGGGCCGGAGTGCAAGGGCATCAGCATCAGCAGTGCCGGCACTGG
TGCCACCACACGAATGCGGAGACGCGGAGCGACGCGGTGCCCCAAGCCGCATTCCTGTGCCTTGCATGTG
GAGCTGATTCCTGGCAATCGGCAGCCGACATGGCCAAGCCGACATCAAGTGTTCCTTGCTGGGCCTTGCA
ACACGCAACCGCGCCCGGTGTTGAAACACAGACAACGTCACCAACTCGAAAGCCGGCTTCCATCAAGCGG
CGCAGCTGATGTGCGCGTCTGCATTGCACCGCGTCCTGGGCCTAGCGCAGCCTGGTCGGGGCCGCCGGCA
CTTGCCGCCTGGTGGCTGCCACTGCCGACTGAGAGCAGACGCCTCCAGGCTACAGCTCCGAAGTGCCGTC
GTGCACGCCATGCCCGGGCAGCCCGGCTGCCTCGCCACCCCCCACCTAGACGTAGGTATGCTTGGCAGTT
GACAGGGCACTGACCTGGGACCTCTGCATCGCTGCCGAACCGATTTATCCCATGGCACATTATACGTGCA
CATCCTTTGCCACACCCTGCCGCATCACTCAGGACTTTGCTTTTCACCACCCTCAGCTCTTGCTCATACT
ACGAATTCAGGGACCCACAAGCATGTCCGCACTTCCGACATTCTTCTTCAGCTGCCTGTTGCCCCTCTTG
TGCCAGTCGACAATTGACATCATTCCCCTGACACAACTTGGCACATAGGGTTGCACGAGGACGCACAGTA
CCCATCTTCCCAGCCACCTGGCTCCTCCGAAGAGGGGGGAGCCCATCTCCCCTGTGTGCGCCCGCCCACC
CCGCCCCTCACACTCTCTCTCACACACATATGCCAAGTTAGCCACTGGCATCGCCAATATCAGTACTATC
ACCCTGCGGCACTCATTTTTGCTTTGCGCAACGCCGACAGCCATTTGCCAAAATCGTGGTTCATCTCTTT
GCCGTGCCCTATCACACCACGGGCAGGGGCACCCCTGGCCTCTGCCGAGCGTTCCCATGTCAGCTGCCGT
TGGTCGTGACCGGCCCCACGAACCCACACACATTGCCCACACCTCCACACCCAACCATCGACATTGCAAC
GTACGCCAACGCAACACCCGTCTCCAAGCACCCACGCACACAGAAATAAGAGTTGGGCTAGCGTCCTATA
CTTGCCACCCCCTACCCGCCGCTTCGGCAATCACTACCACAGCGTGCAGGGCTCCGGTCAATGAAGCAAT
TGGGCTCCAGAATGCTTTGCGTCAGCATTCACAGTGCGGTGTGCCAGACATGGTGATAAAGCGTCAAATA
CAATGAGGTAAGCGATACGATGCCGCGTGCAGCATAACTTGTTACGACCGACCGGTTGCCCGTCAGTCAG
TGGATTCATCGAATTCAAAAATGTAACGGATTAGCCGTGTCCGCAAGCCAGTCATCCCATGCTTAAGTCT
ACGCAGTCGGCTGTGGCCGTGTTATTTCTCATGGTTTTCAGGGTACTTATCTGACCGGGCGCATGCGACA
GAGACACACACACACACATACGCAACGTTTTCCTTGTGCTCTTTAACACACACACATACACGCACACACA
GACACACACGCAACCTGGGCGTGTCCGGTGTTCGGTGGACTCATTGGGCCCAGCTCGTAAGGCGGCATGC
AACTGATCCACACACACAGGGACACCAGACACGCAGGGCACGTCAGCACGATTTCAGACGAGAATTCTCT
TGCTGATGTGGCCAATACCGAAGACAGCAGCTCTCAAATCACTTATCCCCCGGCACAAAAACACACACGC
GCACATCTACGTAGCTTCGAGCTGTTGACCCCATGTTAAGCCTCACACGTTCTTTGCATCGCACTAAACC
CGTCGCAACGGTGCGCCTGCAGCACAGCGTGGCCCCAAACGGGCGCTTCACAGGTACTTGCGGCAGCGGC
GGTCGCCGCAGCGGCAGATCAGTAGGTCCACGCCGGCCTCCTCCGCCGCCCGCTCAATGAACTCCTCGGG
CAGGCCCTGTGGTGGCGTGTGGGTGGTGAGGTAGTGCATGGCAATGAGGGAAACGGAAACGCACGCGCAA
CCGATTGGTGTGTATCGGTGTGTTGATGTGGCGGTGTGGCGGCGTCGCAGTGCGGCCCTATGCGACGAGC
TTCCCCCTGCATCCCCCGCCCTGCCCCCCGCCCCTTCTGCCTCTCCGCTGCCCCCACAACATTATTTGGA
GAAATAACTCGCAAGTAACGCCTCTGCCTATGCTCGGCTCATTTTCGCTTGGTTTGGTTTAGTTTGGGCT
GGAATTTACACCCCCCCCCTTCCCACCTTGAACGCCTCCAGACACAGCACGCTGCTGAGCTTGTAGTCGT
AGGTGAGCTCGGTGCCGGGCGGCATCGCCGTCAGCGCGAACAGGAAGATGCGCCGCTGCCCGTTCACCAG
CAACGTGCGGGCCACACAGTTGGGGCTGTGAGGTTGGTGCGCAAGGGGTTGGGGGACAGTCAGAGTAGGT
GGGGGGAGAGCGGGGATGGAGAGGAGACGATCAAACAGGCAGGCAGGCAGGCAGAGGTCCGAAGAAGTGC
GGAAAACGCTCAACAGGCTTCTGACTGGACGGGCTGAACGCATGACAGGGCGCGGGACTGGGCATCCTGT
CAGGTGTGCAGGCCGCCGCCTGACAGCCACAGACAAACAGCGCGCACGCCTGTGCCGCCCCCGCCCCTCT
GCCCCGCCGCCCTTTGACTCCGCCGCCCTTTGACTCCGCCGCTCTTCGGTCTGCCACGCCCGCCTGCCTC
TCACCCGCACGAGTGGTTGACGAAGCGCATGATGTTGCCGGCGTGTGTGGCGTCCAGCACCGTGGCCTCC
TCGCGTGGCCCGCCCGAGTTGAAAAGGTAGCAGCCGTCACGGCCGCCGGCAATGTACCTGCAGCCCGGCC
GAGCATCACATACACACTCGCATGGCCATACATTATTTGCACAGCACATATGCACACACCACCAGCCACG
CCACCTCATCTCGCTGCTCTCAACAAGCCGCCATCCACCCTCCACAACCCCAACCCAACCCCAACAACCA
ACCGCCAACAACCGCCAACGACTGCCAACGCACCTCTTCTCCCGCACGTCCGCCACCGTGGGCCGTACAG
CCTCGCCGTAGTACTCCATGAGCAGGGCGCCGCCGGGCACGTGCGCGGCCGTGAACACACCCAGCTGCGC
AATGGGCGAGCGGCGCACCACGAACCTGTGTGGCGAGGAAGTATTGAGCGGCGGATGGGGAGTTGCAGAG
TTTAAAGGAGGAGATGTGGAGCACACCGGGTAGATGCTGTACTCACATGCGCGCATGCGCACAACCCGCA
CACAAGCCCTAGCGACATACACACCCCCTGCGCACTCGTACCTGCTGCTCAGGAGCGCTTTGGCCTCCCG
CAGGGCGTTCAGGATCTTGCCGCCCGAGGCCACATCACCGCCGCGACTCCCAGCCGCGCCGCGCGCCCCG
CCTCCCCCTCCGCCGCCCGGCCCACCGCCGCCGCCCGGCCCGCCGCCACCGCCGTCCCCAGCCTTGAGCC
GCACACCACCCAGCGCGCGGCCCACCGGCGGCTCCAAGGGCACCAGCACTCGGCCGCCGCAGCGCTTGCG
CTTCACGGGCCCGCGCTGCTGGTGCAAGTCTGCGGCCGCGTCCGCACCACCCCCTGGCAGCACCGCCGCA
CACGCCCGCGCAGCCCAGCTGCCTCCAGCTCCTCCCACGCCTAGCCTGGCGGCGGCCGCCGCCTCGGCGG
CCGCCGCGCCTGCCATGCCTGCACCCAGCGGCTGCACGCCCAAGGGAGGCACGGAGCCGGGTCGGTTGCC
GCTGCCGGGGCGCACGGGGCATATGACTGGTGGCGGCTTGTGGCGGTGACAGCCCAGGCGGGCGCGGTCG
ACGGCAGCGGCGCGCGCGCAGCCCGCCTCGGATTCGACGGGCGGCTGCGACTGCGCCGCCAGCGGCCCCT
GCTGGGCCCGCAGCGCCTGGCGACCCTGCTGCAGCCCCTGCCGCCTCCGCCCTGGGCCCTGCGCAGCAGG
CTGTGCCTGCTGGCTCGCCTGCTGCGCCTGCTGCTGCTGCCGGCCGCGGCCTGCAGGCCGGCCCCGCCCC
CGGCCCCACATGGCCGCGCCAGTGGCCACGACACCGCTGCGGCCCCTACCGCGGCCGCTGCCGCCGGCCT
CCTCCTCGTTCACGTCCCAGTCCTCGCCGTCGCTTGCAAGCCCCTCCGTCAGCGCCTCCGCCTCAAACTG
CAGGTCCTTTACATTGAACACCCACTCGTCCTCACCAGCGGCGTCGTCGGCGCCCGCTGCCGCGGTTCCG
TACCGCTGCTCCGGCGACTGCTGCTGCTGTAGCAGCAGCAGCTGCTGCCGCGCCGCCTGCACCGCCTCTG
CATCCAGGCCTGCAGACAGCCAACACAGCTCCGTGATGGACACGAACCGCCGTTGCGGCGGCTGCAGCTG
CAATTGCAGCTGCGGCTCATGCAGGTGCGGCGGGACGCCACTGGCGACAGGCGCTCTGGGCGCCTGTGTG
GGCCGCGGGCCGGAGGCACCGGGAGCACGGCAGCTGGTGGGCGTGAAGCCCTCGGGCGCCAGCTGCCACC
CCGCCGCCAGCAGTCGCGCCGTCTCCTGTGGGTCTTGCTGCAGCGGAGCAGGGCTCTGCTGCATGTGGTC
AGCGAGCGGGCTGCTGCCGTTGACGTCGTCGCCGCTCGCGGCCACGCCTCCCGCCGGCACAAGGACCAGC
TTCGGCTGCTCGCTGCTGTGGGGCTGCTGCCGCTCCCACACTCCTTCCACCTGCTGCTCCCCCTGCGGCT
CGCCGAGGCCTAGCGCCGCCGCAAGGTCAAAGTCCGCATCCAGCGCCTCCGGCTCAGACTGCCGGTACTG
CTGGTGCTGGTGCCCGTGCCGGCGCTGCTGGTGCTGCAGCTGGCGCTGCCAGCCATTGTCCTGCAGCAGT
CGCTCAATGGCCAACATGGCAGTTGACACAGCCTCAACCCCGGGGTCGCCGCCTCTCTCACCGCCACCGC
GACCACCTTCGGCAGCGCCGTCGGCGGCGTCGTTAGCAGCATCTGCCGCGCCGCCGCCAGCTGGCTGCAC
CAGCCGCCGCGTCTTCCTCGGCGACGCTTCCGCCGCGGCGCCTGCCGCCGCGGCCTGTGGCGCCTGCCAT
GCGTGCGCTGCTGCTGCAGCTTGCGGTACCGGCCCTGCCGCAAACGCGGCGGGCGCTTCAAAGAGGGATG
CCGCGGTGCCGCCGGGCTGCGCCGCCGCCGCGCCCGCTGCGCCCATAACGCCGTCGTCGGCATACCCGCA
CCCGTCGCTAGAGCTCCGCCGCCGCTTCGCGCCGGCTGCTGCCAACCCGGCCTCGGCCGCAGTCGTGCCC
TGGTAAGCGGGGAAGAGCCCCGGAGCCGCAGGGCCCACGGCCGGCGCGAACGCACCAATGGCGCCAGCGG
CTGTAGCAGCAGCAGCAGCAGCAGACGGGCTGTAGCTGTAGCCATCGTAAATGCGGTGGGCGGCGTACGC
TTCCGCACCAGGTGGTTGCAGCTGAGACTGCAGCTGCGGCGGCGCCGTGGCGGCCTGCATGACGGCGGCC
GAGGCTGTAGCAGGGTAGCCGAGACCGAGGCCGCTGCCGTGGCTCCCAGCTACAGCCAGCGGCGGCCTGG
CAGTGGGCGCGGCGGGCGCGGCAGCAGCAGTGGCGTGGGGCAGTGGTGCCGCCCGGTGTCGGGGGTCGTC
TGCTGGGGGCCATCGGCCCTGCGCCGGCGGCATCTGCTGGTCCTGTTGTATTTCCACTGACCCCTGGAGC
TGCTGGTGCTGCTGGTGCTGTCCAGGCCGCTCTAGCTGGAACTGCGGCTGCTCCTGCTGTTGCTGGCGTG
GTGGTGGCGACACGGCCTGTAGCCCCTCGTGGCCCATGCCAGCGCCCTTGAGCAAAGCTTCTATGGCCAC
GCCTCGAGCCTGCCTCTGCTCTTGCAGCTGGTCCAGCTGCCCACTCTGCTGCCGGGCACCTGGCCGGCGC
AGCACCGACCACAGCTGCGACACCAGGCTCTGTTGCCGCCGCTCCACCAGCTCCGGCTTCACCCGCACCG
TCGGCGTGTGCAGCGGCGGCGGCGAGCCCAAAGCAGCGCTGCCGCCTGGGTCGTGGCTGCCGCCGGCAGT
AGCAGCCAGGGCCCCCGGCACTGCTGGGCCAAGGCTGGCAGCGGGTTGGGGGTGGGCTGCGGACACGCCC
GGGCGCTCGGGCCCGGGCAATGCGGGCAGCAGCAGCGGCGGCTGGCTCTGCTGCTGGTGGTGCTGGTGCT
GGTGCCGGTAGTGGTCTTGTAGGTCCTGAGTGGGAGCGTGCTCCTGGACCTCCTCCTGGGGGAGCTGTTG
CTGTCGCTGCTGCTGCAGCTGTTGCTGCTGTTGCTGCAGCGCAGGCTGGAAGAGCTGCGGTGCCAGCGAT
TGCGGTGCCAACATCTGCAGTTGCTGCTGTGGCTGCTGCTGCCGCTGAGGCTGCTGCGAATGATGCGCCG
CCATGTCGTGTTCCGCCATCTGGTAGTGCTGCTGGGTATTCTGCACCTGCTGCTGCTGTGGCACCTGTTG
CTGTTGCTGTTGCTGCTGTGCCTGCGGCTGTTGTGCGTACGTATGACACGGCGGCTGCTCGTTCATTCCG
TACGGCTCGCGCGGCGGTCGGTCGTGTTGGCCTGGCGGCTGTGCGTACTGGCCCTGGTACTGCTGCAGAC
GCTGGTATTGATGCTGCTGGTGTTGGTGCTGCTGGTGTTGGTGCTGGTACGGCGCATGCTCATGCGGCTC
GTACTCCTCCTGCTTGATGTAGGCTACGTAGTACGGCTGCCGTGTCGGACTCTGCTGCTGCAGCTGCTGC
TGCGGCGGGCCCTGGTAGGCAGAGTAATGCTGCCGTGGTGGGTACTGCTCGTGCTGATAGGGGTAGTCCG
CAGGCGCCTGGCGAACGGGCCCATTTGGCACCGGCGGCGCAGACTCCGACGGCTCTGGATAATAGTACCT
ATCGCCAGCCGCGCCGGCAGCCGCAGCCGCAGCTTGCGATGGTTGGCTGTAGGGCTGGTGGTGGTGCGGC
GGCGGCGGCAGCTGCTGGTGCTGCTGGTGCTGCACCACCTCCAGCTCCCAAGCCTCCTCGTACGCTCCGT
GCTCCTGAGGCCGCGGCGGCGGCCGCCCCGACGCACACACGAGCGCCTGCCGGTACTGCTCGTGCGGCGG
TACGGGTGCCGGCGCCGGCCCGCCTCTCGCAGCTGCAGATGGCGGCGGCTGCGCCGCTGCCGCAACTGCA
TACGCCCGCGGCGTAGCCGCCATTGCCACCACGGCACTGCCTGGCTGCTGCTGCTGGTTCTGCTGGTGCT
GCTGTTGCATGCAACCACTACCTGGCGGCAGGCCGTACACGCCGCGCGGCGGCGGCGGCGCCACCGGCGC
GGCCATGTGCTGCAGTGGCGGCGGCGCCGCCGCCTCCTGACGGTGCGGTTGCGCCTGGCCGGGAGCAGTT
GCGAGGCTCAGCTGCGGCAGCTTGGGGTGTGGGGGCCCGTAGCCTCGGGTTCCTGATGGGGCCGCAACCT
GGGCATTCGGGTGCGTTGTGTTCATTCCGCCGTCGCACGGGGAATCGACGGTGCCCTGCATCCCTCCTCC
CGCAGTCGCCGACACCTCCTCCTCGTCGGCATCCGGCGTGGCACAGCTGCCTTCGCCCGACAGCTGCTGC
TGAGGTTGCTGCTGCTGCTGCTGCTGCTGTGGCGGCGGTGGCGTCTGCTGCTGTAGCGGTGGTGGTGTCG
GCTGCTGTTGTTGCAGGGGCTGGGTCGGCGCTTGGGCCGTGTACGGCGACGCCGCAGCATGGGCTTGCAG
CTGCTGCTGCTGGTGCATGTGGTGCTGCATCGCGTGTTGCTGGTGCCGCTGAGGGTGGGGCGGCAGCTGC
TGGTGCCGTTCCAGCGGCTGGGGCGGCGGCGGCACCGTCTGCTGCCGATGCTGGCGAGCGGGCGCGTGTG
CCGGTGGCAACACATACGGCGCCGGATACTCCGCCGCCTGTGTGTGCGCCGGCGGCAGCGCCTGCTGGTG
CTGCTGCCACTGCGGCTGCGGCTGCTGTTGGTGGTGCGGGGCTGGCGGCGGCGGTGCTTGCGGCGGACGC
TGCGGGTGGCCTTGCCACGTCCGGAGGTCATCAGCCGGGAACGCCTCCCGCTGCTGGTGCGGCCTAGGGA
GCTCCGGCTGTTGCTGTTGCTGTTGCTGTTGCTGCTGGAGCAGCTGTTGCTGTTGCTGCTGCTGTCGCAG
TTGCTCCACTTCATGCCTTTGGTCTCGCGCGAGCAGCATTTGTTGCTGTTGCTGCTGCAGCTGCTGTTTT
GCCTGCTGCCGCTGATGCTCCTGGTGCTGTTGCTGCTGCTGGTGCTGCAGGTACAGCAGCTGACGGCCCT
CCTGGCTACCCAGCGACGCCTGCCTAGCCGCCACAGGCGCTGCCCCAGCCGCCAGCCCGCCCAGCGCCTC
ACGCCACCCCGCCACCGACCCGCCCACCGACGCCGGCGCAGTCGGCGAGGTGTCTCGCTCCAGCCAAGCC
GCCGCCGCCACGCGGCCTGCCACCGCCGCCTCCAGGCGCGGTTTGGTCGACTGGCTGCTGGGGGGCGGCT
CCGCCCAAGTGCTCGCACCTGCAGCGCCCACAGCATGGCCAGTGCCGAAACCGGCAGCGCTGCCGGGCGG
CTGACCCGACGGCGCCGCCGGTAGGGAGCTGTGCCGTGACAGCGTCCGGGGCTCGCCGTGGAGGAGGGGG
TGGTGCTGGTGGGGGTACTGCTGGTGGGAGTGCTGGTGAGGGTACTGTTGGTGGTGGTGGCCTTGTGACC
GTGTGGCGACAGGTGGCAGGCCCTGCTGCGGCGGGCTGTGCTGCGGCCCGCCTGCTGGCCCCGTCGCCAC
TGCCGCATGCGGCGGGGGCTGCTGAGCACTGCGGGCCCACACCTGCTGCTGTTGCTGTTGATGTTGCTGT
TGCTGTTGCTGCTGCGGCTCTGCATAGGGACGGGCCTCTTGCCACCCCGAGCTGCGGCCTTGCCCCGAGC
TCCCCGCCGCAACCGCAGCCACCGCCGCAGCCGCAACCGGCGCTGGCCCTGCGGGGTCCGCCGCCATCCC
TGGGCCTCCGCCGTGCGCTGCGCCAAAAGGCGCCGCCTGCAGGTACGCCGCGTGCTGGAAGTCCCGCGCG
GGGCCCGGTGCGCACGGCAGGGCTGGCGGCGCTCCCGCGCTCTGGCGCCAGCTGCTGCCGCCTTCGCCGT
CAGCGCCCACTGGCGCCAGGGGCGCGGCTATATGGCGGCCGTGGTCGTGGCCGTGCGAGTGATAGTGGGG
CGCGTGCGCGCCATGAAACGCGTCCGCATACGAGGAGGCGGGACGCGAGTATGCGGGCGCCGCGCCGCAA
CCTGCGCCCGCAGGCACACCCGCAATAGCATTCGAAATCGCGGCAGGTGTAGCCGCTGCCGCGGCGGAGG
CGGACGCCGTTCGCCGGGGTGGGGACGTCGCTGCCGCTGCTGCAGCTGCCGCGTGCCGCCAGGCTACAGC
CGCGGGTGGCTCCTCCTCCCCGTCCATCTGCTGTTGCTGGTGCCGCTGATGCTGGTGCTGCTGGTGCTGG
TGCTGCTGGTGCTGCGGCCGCTCCTGCGGCGATGGTTGCCACTGGTGCTGCGGCCGCGCGGGCTGCACCG
GCGGCTGAGGCAGGTGTGCATGCGGCTGCAGCGGCTGCGGCACCGGCGCCTGAGGCTGGTGTGCATGCGG
CTGCCACGCATGAGGCTGCGGTGCCGGCTGCCGCTGCAGCTGCTGCGATGGCGGTGGCTGCGGCTGGGGT
GGCGGCTGTGCCTGCTGTTGCGACGGCAACTGCACGGGGCGGTGGCGACACTGCTGCCCCGCGACATCGC
CGCTCAAGGCCCAGCGCTCTGACTGCGGCGGCCACGTAGCGCCCAGCTGCTGCTGGTGCGGCTGCCGCTG
CTCTTGTGGCTGCGGAAGTCCCAGCGCTGAGTCATGCCGTTGCAGCGGGTGCTGCTGGTGGTGCTGGTGG
TGGTGCTGCTGCTGGTGCTGCTGCTGGTGCTGCTGTCGTTGCTGAGGCGAAGGTAAGACGTACGGCGGCA
GCAAGTGCGGCGGGTGCTGCCCGTGTCGCGCATACTGCAAGTGGTGGGCCTGCAGTTCAGGTTCCGCCGC
ATGCGCCCCGAACTCGTCGTCCTGCTCCGACTCCTCCCCTCCGACCTCGGCGTACACATAACCGGCCGGC
GGTGGCGGTGGCGGCAGCGGCGTCTGAGAGCGGTAGTACACCGGATGTGGGTGCGAGGGCGGGTGCTGCT
GCGGCGGCGGCGGCTGAGCGCGGCGCACTGGTGAGTACGGGTGCGCCTCCGGCAGCGGCAGCTGCGGCGG
CGGCGGGCGCAGCCGGAGCGGCGGCAGGTGGCGGGGCGGACCAAAGGGGTCCGCCGCCACCGCCACTGCT
ACCTGCGGGCGGTCAGGGCGACGGCCTGGCCCGCCGCCCTGCGGCCCGGCCGCCACCCACACCGACCTGG
CGCCCGGCGCTGCCACATGCAACACCCCCTGCGGCGCATCGCCGCCAGCGGCACCGGGCGGACCCCGGCC
CCCCGCTCCGGAGCCCCCTGCGCCCGGGCCGGGCCCCGGCCCCTGGGGAGGCGCTGTCGCGCCCGGGCCT
CCTCTCACTGGGGGGTAATTGGATGCGGCCGCGACGGGCACCGACTGCGACCGCACCCCAGCAGCTGCAG
CGGCGGCAGTAGCAGCGGCTGCAGGGCCGTTTCCTTGCCCGGGTGCGGACCCCCAGGGAGTCCAGCCGTC
GTGGGATGCAACAGTGCCGCCAATCCGATCACCAGCACTGCCAACACCACCACAGCCACTGGCGGTGGCA
GCGGCGGCGGTGTGGCTGCTGGCCCCGTCTCCGGCCCCGCGCAGCATGGCGCCGGCAGGAGGCCGTGAGG
GGTTGCTATCCGCCGCGCCGCGCCACTGGTAGTGTTGCGCATGCCGCCACTGCTGCTGGTGCAACTGTGC
TGCTTCTGATGGTGCTGCGTGTGGCGGCGGCACCGGCGGCGGCGGGCCGATGCCGCCAGGAGTTTGTGGG
CCGTAAAAGCCGCCTTCGGTAGTGGGGCGGACGCTGGGCTGGGGGCCAGCGGCAGCAGCTACAGCCGCGG
CGCGGGGCTGCTGCCAGGCGCTGGCCCCGGCGGGCTGCTGCGGCGGCGCATAAGCGTGTAGCTCACCTGC
GAACAAGGCGGGGCGGCGAGCGCTCAGGCTCCTGCAACGGGCGCAGGCTACGGCGAGTGCGGCTGCTGTG
TGGGTCGGGCGAGTTCGCGGGCGGGTCAAAAACTTTGCGGCCCGTAATCAGTCCAGCCGACACCGCGCAC
CCTCGGGGCTCGCTGTCGTCATTATATTGAGGTGACTGCAACTGCATAGTCCCGCGCGCGGCCACCAAAC
GCCGTCCGAGCGCGGTGCAACTTTTCATGAGCTCTTACCGTCATATTGCGCTGGGGCCCCACCGCCCGGC
TGCTGCACCCCAGCCCATTGCGTCTGCATTGCTGCCTTTTAGGTGTACGCTTCCATGGCTGGGGCCAGCC
AAGCGACGGGCCTGTCCAAGACTTTTGTCCCGACCGGCCTCAAAATCAACGTTAGCCGGACTCCTATGTT
AAAACATCCTAAGTTGCAGCCGGCTGCAACGCCGGGTGTTTTGCAAGTTGAGGCGCAACCGAACGAGGTA
AGGGAACGGGCTCCAGAATGTTGTCGGTCGCTTTGGATCAGTGACGTTAACACACAGATACGTTAAGCAA
GGGTTGCCACCGCGCGAGGCTGCGGAATGCGGAATGCGGAGTGAAAAAGTGCTGCTTGAGTGTCTGCAGC
CTAGGCAGGATTAATTAGCTGCTTGTCTTCGGTTTTATAAGCTTTAATACTTACTGCACGTGGTGGCACA
GGTCTGGAAACAGCAACCACCTGTGATGGCGCGCATGGTTTGGCGCGAGTTTACACCTCGTGCCCTGAAA
CGAGGCATTGTTTTAGCTGACATGTATCACACGTTTCTGCCCGTTTCTTAGCCGCAGTTAAGGGTGTTGC
TTCTGCAAGAATGCGGAGGACCCTGTTTCTCGGCAGCGCGTTGCTGTTAGCATACTGCCTCCTACTGGCT
GCGTCACAAGGAGATGGAGTGCTAGGAGAGGAGTGCCTGGCGGAAGATGGCACTTGTCCAGCGCCTAGCC
TGCGCAAGTCCAGCAGCAACGCGACCTCTATGCTTTCGCAAGCGCTCGGTGAGTCTGTGTCTTGATGATT
TTGAGGCGAGGCCTGATCTGGCCACGTTCCCGCCCACCAGAAGTTAGTCGAAAAGACGCTTTCGGGCCTC
CCACGCGCGTGCACTCTGCTGCCGTGCGGGTTGCAGCCAGGCACAAAACGTGGCCGTGGCGGAGGGGGCC
GCTAGCCTGCGCGTCACAGGGCGGCTGCTGTGTGCGGCACGCCGCACCGGTCCAACCGCTGTCAGCTGAC
TAACATGCACCAATACATATCCCGGTGGTCCACCCTTCCGGCGCTCACACACTCGGCCCGTCGCCCGCGC
CCAGGAGACGAAGGCGCGGCGTGGCTGGCGCACGTGTGGCCCGTGGTTCAGCCCGCCGGCATCAGCGGCA
TAGTAGGCTACGCCACCGGCCTGTTGGTGCGGGTGAGCTGCGGTGGAGCAGGGTCATGTGTGCCAGCAGC
GGGAAGCGCAACGGAGCGTGTCGATATTGCCGGTTGGGGCTTTTGGACAAATGAAAAGTTGGCAGGGCTA
AAAGCATCTACACAGGCTGGAGGTCGTTGAAGGGGTTTCCTGGTGGCGAAAGCATCAGGGCACGGCCCGA
AGTGGGAGATGTGTGCAGTTCCGCCGGCGGCGGCTGCTGGACCCCCAGCCCCCCAGGCCCCCCACCGCCT
TCCTCCCCTTCCTCCCCGGATGGCCCCGGCTGGCCCCAATGCTCCCTCCGCGGCTGCAGAGGGTGGTGCA
GATGGTGGTGCTGGCCACCGCCATCCTCATCACAGCGGTGCAGGTGTGTGTGTGTGTGTGTGTGTGTGTG
TGTGTGTGCGCGCGCTTGTAGCAGGCACTGCTGGGTGCGGGTGCAGTGCGGGTGCATTGCTGCGGGTGCA
TTGCTGCGGGGTGTGGCCGCTCGCTGCTGGTGACGCAAGCACACGGCAGGCGCCTGCTGCGTGTACGCCT
GGTGGCATTGCACCGGAAGCTGCTGCTGGAGGAGGGCGGAGGACCCCTCCACACGCCTGGGCCCGTGACC
CGGCATCTGCCTGCTGGGCTTCTGCACAACCAGTATGATATGTCAGTGATACACACGTCTAGAAGGCTGT
CGCTGTGGCTCAACTTTCAATTGCGTGCCTCAGGGCTTGGCGTACCTGGGCTGGGTGACGGTGCGACGGT
GCACTGGGATCGAGTGACGGCTGACCTGCAGGAGGTCATGGGGGGAGGCAGGTGCGCGGCGCGGGGGGGG
GGGGGCGGCCCGCACTGGGTGGCGGACTGGGTGTCCTTGCATGTCCACGCACAGGCTCACACACATACGG
TGTACACGTGTGCCGCATTGCGTGCATGCCCGGTCTTTGTGTGTTCGTTCCCTCGTGCTTTCCCAACACA
CGCGTCCTGCGTAATGGCACGGCCCGCACACCGCAGCGGGGGCGGCATGGGTGCGGAGCAGCTGCTGGCG
CTGCTGGCGGACCGGGTCACCGCAGTGGCATCGCAGGTGGGCGGGGCCGGCGGGGGGGCGGGAGAGGGGC
AAAGGCGCGTTTGGGTCGGGCGGGTGCGCGGTGTTGCGTGTTGCAGGAATGGGCGCTGTTGGGTGTTGAC
CGCAGCTGCCTGTGTTGAGACCTGAGACACGCAACGTGAGAGCGACGCGGTGTCCGGGCGCGAGAGTCCA
GGGTGTTGCGTGTGCGTGTGCATGCTGTCAGTCTACCCGCCCGCCCGCCCGCACACGCCCGCACACGCCC
GTACCCGCCTGCCCGCCCGCCCGCACCCGCCCGGGCGCAGGGCCTGCCCTCCGTGGCGGGCTTCACCACG
GGGCTCACGCTGGCGTTCATGCCCGGCCTCCAGATCATCTAGCCGTGTGGTTGCCGAGGACTGCTGAGGA
CTGCTGCAGCCAGGGGTGCTGCGGCTTGCTGCGACCTGCTGCCGTCAGTGCTGTGTCTGTTGCTGCGGGC
GGCTGCGGGCTGTTGGTGCGCGGAGTGAGGTGGCGGCGGGTAGAGGGTGTGTGGCGAGGCGTCAGCTGGA
TGGCGATGAGGATAGAGGGTGCGGAGGTTGATGCCATTCGGGGATGGCTGGAACTGTGAGTTGTGCATTT
GTGGATGTGACGCGGCCCGGCGGCCGTGACCTGCATTGTTTTGCTGCATATCAATGCTGCGTATTGTAGT
ATTGCTGTCGTACTGGTGCCCCCATCACATCTTGCATATAGAACAGGCGACTGGGCGAGGTTGATGATGA
TGAGCGGTGCGGCATCATGAAGGGCTCAGTGGCACAGCTGGTGCACGCGCGTGTAGCCAAAGCCCATGTT
GGCATCGCTCAGGCGGCCAGCCCATTTCAAGTGCTTACTGATGCAGCACAGCGGCTGGCTCTGCACCGCA
GCCGCGCATTTCACTGGTCAGTGGTCCCATAGGTCAGGTGCGTCCGCCCGGGTCACAATTGCCCGGGTCA
CATCTTCATAACGCTGTCGGAGGTAAAAGTCAGCCATTCGTGCTGTAGTTGGCACTCACGCCTCAAGGCT
ATGATGTGCCGGTCTGTTCCGGACTGCTCGTCTCATTGTCACTCAAACTTTGGTCCTCCCTGCTCGTCAA
ATATCCTGCGCCCCCGCCTGTCCCTCTTGCTTGCCGGATCCTGGCCAGTCCCAGCGTCACTTGCCGAATG
CACGCGCCTTTGCGGCGAGACACACGTCGAGCCGTCCAAATGATATCGAGATACCCACGTCACCCACCCC
TGCTCTTCGTGCGCGTGACCTCCTTACTACCGGTCTAGACCGGTAGAGTCGCGCCAACCCCCCAGCCTGA
CGTTCCCATCCAACGCACACATACCCACCACCACCTCCTCCTCCCCCTCCCTTTGCTTCTCCTCCTCCTG
CACCAAGTCCCCTCTAACCCCTCTTGGCCGCATCCCGCTTAGCCCCCGACCGGATCTTGTCGATGGCCGC
CTCCAGCGCCTTGACCTGCGCATCGCGCTCCTCCTCCTTCTCGCGGCCGTCCTCCACCACCTCGAACACG
TGGTTGTACACGCGCGTGCCCAGCACCGGGTCGTAGCTCACCTCGCCCAGCCGGGTGCGCTGCTGCAGCG
CCGCCGGCATGCGAGCCTCGGCGCTGTGTGTGCGGGTTTTGGGGAGAGGGAGAGGGAGGGGAGGAGGAGA
GGAAGGGGAGGCGGGGTCAGCAGCCAGAAGGTGATAGGTTGCGTGAGAGAGCGGTGGGAGAGTCTCTTTC
GTCCCCGCGCAACGCATACCGTGAAACCCAAAGCAAAGCACCATCCACCCATGCATCTCCCGCCACACAT
CCCACATCCCACCACCCAGCTGCAGACCTCGCTCACCGCAACACGTACTGCGCCCACCGCAGCCGCCACT
TCTTCTCCGCGTCCGCCCAGCCGTTGGAGTAGACGTACATGATCATGGCCGTCATCACGTTGCCCAGCAG
CAGCAGTACAACCGCCACGTACAGCAGCCAGTACATGGTCGCGAAGGCGGTTTTAACCCGGTGGTTGGGC
ACTACGGCAATGCCCTCGTACGACGCCTCGCCGTACAAAAACCGTACCATCGAGATCATGCCGTACCCGA
TGTTTCCCATGGGGTCCCACATGGACAGGCCCAGGGCTGTCATGCGGTCGGCGTCACCGATGATGGCGGA
GGTGGCGCCGTTGGCGCAGGTGTAGAAGGCGAGCGTGAAGCCGATGTTCGCGATGAAGTAGAGGCACACG
AACTTGACCACCTCCCACCAGCACCGCTCCAGCAGCACCACCAGCTGACCCACGGCCTGTGCGTGCGCGT
GCATATGCGTGTGCGTGTGTGCGTATGCGCGTGTGTCAAAAAACGGAACGGAACACGAGACTCGCCCAAA
TCCTCCCGTGCGTGTGTGTGCGTGTGCGCAAAGCTCAGGATAGCACACCGTAAGATCACGCCCTGCCCCG
CCCTCTGCACCCTCCCCGCCCCCACCCACCCCCACCCCCACCCGCCCCCACACTTACCCACACCCACCCA
CCCACCTACCCACCCATACCCACCCACACCCAACCACCCACCTACCACCCATATCCACGCACCTGCACGC
CGCGCGAGTAGTACAGCATAGACACCCAGCCGCTGAGCGCCATGAGGCTGACCACCACGTCGTCAAACTC
CAGCAGCCGCACGCTGTCGCCGCCGGGGCCGCCGCCGCCCACGCCGCCGTAGGTGCTGGCCCAGATGACA
AAGTGCACCAGCGTGGCGGAGTGGTGGAACACGTGCACGAACTGGATGGGGTCCTGGATCATGCGCTTCA
CGTAGCCGCGGTAGGCGTGCAGCAGCGTCCTGCGGAGACACGGCAGTGGACGGATGGGCGGCAGTGGGCG
CGGTGGGCGTGGTGTCGCAGGCAGCACGAGGGAAGCAAACACGCACGTACGGCACCATGGGGGGCAGCAG
GCGCCCGTTGTGCTTCGGCTACACCGACACCGCCGCCGTACAGTCAGTCACGCATACAGGGTAGAGAGCC
CCTGCACAGCTCCGCGCCAAAGCCTCCTAGGAATGCCACAGTGGCGTACGTAAACCCCCACCCCACCCCA
GTATTATCGCTTGCAATTGTCGCCTCTGCCTGAGCTCTGCTAGTTTGGCTTGGGTTCTTTTAGATTGGGC
TGGTAGTTGCAACCCCACCCCACCCCCGCAGGCGCCACTCACTGCACGTGCCGCAGCCAGGTGGGCGTGC
GGTCCGGCTGCGGCTCCTCATCCGCCGCCGCCGCCGCCGTGTCGCCGCCGCCGCCACCCGCGCCGTCGTA
CGTCCCCGGCTCCGCCGAGGCAATGTTGGTGGTCTGGCGGCGTGTGGCGGCGCGCGGCAGGCCGCCGCTT
ACGTTGTCGCCGCCGCCGCCGCGCATGCGGTTGCGGATCTCGCCGCCCTCGCCCACCGAGCCACCCAGCG
AGGGCGCGCGGTTGATACCGGAGAGGTTGGGGTTGGAGGTGCGGCCGTGTGGCTGGCCGTCCCGGTTGGT
GCCGTCGTGCGCGTGCGCGTCGGGCGCCCGCAGCATGGTCGTGACCTGCCGCGGCAGCCGGGGGGAGGGC
GGAGGCAGCAGGCAGCCGGTGTGAGTGTGCGTGTGGGGATGGGGATGGGGAAAAAGTGAGAGCGGTACAG
CGCGGGCAGGACAGTGCAATGCAGTACAACACATGTTGTATCGTTGTCAGCACGTGTTGTCACTTTGTGA
TGACAACCGGCAGCCTACAGGTCAAGGTGCCTCGCCCGCCGTCACTACAGTATGCAGCACAGCACATACC
TCCACACCCTCCCTTCTGCCACCTGCGTGGCTCAGACCGCCCCTCCCTCCCCAACCGTCGCCCCTGCCTG
TGCTCCGCTAGTTTGGCTTGGACTGGTATTCGCAATCCCCCCTTCCCCTTCCCTCCTCTCCTTCCCACTT
CCCCTCCCGCTCCCCGCACGGGCCTCTCCCTCACCTTGGGCGCCTGCTGCGCCGCCGCGAAGGCGTTCTT
GCCTCCGCCCATGAGGCCGCCCGGCATGTTGCCCAGCGGCCCCGGCCCCAGCCCCACCGACACAAAGTCC
ACCGGCTCCATCAGACCACCGCCGCCGCCGCCCATCGCAGACAGCGCACCCAGCGCGCCGCCCGCATGCT
GCGTGGGGTTGCAAGGTCGTGCTTATGTTACTGCATGTTGTGTTGTGTTGCGTGATGTGTATTGTTGGGT
TGTTGTGAAGGTGAAAGTGGGTAGGGAGCACGAAAGGCCAGGCAAGGAACAGGAGCAGCAATTGTGCGTG
CTCCTGAGTCCCGGTTAACCGCGGAATGAACTGGAAGTGAGAGACGGATCATGCCGCGCAACACACCCGC
TTCCTATGGGCTTGGAACTACCCAGCCCCCCTCGCTCCACGCAGACACGCCGTACGATACCTGTGCGCCT
GCGCCCATGTAGGTCGCGCCGCCGCCGCCCGCCGCCGCCGCCCGCACATGATGTAGCGCCGCCACCTGCT
GCTGCAGCGCCGCCAATGTGGCCGCCGTGCCGGCGGCGGCGCCGCCGCCAGCGCCGCCACTGGCCGCCAG
TTGCGAGTAGAGCTGCTGCATGGCTGCCATGCTGCCGTACGCAGCCGCCGGCGGCCGGGGCGGCGGCGGT
GGCGGTGGCGGCGGCGGAGCGGACGCCGCGCCCACCGCCGTGGCGAAAGGCGACACGTCGCCGCCAGCCG
CCGGTGCGCCGGGCTGCGGGCCCTCCGTTCCCTCCGCGACAGGCCCCGCACCCGCGCCGGCGCCGCCACA
CAGCGCCGTGCTGTGCCACTCGCCGTCACTGTCGCCACCACCACCCCCGCCCGCTGCCGCCGGCCGCAGC
GCGGCGGCTGAGTACGGCGCGGCCGCCGCACCCGCACCAACCGCCGCCGGCTTGCACGTGCTGCCGGCGC
CGCCACTCGCCGCCGCCGAGTACGGCGCAGACGCCAGCTGCATACTGATCATCGCGCCGCCGGCGGGCGC
TGCCTCCGCCGCCGCCTCCAACGCCGCTGCCGCCGAGGCAGTGAGCCCGCCCGCCACCGCCCCCGCCCCC
GCCGCCTCCTCATCCAACACCTCCTCAATCACAACGCTGGCCAACCCCGCACCACCGGCGGCAGCAAGCG
CGCGCGCGCTGTACGCGGCCGCAGGCCGCCGCCACCGCCCCTGCGCCCCGGCGGCGCCCTCCGCCGCCAC
CTCCCCACGCTCCATCGCCTGCTGCTGCTGCGCCGCCTCCAGCTGCAGCTGCTGCTGCAGCTCCGCGCCC
TCCGCGATGGGCTGCTGCGTGTTTTGCTGCTGCTGCTGCGTGTTCTGGCGATTGCTGGCGATGAGGCGTG
TGAGGAAGTTGGACTTCTGGGTGGTCATGGTCTCCAGCCGCTCGCCCGGGATGGGGTACAGCTGCGGCCG
GTACTTGGAGGCCGCCTTCATCAGCTTGCGCCTGTGTGCGGGTAGGGGGGCGGTGTGTGTTGTGTGGGGC
GGGGGTCGAGCGAGTTGCGTCGACATGTGTTGCGTGTATGTATCGTGTGGGTGCTTGCCTGTGAGCAAGG
CAATGCATCAGCAAACGCCTCCCCCCTAGCCTCCCCTCTTTCACGGACGGCTACCCCCCCTCCCTCTGCC
TCCCTCTCCCTCCTCCCTCCCCTGCAGTCTTCAGTGCATCCTGTACCGCTTTTCCAAACATCCTTGCAAT
CCCCCCCCTCCCCTCTCCGCCTCACCTCCTGAACACGCCTGCGGCCCACTGCGCGAAGTCCACCACGTCC
ACCAGGAAGAACAGGCCGCCCAGGATGACGCCGATCACCTCCATGGCGAACCGCTCGCTGCTGTTCCACA
GCTTCTGCGAAAGCCGGGGGTGCGCAGGTGGAAGGAGGGGTGGGACAGTGGTGAGGTTCCGTGAGAGGGA
GAAACAGGAGGGGAGAGGGCAGGGGGGAGAGAGAGGCGGGCCACGGGGAACTGGGGGCAGGCGCACGGCG
ACATGAACACGGCACCGCACACGCGCGCGGGCATGGCTGGCCGGGGGGGGGGGCACACACTGACACACGG
CCACACGCGCCCGCCAGCCCGCCAGCCAGCCCCGCCCTCCCACACACACGCCGCCCACGCCCTCTGCTCA
CGGTGTCGCTGATGAGCCAGACCAGGAAGGTCTGGGACAGCACGTAGGTCAGGTAGGCCAGCACCTGCGG
ATGAGGTGAGGAGGAGGTGGGGAGGTGGAAGGGGAGGAGGGGGGAAGAGCGGTGAGGAGGACGTGTGGGC
TGGAGAGCGCAGGGCGGAGCGTGGTGGGGCTCGCCCGGGGAGGTCGGTCTCAGCCAACATCGAGTTCGGT
TTGGCGGCCTCCCACACACACACACACTCACCCACACCGCCTCACCCACCCCAACCCTCTCCAACCCACT
CCCGCACCCCCACCCAGCTCCGCCCCACCCCACCCCACCCCACCCCACGCATCACACCCCCCACGCCCAC
CTGCACCAGGAAGGTGGTGCGGCCGAATCGGCTCCACTTGGTGGCCAGCAGCGTGCGAACCAGCGGGTCC
TCCAGCACCTCCAGGTGGCCCTTGCGCACAGAGGTCTCGATGGCGGAGGGCACGTACTCGCCTGGCAGTG
GGACGTATGGGGCAGGGGGGTAGCAGGGGGTAGCAGGCAGGGGGCAAACAGGTGGGCGGCAGGGGACGGG
GACCGGTCAGGACGGGGCACAGGACCGGGCAGGCCACGCCTAAGGCCACGGTGTACAGGCGGACAGGCGG
ACGACGTAGGTCAGGGCATAGGGGGGGACAGTGCCGTGATGGGCCGGCACCAACACGCACACGGAGGGAA
GGCCCGCGCAGAGCACATACCGCAGCAGCCGTGGCGCCCACACACTCACACCCGCCCCCACCTGGGTTCT
GCACCGTGTCGATCTCCCTCAGCGACAGCGAGTAGCTGGTGACGGGGCCGTACGCCCACGCCACGCGGCG
GCGCTTGCTGTAGATGTGCTGCAGCATGCCCACCTTGCCCAGCGAGGCGGCCAGCAGCAGAGGCGTCTGG
GGGGGGGATGGGGGCGGGCGGGTGGTTTGGGTGCGCGGTGGTTTGGGTGGGCGTTGGTTTGCGTGGTTGG
GAGGGTGGGCGGGCGGGTGTTCAGTGGCTGAATAAGGGCGTTGGGGGCGCACCCGCGTGTCGGCGCCTGC
CGCACGTGCCACAGCAACGCCTTCTTTCTTGCCACGCGCCCACGCCTGTGACTCCTTCGCCCCGGGGTTC
TGGAACGGACTCCCCCTCCCCCTGACCCCCCCCCCCACCCCTCCCCCACCCCTGACCCCCAACACCCACG
CCCA
