# Supplementary material for: Phylogenetics and evolution of Su(var)3-9 SET genes in land plants: rapid diversification in structure and function
Source: BMC Evol Biol. 2011 Mar 9;11:63. doi: 10.1186/1471-2148-11-63 (PMC3063831; doi:10.1186/1471-2148-11-63)
Supplement: Additional file 6 — Genomic DNA sequences and corresponding mRNA sequences. A zip file provides the 24 genomic DNA sequences and corresponding mRNA sequences used for gene structure analysis with fasta format containing a concise annotation. [file 1471-2148-11-63-S6.ZIP › genome_and_mrna_sequences/CrSDG1_mrna_sequence.fasta]

>jgi|Chlre3|145254|Chlre2_kg.scaffold_13000167
ATGATGAACAACCGAAATTTTGGATTCAGTCCTTCGGTCACAGCAATCGGCTGCAAAGCGGCAGCCGCGG
CGTGGCAGGCCTACGCTGCACGGCTGACTCGGGACATCTCGGGGGGGCAGGAACAGCTGCCAGTGCCCGT
CGACCCGCCACCACACACCAGCCGAACTGCGCCCCTGCCCCTGGACACCAGATACACCCGCGACAGCGTG
CATGGCGCCGCGGCGGTCGGTGACATTCCCAGCGGCCAAGGTGGATGCTGTGCTTCCTGCACATGCTGTC
GACAACAACTTGATGACGCTGTCGACCAGAACAGCCTTGGCAAATCTTTACTCGGCGAGGGTAAAGCGCA
CGCATCTGCGACTGACGCAGCAGCTCCCGCCGCCAAGCGCCCGCGCCGATGCAACAATGACGACAGCAGT
AGCAGCCGTGGCGCAACCGGCAGGCGTAGTTGCAGTGGCAGTAGCGGCAGTAGCGAGGAGAGCGATGGAG
AGGGGTGGAGCTGCTGCGGGTGTGGCGTGCTCATGCCGGCGGGTGTCCGCGCCTACCAGCCGAACGGGAG
GGGCCTGAAGCCCGAGCTGCTTGCACAGGCGTCCGCTGCTGCCTTCATCCTGGAATGTGGCCCCGCATGC
GCATGTCGCCACCCGGCCCAGCCCGCGCACAGCACCCGCGGCGCCATCGCCCTTGTGGATGCAGGGATTG
GGGACGACACGGCGACGCCGCCGGGGTGCGTGCTGGGCTGCGCTGCCCGGCTAACGCAACACGGGCTGGC
GGCGCGTGTGCGTCTGTCGTGGGTGCCCGGCAAGGGATGGGCCGCGTTTGCCGCCGAGCCCCTGCCCGCC
GGCGCCTTCGTGTGCCGCTATGAAGGGGAGCTGCTGCGCAGCGGGGAGGCGGAGCGGCGGCTACGGCACG
TGTACGACTGCAGCAGTAGCAGTCGTTATGGTAGCAGCAGTGGCAGTAGCAGCCGCAGTAGCAGTGGCAG
TGGCAGCACGGGCGCTGGCTTCTATAAGGAGGAGGGAGAGGAGGTGGAGCGGAAGGAGGTGGGGCGTGCG
ACGGATGCCTGCGTCAGAGGGCAAGGCGACCGCGGCGGCGGCGGCGCGGGCCGGCAACGACCGCGGATAG
GAGGCGACGGCGGCACGAGAGAAGGTGGCGACAGCGCCGATGGCGCCGGTGCGGGCGAAGGCCATGCGTT
GCTGGTTGTGCGCGAGGTGCTGCCCAGCGGACTGGCCCTGCGGCTCAACATTGATGCCACGCGCCTCGGC
AATGTGGCCCGCTTCTTCAACCACAGCTGCGACGGCGGCTGCCTGCTGCCTGTGGTGGTGCGGCGGCGCG
GCAGCCTGGTGCCTGGTGTGGGCTTGTTCGCGCGGCGCGACATAAGCGTGGGCGAGGAGCTCACATTCCC
TTACGCCTTGTGAAAGGGTACCGCGTGCAAGGCCATGCGGAGCGCCTGGCCGGATGGCGCACGCATAGCT
GCCTCGCCTCGCACACCGAAGCTTGCGGGCACCGTCTTCCGAACCTTGCGGGCACCGTCTTCCAAACCTT
GCGGGCACCATCTTATCAACTTTTGCGGGCAGCCTTACTTCCTTACTTCAAAGCACTCTATAGCTCGGCG
GCGCACTTGTTCGGGTTGTACTGTGGCACCCAACCCTGAACACACAGCCCTTGTGAAATCCACCCATGCA
GAGAAGCTTCGTAAACACCACAACCAGACACCGCAAAACGGCGCTACAGCACAGAAACATAAAACATGTG
CCGGCGGTGTTGGGTGCAGCTGATGTCGCAACAACGGCCTCGGTGCAAATCATACGAGTCTGAAGCTAAC
ACACCTTCCAAGTCAATGGGCGGCCGATCAGCACGCCTGTTACGTCACCCTCCCGCCCTCGTGTCACTTG
CGCACGGCAAGCAAAAAGCGTCATCCCTAACTGCCACTGTATGAAACGTTCAATGTCGAGCTCACCAAAG
CACTTGACCTCTAGTACCGCTGCAAGCACAACCTATCTCAGCTCTCTGCAATGAAGGCACACATTATGCA
GCAGACACCGTACCGCTCGGGTCAAAAGTCAAAACTCAAGACTCTCGTCCAGGCCACACTCTTACATTCT
CTCTTCGCGTAGAACACTTCAGCCGTGACAGGGGCCAAGGACACC
