# Supplementary material for: Phylogenetics and evolution of Su(var)3-9 SET genes in land plants: rapid diversification in structure and function
Source: BMC Evol Biol. 2011 Mar 9;11:63. doi: 10.1186/1471-2148-11-63 (PMC3063831; doi:10.1186/1471-2148-11-63)
Supplement: Additional file 6 — Genomic DNA sequences and corresponding mRNA sequences. A zip file provides the 24 genomic DNA sequences and corresponding mRNA sequences used for gene structure analysis with fasta format containing a concise annotation. [file 1471-2148-11-63-S6.ZIP › genome_and_mrna_sequences/OsSDG706_genome_sequence.fasta]

>ref|NC_008395.1|:29318473-29328701 Oryza sativa (japonica cultivar-group) genomic DNA, chromosome 2
TTCTGCGCAGTATTATGTTCATTAGATCATCCGCTTCATCAAATTTACGCCATCTAGCGATATTACAGAA
ATAAGATAAATGTATGATTCTGCAATAGCCTCTTCCAGTTGTTTCTTGGCAATAGTTTACCTTAGCTGTT
TAATTTCAGATGATTCTTCCAGACTACACAAGTTGTCATTGGCTGCAAAATTCTTTTCACTTGTGGAGCC
AAAAGTGCAATAATGCTCATGATGCCGAGACCGTTGAAATTCTTACCGAGGTAATATGGATTTCTGTTAT
TGTCTAGGTTTCACCATTTTTTTATAAGAACCTTGATTTAGTTTGTATGAGTTGTTTCTGCTGGTTAGCG
GAGTGAGTAGTTAATATGTTTTTGGATGATCTGGTCCTTTTCTATCATGTATAGTTTTTAGTCGTGAGAC
TAAGTTCAAGCTAGCACATCTCAAATAAAGTGGCTGCCATGTCCATTCTCTTTTTCAGCATGAACTGAAA
TGTTGTGGTATTTTTTTTAATGTAAAAATAGATAATGTTGACTTAATTATTGAGTGTCACATTAATAATC
TTTTGCAATCCTTGCATGGGCTGTATAAATGTTGACCACAGTAGGTCATAATATTTTCTCATGATTTGCA
CCGGCTAGCTCACTTTCTTGTCTCATCATACAGTCCGCTTGTGTGGCTTATGTTCACCTGAAATGTGTTA
ATTTATAGTTTTTGTGATCCTAGCTGAATTTGTGTTTCCATGGGATCATTTGTTTGGTTTGCTACAAAAT
GGGGTTATCCTTTTTTACCCTGTTCTTTATTTAGCGGACGGAATAGTATGCAGATGGCATGAAATAGATT
CCTAATTTGGGTATGTGTCTTTCTTGTCTAAGATGAAAGTGTATTTTTGTGCACATCGAACTTGAAGATT
TCAAACCACTGTCTTGAAATCATATGGATATTGGTCTGTTTGATTACTAAGCTAGTGACCCAGTTGTAGT
CACTTGGGAAGTTGTTCCAAAGCATTGTCTCTTGGACATTGTGGCACTCTTTGTTAAAGCAAGTGGATCA
CCAGTGCCAAATAGGAGAGATAAGTTGTTCAGTTTATTGTAGAAATTTGACCTTGTTATGTAGTTTGACT
TTCTTGAAGCTAACTATGTGTCTGTCTGCTACTGATGAAATAATATATGGAATAATGGAAATGATCTGCA
CTACACGTGCTTTACTATTTGATTATTCCCTTGTTACACTTGATGTGCTACTGTTTCTCACACTATTTAA
AGCTTGGCCAACCTTGCTAAAGACCCTTTCCACACAGGAACTTAGGCAAGCTATTCTTTGGGACAAGGTT
CATGAATTGTGGAATGCACCAATGCAGCCTGAATTAGTCCCCGAGTGGAAAACTTGGAAACAGGAAGTCA
TGAAACAGTTCTTTTCATCTCATCCAGTTGGCAATGCTGGCAACTTTGAACAACACAATTGTTATGATGA
TCCAGGTATGGATCAACAAGCTCGTATAAAACATTCCAAACTCGAAGTCCGCAGAGGAGAAGCTCATTTT
TCACAAGAGGATGATGCTAACCTCAACACATTAAGTGAAGACCCAAACAAAAGTAACCTCCCCAGTATCT
CCATCATTCATGAAGCTGTAGGACCATTAGAGTCAAGAGATCAGAATAAAACTGCTGCCTTCCCCAGTAC
TTCTGGTGTCCAGGACACTGGAGAACCAAATAGTGCTTTACACAATGTCAGACATGAATTGGATTCATTC
AAGAGTTCTCGGCAGTGTTCTGCATATATAGAAGCAAAAGGAAGGCAATGTGGTAGGTGGGCAAACGATG
GTGATATTTACTGTTGTGTGCATCAAAGTATGCATTTTGCTGACCATTCGTCTAGGGAAGATAAGTCACT
TACTGTTGAAACTCCACTGTGTGGGGGGATGACTAATCTTGGTAGAAAGTGCAAGCATCGAGCCCAGCAT
GGTTTTATCTTTTGTAAAAAGCACCGCTTCCAAACAAATCCAGATGCAATGAGCTCAGATAGTTTGTTAA
GTTCGTCTGAGGGCCGTAAGTGGGAAGAGTCACAGAAAAGCGTGGAGAAGATGTCTTCCTCAAATGCAAC
TTGTAGTGTAGGCTCAGAGCAGGCAAATAATTTCCAGGTTGCTGTGCACATGAAAGTGACACCAACCATG
GCTGTTGAGACAACTAGTGATAAAGTTAACGTGTCAGAGAACGCTGATCTCTGCTACCCCATGTCAACTT
CCATGGAAAACTCTAACTTAGATGCTTCTATTTGCATTGGAATTCGCTCTCATGACAATATTGCTGAATG
CCAGGATTATGCCGTACGACACACACTTTACTGTGAGAGGCACATACCGAAGTTCCTTAAACGTGCCAGA
AATGGAAAAAGTCGACTCATCTCTAAAGATGTCTTTATCAATCTTTTGAAGTGTTGCACGTCAAGGAAAG
AAAAACTGTGCTTACATCAGGCATGTGAGTTTCTTTATTGGTTCTTGAGAAACAATCTTTCTCACCAACG
CCCGGGTCTTGGTAGTGACCATATGCCCCAGATATTAGCTGAAGTGTCAAAAAATCCTGATGTTGGAGAA
TTTTTGTTAAAACTGATCTCTAGTGAGAGAGAAAAGCTTTCACATGTTTGGGGCTTTGGTACAGATAGCT
CTAATCAAATGCATTCTGAGAACCAAGATGGATCAGTGATGGTGTTACGTGAAGATGGGACACATCCTTC
ACCTGGTCTGAAGTGCAAAATATGTTCTCAGGAGTTCTCTGATGATCAAGGACTTGGATTACACTGGACA
GAGGTTCACAAAAAAGAAGTGCGGTGGCTTTTCAGAGGCTATTCTTGTGCTGTATGCATGGACTCATTTA
CCAACAGAAGAGTTCTCGAAAGGCACGTGCAGGAAAAACATGGCGCTCAGTATCTCCAATATTCGACACT
CTTACGTTGTATATCGTGCAACAGCAACTTTTTGAACACAGATCTTTTATGGCAGCACATTGTTTCAGAT
CATTCTCGAGATTTCAGCCTTCTGGATCATGTCCCTCGACGACCTAGGGGTCAATCTATCAAAAGAACAG
AAAGGGCAAGTGATGAGCTCCTTTATGATAACCATAACCTTGGTAAGGATGATGGTTTACAGAAGTTCAC
CTGCAGATTATGTGGGATGATGTTTGATCTTTTGCCAGATCTTGGCCACCACCATCAAGTTGCTCATACA
AACTCAGGTACAGTCAGTGATATCCCTTCAGGACGTGAAAAGTATCAGTTTAACCGTGGTCGGCACTATT
ATTCAGCCTTCAAGAAAAGTTTAAGACCATCCGGCTCATTGAAGAAGAGGACTAGTTCTGGAGTTGAGAA
ACATTTTAAGGCTCAAAGCTTGGATCTATCTATGGATACATCACACATTGTGGAATCTGAGACCACCACC
CTTGGTAGGTTACTGGATTTCCAATGCTCAGACGTGGCATTGACTTTATTTTCAAAGATTCAAAAGACAA
GACCCCACCCAAGCAACCTTGATATTCTGTCTATTGCCCGTTCTGTTTGCTGTAAGACAAGCCTTCGTGC
TGCATTGAAAGCTAAATATGGAATCTTGCCTGATAACATATTTGTGAAAGCTGCAAAGCTTTGTAGTGAT
GTTGGCATCCAAATTGATTGGCATCAAGAAGAATTCTTTTGCCCTAAAGGTTGCAAGTCCAGGTCTAGTT
CTAATTCCTTGCTCCCTTTACAGCCTACCCAAGTTGATTTTGTGATGAGTCCTCCAATTGGTGATGAGAT
ATGGGGCATGGATGAATACCACTATGTTCTTGATTCAGAGCACTTTGGTTGGAATCTTAAGAATGAGATG
GTTATTGTTTGTGAAGATGTTAGCTTTGGCAGGGAGAAAGTTCCAGTTGTCTGTGCCATTGATGTAGATG
CAAAAGAATTTCCATATATGAAACCTGGAGAAATTTTGCAAAGTGAAAATTCTCTGCCCTGGCAAGGTTT
CCACTACGTCACAAAGCGTTTGATGGATTCATCTCTTGTTGATTCAGAGGTATTTTCTGGATTTTGCTTT
TATGATGAACAGAAACTTGCATATTAATTGAACGAAAGGAACCAAGACTATTTTTCTTTGGTTTTTATAT
ATTGCAACTTTTTTGTCTCCTGCAACTTAGTCTTCTAATAAGTTGCTTACCTGCAGAACACTATGGTTGG
GTGTGCTTGTTCTCATGCCCATTGCAGTCCTGAGGAATGTGATCATGTGAGCCTCTTTGATAGTATCTAT
GAGAACCTAGTGGATCTCCATGGTGTACCTATGCGTGGTAGATTTGCATATGATGAAAATAGCAAAGTTA
TTTTGCAGGTAATAATTGTTACTGGCGTATATTTTTACCTACACATGTTTTTTTGACAAGTACTCTAGCA
TGTATGGCTTTAGGAACATTGGAAATATGAACAGAAATGTGCACTAGTACCACCATCAATTTCTGTTCAA
GAATGTGGGTTTTGACCAACGCAAGGGAAGTCTTACATTTGTTTTCTCCAAAATGACCAAACTATCCTAA
TAAATAATCTCTTGTCCACTTTTCTCCACAAATGGGATGAGGATGGGAGATATTAAATAAGAGCAAAATG
TGAAGCTGTGCTTTGGAAAAAAATGACATGTCCTCCGTATCGTGAACCAATAAAGTAGTCAAAAGTGGCC
AGTATTTGTGAATGGAGTTGTGCTGGCTGTTCTTGGTTGTGATATCCAAAGCGATTTCGAATTTTGAAGC
TTGGCTTTTAAGAATAATTTTAGGTAGATTTTTTAGTTGTCTTCTTAACAGTCATGAACATAGAGCTGGG
CAATGAAAGAGATGAAATAACCCTTAAAAGTTAATCCTAAATCGAAATCTAAAATTTAAAATCACCTTTG
GATTAATCCAAAGCACAAGCAAGCGCAGCCCCATTGATCTGATCATTGATACCTTGATATCTGTGACTAG
CTGGTAATGCAACCTTTTTTTTCTTTATGATGCAAGCACACTACATTTTTCTCAAGAAGTTTGCCATCTT
ATTTTGAAATTTAGCTTAAACTGCGATTAAATAAATACCTATCATTGTGTGTTGCCATCTCCCTGAGCTC
AATATCATGTCCACTTATATGTTCTTATTAAGGATGTCCTTATCCACTATGGTGTTCGTGTATAGCATAC
TCTAACCTGTTTTAATTACTAATGCAATCTCTGAGTCCCATAGCTGTATCAAAAGCCTTCTGTTGCTATT
CACCCTTAAACTTACTTCTGGAGAGCTGCAGAAACAATAGTAGATTGGTTCTTTAACCATAATTTACAGG
CTCCACATCCATGGTGACATTATCGCATACAACGGTTTCATCTAAAAAACAAACCTCTTTATTTTGTCGT
GATTTGACCTTTACATCCATGGTGGCATTATCTCGTTCATCTTTTATGGTGACATAACTAATTCCAATAG
CTATCTGCCAATGTCAAAAGGGATGTGCGTGGGATTTGGGCTCATTGATATTGAGTTGTTCTTCAGGTCT
GCAGATAATGTCTGACTGAGTATTTGTACACCTTTTGCTTGAGCTCATTTCAAAGATATCCATCATCTAG
GCATTCATTTCTCATCATTTTATTGTATAATTTGATGTCTATGTGTTGTTAAATTTGCAGGAAGGATATC
CTATATATGAGTGCAATTCATCATGCACTTGTGATGCCTCCTGTCAGAATAAAGTACTGCAGAGAGGACT
GCTGGTAAAGTTGGAAGTCTTCAGAACTGAGAATAAGGTGAAATATTCTCCACTTGTTTTTTTGGTTTCC
TGAGCGTTGCACCTTACCTTTGACGTCAAGATAAAACCTGCTTACAAGTGATATTTTTGTTTTGTCAAAT
GCTGCAGGGTTGGGCTGTTAGAGCCGCAGAACCTATTCCACAGGGCACATTTGTATGTGAGTACATTGGA
GAGGTTTTGAAGATGAAGGATGATGGGGCCATAAGACATGTAGAAAGGTTTGATGATTCTCTTGTTATTT
CTTTTATTTAGGCTAGAAATCTATTGGAATTTCTCCGGTGCATTCCATGTAAGCTTCATTGAATTTTCTT
GGTCATTATGATGCCCAGTCTTGCCTAAATGCCCAATCTCTGCCTAAACTATATTTTCATCTTGCACACA
TTCTGGTTTCACGCTGTTCTTGTTCTATAGTCTGAACATTTGGAGTATTATTATTATGCTCAGAAACTGA
TAAGAAAATTATTGGATCTCAGGGAGGCAAAAAGTGGTAGCAGCTACTTGTTTGAAATCACTTCTCAGAT
TGACAGGGAAAGAGTTCAGACTACAGGGACTACTGCATACGTGATTGATGCCACAAGATATGGCAACGTA
TCCCGTTTTATTAATCATAGGTAACTGGACTATTTTATGTCTGTCCCAAAATATATTAACTTAGAAGTTA
ATATATTTTGGGATGGAAGGAGTACTTGGGAACATCTTACTACGGGATAAATTTGTTCTGGAACCAATGC
TTTTGCCCCTTCATTGCAGCTGTTCCCCAAATCTCAGTACGCGTTTAGTTTCGGTGGAGAGCAAAGACTG
TCAGCTTGCGCACATTGGTTTGTTTGCAAACCAGGATGTAAGAATTTTTTGACCACCTCATCCTACATCG
TTATACGTACCTTGCTAATTGTTGTTTCACTGTTGTCCAGATCTTGATGGGAGAAGAATTGGCCTATGAC
TATGGACAAAAATTGCTACCTGGTGATGGATGCCCCTGCCATTGTGGTGCTAAGAATTGCCGAGGACGTG
TGTATTGAGTTTGCAGTGGGGCAGAAAATGGTAACGGAGCAGTCCAATCCTTAGCATATCTCCAGAAGTT
CCTACAATGGCGTCACTTAGCAAGGGATAGCAATGTTTTTTTCTAGAGCAACAATGCAGTGCTAGGATCT
AATTCCCCATGCATCATTAGGAATCATCATATAGGTCTCTCAACAGTTATTAGGCACACCATACGATTGA
TTTTAGTGTGGCACACTTATGCTTAACTGATCATTTGTTAGGAGCAACCTGAAATGAAAGCAGTTCAGGC
TGCATTGTTCGTAGGCCAGAAGTGAAGTGTCGTTGTAACATACCTTCATTCAATTTTTACTGCTCATAAG
CGCCATCGTCGAAGTTGAACCAAAATAGTTCTGTTTGTGTTGCAGTGCATGTTTAATGTGTTGTAGGAAT
TTGTTAATGCATTTTATTATGGAAACAAAAAAGATAGAAACAAAGGAAAGCTGACTTTACTACTGGAAGT
CGAAGTAGTTGTCGAAAACATTACGACGAACCGATGGAAACAAAAAAGTCGGAAGTAGTCAGTTTGTTTT
CTCGTTAAAATGTGATGGTATGAACTGGGCTGATAACGTGAATTTGATCAATCAGAAAGTGGTCGTAAAC
ACCTTGTGGCATTTCTTTGTTCAACATGTTTTTAAACTAATTAAGTGCTTCGTTGACGGCCACAACCAAA
TTTTAAAGGCAAAATTGGTTCTATGGCATCGAAAGTTTTCGATTTTGATTCTATAGCATTAAAAGTTTAT
GGTTCACTTTAATAGCACTGAAAACTACATCCGTTACTATTTTTAGCATTCCGTCAGCAGTTCCGTCGGC
TCACCCCATCCTACCTCTATCTTCTTCCTCCTGCGCTCTCCCTCCTATGGTTGACGCTCTCCCTCCTATG
GTTGACCACTCTTCAAGGCATCAGGCGAGCTCGACCATGACAGTATAGCGCTGAGCGAGTTGGAGCCTTG
GATGGTGGCAGCTGGTTCTGGCATGCTAGAGGCGGCGGCTCTTGGGTCGGTAGACAACGGATCCAGGGCA
AGGAGGAGCGGGTCGGCACTCAGGCGAGCCCGCAACGAGCGCGAGGGTGGTGCTTCGGGGCGAATTTGAG
GGCCGATGGATGAGCTTGATCGAGGGCAGCATGTCGGAGAGAGCTCAAGGGCGCCGACAATAATCTGGAG
GGCTTTGCTTCCGTGCGGACCCGACAATGCCGGCGACGAGCTGGACAATGACACTTCGGGCGTTCATGGA
TTGGATGAGCTTGAGGATGACGCATCTAGGGGAGACCGAGGGCAGTGCACGCGGACGAACTCGGAAGCGG
CACGGCCGCGGAGGAAATGGACCTGGTTGAGCACGCAAGATTTGAACAAGCTCTAGCATGGCCATGGCGG
CGCGGTAGACGAGATCGATCGACGATGGCGCTGTCCGGGCAAAGCTAGAACGTGGATAGATCACACCTAG
CAAGCGCGGATGAACACAGCGGTTTGCGGATGAGCTCGTGAGGGCTCACGTATTACATGACGAGCTCGTG
GAGCCAGCATACTGTGTTCGCACCATGGCTGACCGGCCTGAGCTCCTGTATGACTGCTGTTTCGAGATGA
GAAGGAAGTGGAAGAGGGCCACCATTGGTGTTTGATCTAATTTTTTGTTGAAAAATAATAATAAGAAAAG
AAAACTAACTGGAGTTTGGATGGAATGCTAAACAGAAATAACGGAGGTAACTTCAGTGCTATCAAAATGA
GCCTTGAACTTTTGATGCTATAAAACCAAAATCGACAACTTCCGATGCTCTAGAACTAATTTTGTCAATT
TTAAATTTTAAAGTTAATTTTAAAATTTATGATAATCTATTTGTGTTAAATGAAACATGATATTCAAATT
GATAAGACTCTTTTTTAGTTATCCTGAGGGGGTGTTTAGGTGTCACATCGGATATTATATAGTGTGTCGC
ATGGGGTGTTCGGGCACTAATAAAAAACTAATAACAAAATCTGTCCGTAAACCACGAGACGAATTTATTA
AGCCTAATTAGGCCCCGTTCGTTAGTCCTGAAAAGTTTGGATTAAATTTTGGATTAAAGTGGCACGCTTT
TCAAACTAATAAACGGTGCGTTTTGTGCGAAAACTTTCTACATGAAAGTTATTCTAAAATATCAGATTAA
TCCATTTTTCAATTTCGTAATAACTAAAACTCAATTAATCACACGTTATTAACACCTCGTTTTGCGTGAA
ACAGGAGATTCAAACACCACCTTAATCTGTCATTAGCAAATCTGTAGCACCACATTGTCAAATCATGGAG
CAATTAGGCTTAAAAGATTCGTCTTGTAAATTAATCGCAATCTGTGCAATTAGTTATTTTTTAGCTTATA
TTTAATACTTCTTATAGGTGTTCAAACATTCGATATGACAGGATGTAAAGTTTTGGGATGGAATCTAAAC
ATGGCCTAAAATATATCCAATAATAAATTCAGAATTACATTGATGTCTAACTTGACTGTCAGTTTTGTAT
TTTGTTAACTTAATTAACTTGAAATTTGAAATAAGAATTAGAAATTGATAGTTAACGTAGGATCTTCTTT
AAATCCCAACCACTACAGTTTGGAGAATAAACAATGCATTCAATATATAATTATCAAGTTTTTTACTGAT
GTGTATTCTTTTTAATCATTCCAAAAATAAACAATGCACTCAACATACAGCGCCTGTTTGGCAGGGTTTC
AGCTTCTAAATTTAATTTATGAAGTTGGGTCTAAATTTGAGTCATGGAGCATACTAAATCAAAACTCTAC
ATTTCTAATTTATTTTATAATACTTTTATGTGGAGCTGTTTGATTGTGATTTAGCTATAAGAGCCCTACC
AAATAGGCTTATCATTAAGTACTTAAATACGGGTTATCTACTCATGCCTCATAATATAAAAAGATTTTAG
TTATATACTGGAATAGCCAGATTCTCTTATATCCGTTTGTTTTTCTCGGTTATAAACTGTAGCTTAAAAA
ATGCCACCCTTTGATTACTCCTAATCAGTTCAACACGTCTCTGGCTCTCTCCGCAATCCGAGAGGCGGCC
AATATATCCGGTCGATCGGCAAATACCACCGAGAGCGTAGGTAGGCCGCTCTCAGCCTCTCATGACTCGT
GAGAGATCACCCGGTCGCGGTGCCAGCTGGACGCTGGGGGTGGACGAGGAGTTGACCTTGACGTACGTGG
GAGCCGTCACGGCGCGTGGTACCAACCTGCCCGGAGACCAGCTAGGCCGCCGACACCGCCGTGGCAGCAG
CCTGGATACTCCGCACGCCGATTGTTTCCAACTTAATCATGCATGCATGTACGCATGCTAAAAATTAGGG
GCTAATTTAGTTGCCGCGTTCGCTACTTTATATAGGAACACACATATCAACTTAATTTAAATTTGTGATA
CCGCACAAA
