# Supplementary material for: Phylogenetics and evolution of Su(var)3-9 SET genes in land plants: rapid diversification in structure and function
Source: BMC Evol Biol. 2011 Mar 9;11:63. doi: 10.1186/1471-2148-11-63 (PMC3063831; doi:10.1186/1471-2148-11-63)
Supplement: Additional file 6 — Genomic DNA sequences and corresponding mRNA sequences. A zip file provides the 24 genomic DNA sequences and corresponding mRNA sequences used for gene structure analysis with fasta format containing a concise annotation. [file 1471-2148-11-63-S6.ZIP › genome_and_mrna_sequences/OsSDG706_mrna_sequence.fasta]

>NP_001047885|gi|115448210:2-1693 Oryza sativa (japonica cultivar-group) Os02g0708600 (Os02g0708600) mRNA, partial cds
AAAAGAACAGAAAGGGCAAGTGATGAGCTCCTTTATGATAACCATAACCTTGGTAAGGATGATGGTTTAC
AGAAGTTCACCTGCAGATTATGTGGGATGATGTTTGATCTTTTGCCAGATCTTGGCCACCACCATCAAGT
TGCTCATACAAACTCAGGTACAGTCAGTGATATCCCTTCAGGACGTGAAAAGTATCAGTTTAACCGTGGT
CGGCACTATTATTCAGCCTTCAAGAAAAGTTTAAGACCATCCGGCTCATTGAAGAAGAGGACTAGTTCTG
GAGTTGAGAAACATTTTAAGGCTCAAAGCTTGGATCTATCTATGGATACATCACACATTGTGGAATCTGA
GACCACCACCCTTGGTAGGTTACTGGATTTCCAATGCTCAGACGTGGCATTGACTTTATTTTCAAAGATT
CAAAAGACAAGACCCCACCCAAGCAACCTTGATATTCTGTCTATTGCCCGTTCTGTTTGCTGTAAGACAA
GCCTTCGTGCTGCATTGAAAGCTAAATATGGAATCTTGCCTGATAACATATTTGTGAAAGCTGCAAAGCT
TTGTAGTGATGTTGGCATCCAAATTGATTGGCATCAAGAAGAATTCTTTTGCCCTAAAGGTTGCAAGTCC
AGGTCTAGTTCTAATTCCTTGCTCCCTTTACAGCCTACCCAAGTTGATTTTGTGATGAGTCCTCCAATTG
GTGATGAGATATGGGGCATGGATGAATACCACTATGTTCTTGATTCAGAGCACTTTGGTTGGAATCTTAA
GAATGAGATGGTTATTGTTTGTGAAGATGTTAGCTTTGGCAGGGAGAAAGTTCCAGTTGTCTGTGCCATT
GATGTAGATGCAAAAGAATTTCCATATATGAAACCTGGAGAAATTTTGCAAAGTGAAAATTCTCTGCCCT
GGCAAGGTTTCCACTACGTCACAAAGCGTTTGATGGATTCATCTCTTGTTGATTCAGAGAACACTATGGT
TGGGTGTGCTTGTTCTCATGCCCATTGCAGTCCTGAGGAATGTGATCATGTGAGCCTCTTTGATAGTATC
TATGAGAACCTAGTGGATCTCCATGGTGTACCTATGCGTGGTAGATTTGCATATGATGAAAATAGCAAAG
TTATTTTGCAGGAAGGATATCCTATATATGAGTGCAATTCATCATGCACTTGTGATGCCTCCTGTCAGAA
TAAAGTACTGCAGAGAGGACTGCTGGTAAAGTTGGAAGTCTTCAGAACTGAGAATAAGGGTTGGGCTGTT
AGAGCCGCAGAACCTATTCCACAGGGCACATTTGTATGTGAGTACATTGGAGAGGTTTTGAAGATGAAGG
ATGATGGGGCCATAAGACATGTAGAAAGGGAGGCAAAAAGTGGTAGCAGCTACTTGTTTGAAATCACTTC
TCAGATTGACAGGGAAAGAGTTCAGACTACAGGGACTACTGCATACGTGATTGATGCCACAAGATATGGC
AACGTATCCCGTTTTATTAATCATAGCTGTTCCCCAAATCTCAGTACGCGTTTAGTTTCGGTGGAGAGCA
AAGACTGTCAGCTTGCGCACATTGGTTTGTTTGCAAACCAGGATATCTTGATGGGAGAAGAATTGGCCTA
TGACTATGGACAAAAATTGCTACCTGGTGATGGATGCCCCTGCCATTGTGGTGCTAAGAATTGCCGAGGA
CGTGTGTATTGA
