# Supplementary material for: Phylogenetics and evolution of Su(var)3-9 SET genes in land plants: rapid diversification in structure and function
Source: BMC Evol Biol. 2011 Mar 9;11:63. doi: 10.1186/1471-2148-11-63 (PMC3063831; doi:10.1186/1471-2148-11-63)
Supplement: Additional file 6 — Genomic DNA sequences and corresponding mRNA sequences. A zip file provides the 24 genomic DNA sequences and corresponding mRNA sequences used for gene structure analysis with fasta format containing a concise annotation. [file 1471-2148-11-63-S6.ZIP › genome_and_mrna_sequences/OsSDG712_genome_sequence.fasta]

>ref|NC_008395.1|:24720559-24743584 Oryza sativa (japonica cultivar-group) genomic DNA, chromosome 2
CACTTCGCCCACGGTCACCGCCGCCGCGGTCAACTCGTCCTGCGTAAAAGCCAGGTCGACACCGTTGTCG
TCGCACGGGGCCGGGACGTGATCAGCGCCGGCGACGACGGGCGCCGACACATGAGCCGCCGTCGTCGCCG
CGTGCGGGCAGAAGCAGGAGCAGATCATGTACAAGTGCTCCACGACGCTGCCACCGCATCGCTCCCGGTC
GCGGCCGGTGTAGGCGCGGGCGGCACAGGCGAGGAGCTCCTCCGGCGAGGAAGAGGCGGCGATGCTCGGG
CAGTGCAGCACGTCGTCGTCGTCGGAGCGGAGCAGCTCGCCCGCCATGTCCTCGCCCAGGTAGCGGAAGA
CGCCGGCGAGGAACTGCACCGGGTTCACCTCGTGGACGGCGGCGACGAACCCATCCGCGTCGCGAGGGAG
GCCCGTGCACTCGTAGAAGCCGCCGACGTGGTTCTCCTCCCCGGCCTCCGAGTTGTACATGTTTGGTTCC
TCCTCCTCCTCCTCCGGCTCCATAGTGATTAGTGAGCGAGGCCTTTCACGAGCGTGTCAGTTGGGTAACA
CGAGGAAGAGCCGAAGAGGTCGGGCGCACGTGCATCGAAGTATATAAGCACGGAGGATAGTATGTAGGCG
TTACGATGAGTGGAGTCACTCTCGGACTCGGTCACGTACGTAGCACCGCGCGGCGCCGTCTCCGATCCGG
TCTCTTATTTTTGGGTTAATCAGTTGCTTTCGTGGGACAGTAGTAGTGTTTTCATCTGTTGAGATTTATA
TATCACCTCTTTTTTCATGTAATCTAAATAGTAATTAAAATATTTTTTAAAAAAACTGGTAAGATAGATT
AGTAAAAGATACATGCTTCATCCGTTTCACAATGTAAGTAGATATCTAGATTCATTAACATCAATATAAA
TATAGGAAATGCTAGAATGACTTACATTGTGAAACAGAGTGAGTATATCACTATGCAAACATGTAAGTTA
AAATTAATTTAGGCCTTGTTTAGATAAAAAAAATCTTGGCTAAAAACGTCACATCAAATATTTAACACAT
GTATGGGGCATTAAATGTGGGAAAAAAATCAATTGCACAGTTTGGATGTAAATTGCGAGATGAATCTTTT
TAGCCTAATTACGCAATGATTTGACAATGTGATGCTACAATAAACATTTGCTAATGACGGATTAATTAGG
CTTAATAAATTCGTCTCCCAGTTTACATGCGGAATCAGTAATTTGTTTTGTTATTAGTATACGTTTAATA
CTTCAAATGTGTGTCCGTATACTTAAAAAACTTTACACCCAAAGAACTAAACACACCCTTAACTTTTACA
AGTTATAACAAATATACACACGTTAATTAACTAGTTTCAATTTTCCCCGCAAAAAAAACTAGTTTCAATT
TAATTTGTTTTTGTCCTAAAAAATTAATTTGTTTTTATTATAACTTATCGAAGTCAAATTTAAACTTGAA
CTTGTTTTATTTAAGTGGCATGCAAGAAATGAGAGATAATATCCTCTCAAGAAACGAAAAACCATCTCCA
CTTTTGTAGCATCTAACTTGCAACAATTCTATCAGTGTCGTCTCTAGTCGTCCTCTTTTTTTTTAAAAAA
AAAAAGAGAAAAAAACGTAGCTTCGATCGTCGGATGCTTGATCCAAGAAAGAAAAAAAAAGATATGGTTA
AACTGTTTTAATTGATAAAAGACCAAACATCAAACAAACAAAAATATCGAAACATTCTTTATAAAACGAG
AAACAAATAAAGTATAAAAACTGCAGTATCATCACTGGTGGAGGAACCATCTTTGGTCGGTCCACCAGAT
TTCACAATAGTCCCGGTTATATTAAAAACCGGGAATAAAAACATCTTTAGTCCCAGTTTGAAAGCTCTGA
TGAATTTTTTGATCTTTAGTCCAAGATCTATTTACAATCCCGGTTGGTGTTACCAACTGGGAAAAAAGAT
CAATATAAGCTTTACTCCCGGTTGATGTTACCAACCGGGACTAAAGATCTCACCAACCGGGAAAAAAGTC
GACATAAGCGGGGTGGCTGCACGCGGGTTGGACCAATACAATCTCCTCCTCTCCTTTTTTAACTCATCTC
CTCACAGAGTCACCCTTATCTCTTTCTCTCCCTCCTCCCTTCCTCTCCTCCTCTCCCTCCTCCCCACCTC
CCTCTGCAATGGCGGGGCGCATAGGCCCGGTCGGCCAGCGTGGCGGCGTGGCGCGCGGAGGGCCGGGCTA
GGCGGCGCGCTGGCGGCTGGCGGCCTCGCGGCGGCGGCCGGGGACGCGGCGGGCAGCGCGCGGCGGCTGC
CGGCCGGTGCGGCGGCGCGGCACACAGAGGGCCGGGCGAGGCGGCACGGCGGCGCGCTGGCACGCTGGCG
GCTGGCGGCAGATCCGGGGACGCGGCGGGCGGTGCGGCGGCGGCCGGCGAGGCGGCGCGCCGCCGCGGCT
GCAGGCCGTTCATCTTCTTCCTTTATTTCTTTCTTTTTTTAAATATGTGATTCGGATCTGAGACGATTTG
TGTGTGATGTGAATATGTGATGTATTTGATTTGTGTGTGATGTGAATATGTGATGTATTTGATTTGTGTG
TGATGTGAATATGTGATGTATTTGTAATGAATTTTGTAGAAGTTGTGATGTAATTTTTTAAAGATTTTGT
TATGTATTTAGAGATTGATTTGAGAATTTGGAGACTATTCGGGGTTGATTGATTTGGGATTTTGGGATGG
GATATAATGAATCTATATATGAAAAACAATGAAGAAAAGAATAGAATAAAGTTGCAACCTGAGCTAGCCT
CTTTAGTCCCGGTAAAGATACTCTATATTTAGTCCCGGTTGGTAACTCCAACCGGGACTTAAAAATAGAT
TTTTACTTCCGATTTTTTCACCCGGGACTAAAGATAGCGATCTTTAGTCCCGGATTCGTAGTCCCGGTTA
GAAAATCAGGACTACAGGGGGGTTACGAACCGGGAGTAAAGCCCATTTCTCTACCAGTGCATACTAAAAC
ATTTACATAACATCGGTGCAAAATTTGTAAAATGAAATAATAAAACATCATAAAAATACTTATTGAACAT
CAAAGACCATTATGTGCAACATTTAAAAATCTATAATACATACATATGCTAGACACTGCTCCCCTGTCCA
CATGTCGCGTTTGGATACAGGTCATTTGCAGTACTGCTTGTGCAGTACTGCTCACTGACATGTGGGCCTC
ACAACCTATCGGTGTCACCTTACGGGGGATCTCAATTAGTCGCGTTTACATCTCAACTACTCGGCTTGTT
TTGTGCTTACATTAATCTAGAGTTCTCCCATGTGCTCATCTCATAAGTTTTGCCAATAAAACCTATACAA
AAACCACATCGATCTTCATAGTCCATCTCCCTAGCAACTAGAGCCAATCTATGGAATTACAGGTTGATTA
ACGATCATTATAGCGTGCGTTTGTTTTAACTCAAGTACAAAAGGTAACTAATTAAATATTAGTCCCATAT
TTGAAGGAGAGATTTAAATTGATTTTGTAGTCTTTTATGTTGTTGTGTTCTCCTCTCCTTCCCCTTATAT
GAAGATGTTGAGAAGTGCAATAGTAGCATGGATCAGCAATTACAACGAATGATACAGTGCTTTCATGATA
AGACCAAGTGAAGCAAACACCCACCCCTATTTGCACAACGATACTGTTAATTTTTTTCGCACAAGCTCCG
CGTCAAAGAACTTAGGGCTTATTCGGTTCATAGGATTTTTAAATCAAAAGAATATGAAAAGTAAAAGATT
AATTAGGATTCACATCCACTCCATTCCTTAGGATTTTTTTTCAAGAGGTCTTACCTCATGCTAAAAATCC
TATGGAATTAGCTTGTAAGACTACAATCCTTAGGAATTTGGTAGGCTACATTTATAAGAAACGAATGATG
CATATAGAAAAAAAATCCTAAGGATTTAATTTCTACAATAATCCTATAAAAATCCTCTAAACCGAATGAA
GCCTAATATAGGACTAAGGCAATAACCATGAATCGTGTAGAAGCAACATTGTTATGCATTTGTGCTACGT
CAGTGAATGGGCATGGCCTGGCTGCTCTTGCCGCTATGTGTTATTTATGGGGGCTACATCATTGTTGCTT
GCAAAAGATCAAAGTGAGGCTAGGCACACTAAAATTGAACCATTGATGTATATAGATGGAAACATAGATA
TGGAAAGAGAGAAGGTGTATCAATTACTAGAAATGGATTGATGCTCGTTAATTAGAAGTCGAGAAAATAT
GAAGCACAAACTTGAACTATGTACACGGAGATCACTATTGTAACACATGGACATGGGATAAGAGAAATTG
TGTTGGTTGCTGGATAGAGATCAATATTTGTTAATTAGAAATTGAGGAAAGAGAAAATAAGATGCGAGGA
CTAGTACAACAAAACTTAAACATAGACGCACATGAAAGCATATATGGAAACATGGATATGGAAATAGGGA
AGTCACAAACATGTAGTATTAATTAAATCAAGGAAAGAGGAAGCAAAGTTGTGAGGCCAAACACAACATT
ACTAAACCGTTGCTACATACAGGAGAACAAATGGAAAGATGATAGAAAACAGGAAAGCCGCGTTGCCGGA
CAAATATCAATACTCCTTAATTATATCTCAAGGAAAGAAAAAGTAAGTTGTAGGATAAGCACAGTAAAAC
TATACCATTGATGTACACGGGAACACCCATAAAACATATATATGAAAAGAAACAAGAAAGCCATTGATAG
AGATTAATTAGAAGTCGAGGAAAAAGGAAATACGTCGTATGTCTAGATACAATAAATATGCGTTTGGTTC
ATGGTCATGGTTAGATAGGATATTCTCATTCAGCCATTTTGGCCGGATATTCTCATTCAAAATTCTTGTA
GAATATCCTCTCTCTGACTGTCCCATACATACTTATCCACTAACTAAACACGCTCAACAATTAGATGACT
ATCTCGATATCATTTCAACCATGAACGGAGATTAATCTTCATTAATTAAATGGTAAGAAAATAGGAAAGT
AAGACATATTGACAGACACACCGTTGATATACATGGTAACACGAATGTAAATATGAAACAAGAAGCTGCG
TACAACCCAAAGTATCGGGTTTGTTTCAGCCGGTGGCAGTGCGCACAAACAGACATGGACAAGTTCATTT
AAACTACATTGTTGATGTACATGGGAATATAGATAAAACATACTTTTTCTTACAACCACTACTAGAAAAA
GCATTTTTCCTGACGTGGGGTCTTTTTTTCGTAGGTAGACATGAACCTTGGAGTCAAATAACTGCCTAAA
AAAAATAAATCAGGGTGAAGTTCGCTGTATTTTCACAGACGGACCACTTAAGCGGCGTCTGCGAAAATCT
ATTTTCGCAGACGCACCTTATGTGGTCCGCCTGTAAAAATCGTACATTCAAAAAAAAATGATACTTATCT
ACTCCTCCAACCCCTCCCCACCACTCATTTCCCCAAACTTATCTTCTCAACTCTCTCTCTCCCTCCACCG
GCTTCTCCCCTCCCCTCCCCTCCCTCCCTCCACCGGCGGCACGGACGCGGCGGCGGTAGAGCGCGCAGCG
GCGGAGTGCGCGGACGCGGTGGTGGCGTGGACGGCGACATCGGTGGCTCCCGGTGCGGCGGCAGTAGCTC
CCCTCCCCTCCCCTCCCAGATCCGGCCGGAGGGAGGCCGGGGGAGGGCAGCGGCGGCGTGGACGGCGACG
TGGGTGGCTCCCCTCCCCTCCCTTCCCCTCCCCGATCCGGACGGAGGGAGGCTGGGGGAGGGTGGCGGCG
GCGAGGCGCGCGCGTGGTCGGCGACGTCGATGATGGCTCCCGGTGCGGCAGCGGCGGCGAGGCGCGCGTG
TGGTCGGTGGCTCCCGTTGCAGCGGCGGCGGCTCCCATCCCCTCCCCTCCAGATCCAGCCGGAGGAGGCC
GGGGGAGGGCGGTGGCGGCGAGGCATGCGCATGGACGGCGACGAGGTGATTTTTTTTGTTTTTTTATTGG
ATTTTCGCAGGCGGGCCATTGCCCCAACTGCGAAAATAGATGATTTTCACAGTCATTGGTCTGCAGGCGA
TCCTCCTCTCCGTCTGAAAAAATTGCTTTTGGCCATATGCAAAAATGCTTTTTCTAGTAGTGAACGTTGT
ATCTATGGAAGGAATAAGAATACAGTGAATGGAGATTAATCACAAGTTAAGGAAGTTGTAGGGCTGGATA
CAATAAAGTGCACGTTTGGTTCATGTTCAAGGTTAAATATGATACTCTCACTCGGTCAATTTGGCTGGAT
ATGTTTATCCAGTATCTACGTGGAATATTTTCTCTTTCGATCGTCTCATCCACCCATGCCAACAAACAAA
AACACTTAGGCTGTGTTCTTACTCAGGTTTCCTAACTTATCTCTCTCGTTTTCCACGCACACGTTTTTCA
AACCGTTAAACGGTGTATTTTTTTTAAAAAAAGTTTCTATACGAAAGTTGCTTAAAAAATCATATTGATC
TATTTTTGAAAAAAAATTAGCTAATACTTAATTAATCACATACTAATGGACCGTTCTGTTTTCTGTGCGC
ACGTTAGAGCGAACACAGCCTTATAGGGATTAAAATGGTCATCTCCTATTCAGGATATCCTCCCAACCAC
GAACGAAGATCAATCGTCATTAATTATAAGGTGAGAAAAAAAGAAAGTAAGTTATATTGACAGACACACC
CGGTTGATGTACGTAATACTAACACATTAACACGGATGCAAAATGGAATGTATGAAGCTGTCACCAACCC
GAAGCACCGGGTTTGTTTCAGCCGATGGCAGTGGATCCACACACACACATACAGGTTACAGGGAGACCGA
CCGAGGTCCGAGGGTACAAGAAGCGCGTACCGCCCAAACATCGCAGCAGCAGGTGGCGCCTCTAATTCCT
CCTCCTCGCGCCCTAGTCCCCTCGCCTTCCCCTCCCGTCTCCTCGCCCGCCGGCCGCCGCCTGCGACGAT
CCCCATCCCGCGAGCGGCAGCGGTGCCGGCGGTCCTCTGCCGCACCCTCGCCGCGGTGAGCTCCCGTACG
CGCACATCCTCATCCTCCTCATCCCTCTCTATACGCACCTCTTTCTCTGAAGCAAATTGGGGTTTTGGCC
GGGTGGGACATGCACCATGCACCACGTTAGGTCCGCCCCTGTTGTGATGCGGGGTGAGGGCTCCTCGTAT
GAGGGTTTTTCTTCGGCCTATTTCTGCGAAGTTTCGATGTCCTCCCGCGTTGCTTGGGTGTGCGAATGTG
ATCGCTCCGAGGTTGAGGAGCTTTGCTCGTATTGTATTTTGGGTGCCTGTTCAGTCGCTTTGAGTTGCTC
GTTTGTTGCTCTGATCACAATAAGGCTGCTTCTCCTGCTTAGTTTTCTTGTGTGAAAATTTGTGAGATCT
GGGCGTGCCTTTGGCACTATTGCCCCCAAATCCACCATTGTGCCGACTTGTGAGCTTCCTGTTCGGGAGT
TGGAGGCGTTCTATGTGAAGAATTAGATGCATGCAACATTGAGTACTTGTTCAAAAGGTCATAATATATC
AGAATGCAGCCTTGGGTATTTGTTCAAAAGGCTAGATTCTATATACTTCCTCCGTCAGAAAATATAGCTA
CTTCTCCACTTACTCCCTCATCTCAACCATCCCTCATTTAATTTCTGCATCTACTTTCCCATCTCAACCA
ATCACAACCATCCCTAATGTAATTTAACCCCTCTTCTTAATGTCCGGGAAAAACTCCAAAAGTGTTTTTT
TTTTGGAATACACGAGGAGCGTATCTTTGTATTAAGAAGGAATAAATGTATGTATAAAGCGGGCCAAAAA
GACAAAACGAAGGGGACAGGGTACAGGAGGAGAACAAAAAACTAAAAGCCTAATCTCCAACTAAATTTTT
GCGACCCTTCTCCACTAACATGGGCTACCAAAACAGGGATTGCAGCTCTTGCTAGCCGCCACAGCTCCGC
TTCACCCGTCATAACCCTTGCAACCTCCACCCAAGTTCTGCTCTTCTGGTTGAAGACTCGATTGTTTCTT
TCCTTCCAGATCGTCCATGCAACCAATGTTGCGATGGTGTCGAAACCCCGGCGATGTTCCTTGACCATCT
TCTTATGACAGTCACACAACCATGAAAAGAAAGAGTGTTAATGAGCGGTAAGCACTCCGAATGCCCGATA
GCTTTGAATGCAACCCACCATAGTTGCCGCGATTCCGGGCATTCGACCAAGAGATGATCAATCGTCTCTT
CGCATTGATCACAAAGAACACATCGATCCGGGTGTGACAAACCACGACTCGGGAGGCGGTCCGCTATCCA
GCAACGGTTAAGGGTGACCAACCAAAGGAAGTAGCGACAGCGAGGGGGCGCCTGTTTATATTTTTTTTGA
CAGAGGGAGTATTATATAAGTTAGTGAAGGTTAAATGGAGCCAACATATTTGCTCTCAAGGCCTAGAAAT
TACCATGTTAATGAGGTAAAAAAAGAGAAAGATATATGCCACTAGTCATGGTTGGTCTAGATTATAGCTA
TGTAGATTGAAAATAGAAGAAAGAATATATATATATATATATATATATAATAAATTATATATTCAAATAA
GCTTTAATGGAGTTGCGCATAGTTTGGGTGGGAAATTTGACCAGATATCAAATGTTTTATTAAAGAAAAT
GATTGCATGGGAAATATTGAAATATATTTCCATAGGTTTGTAGCTACGATTTTCCCACTTTTTTTTTGCT
GAAGCCTTTTTAAGCAACTGTTTGGATTAACTCAGTCAAATGCAGCAGGATATAATATAGCTAGGGCAGA
AATGGCATTCTTATGTTTCAGAACCACAATAGACTTGGTGATGTGAGTGATCTAGATAGGACTGCGACTT
CCTTCCATGACAATTGCAATGGGATATTTGTAGTATCAAATGGGTGGATTCACCCATGTAAAGTTTTAGA
CTGGATTTCAAAACCAATATTCAATACCGATCGGATAGTACTGCAATTTCCTGCGTTTGTTAGTCACAAA
GTTCCCGGGTCGACGGGATTGAGGAACGGGGTCGAGAAACGTGGTATGCTACTTGTGAGAGGTTTTTACA
AGGTGGGCACGAAAATGACCCCGCGTTCCCTTAACGGGGATGGCGTTCCCGGGTCTAGGATTCGCTGCCA
CTGACCCCGTTTCCAGTGACTAATATGATCTGAAATTGATTTTACTTTGTTTGTATTCAATATGTTAATT
AAGAAGGGAATTTATATCTTTTTTGAGGAAATCCTATCCTCTACAAACCAGATTTATATGTTTTTGAACT
TGTTCGTCCATTGTGAACAAGGTAAACCACTTGCCCATATTATTAGTCTTATCAACTCGACACTATGGCT
TACATTATAACTATATTTAGTAAATGATCATTATACACCTATTTATGGACTACTGCAATTCAAAAAGAGA
TTATTACTACTGTAGCTTGAACAGTTCTCTGAACAGAAAGTACTGTTCAAATAACCTAAAAGTGCCAATT
TCTGACACAGTTTTATAGCATGATTTCCTTATGATGTTTGTTTTTGCTACTGCATTCTGATGGCAGAGAA
ACATGAACAATTGAGCTAAAGGTTATATGTATTCTGCTTCTGTTCACGGACACTATTGTATTTGCAGGGT
CAGCAGTTTCCACATCTCAGCTAAGGACTGGAATGGCCAAACCCAATGGCAAAGAGAAAACGGGTGACAC
GGGATTGTCGTAAGAGTTATTCTTTTACTCAGCATTTTTTAATACAATTGTTTTTATGGGCATCCGATGA
TATTATCCGATTCCAAACTCTATCTCACTCAGCAAAAAAAAAATAATTCACGAATATATGACATGTCTTG
CACACTCAGAATTCTTATACTAAACCATAGACACATCTTACAGAACATTACTGCCTCATGTAACACTGAA
CAAGGTATACATTTCTGAATGCTGCTCAAGTTGTCTAACTTTGCATGCACATGGAGAGATAATAATGCAG
ATTGGATGTCAGCTGCTCAAGTAGTATGAATTACTCATTTTCTGTTTTTCCTGTTGTTGCACTGCTGTGT
CATGAAAACTAGTCACTTCCCCTGGCATATATAACCATTCTGGTTATAGTGCTATTTGTTAAGTTTATTC
CTCAAAATATTTAATTTTTTCCTATAATCAAGTAGATGGTATGTGGCAATTATCCGGTGAGTAATCTATT
TCAAATGCTGACTGAAAGAATAATATTAACATGCACAATAGATTGAAAATTCAGCAATAAGCACAGCCCT
TCTCCAAGGATAAATAAGTTAGCTTGTACCTGGAGTACTCTTGTGGTTGGTCCTGTAGCCTAGTGTGCTT
AGTCCACAACTTCTCGTAATGTATCACAATCTTAACTTCATTGTACATTCGTAAGATGTTTGTGATACCA
TGCTTAGTATGTGTATATGGTTTTTCTTATCACTTGCTTTCTCAAAGGATATCACGTGTTAATGTGCCAT
GCTGATTTGTTCCACTGCAAGCAGGATGGCTCCTCCAAAGATTTCCAAGGATAGATTTGATGCTGCTATC
AGAGCCATGGCTGATATTGGTATCCTAAAGGAAACTGCTGCGCCCGTGTTGAATAATCTACTAAACTTAT
TCGATTACAACTGGGTGCATATAGAAGCTGATAATTATCTGGCTCTTGCTGATGCTATATTTTGTGATTC
AGATCCCAAAGTATAATCTTTTTGCTTTGTTCTGGCATATTATTAAATATTTGGTTCTTTAAGTCAGTAG
TGTAGTTTTATTCTTTATTATGTGAGCACCATATATCTTATTATTTCATTAATCTGCCATTTTGATTTGA
TTCAAGTTTTGGTGATGTACCAGGAAGGACAGAAAAGGCAAGCTAATGAGACAAATCTTGATGCAGACCA
ATCTAACAAGAAGCTTAAGACAAAAAAGCGTTCTCAAAATCCTACATCCAAGATGCATGGCAATGACAAT
AGAGAGTTTGTTGAAGCTCCACCACAGCAGGGACGAGGCACACTGTCTGCCCGAACTGTTAATGGGAAGA
AAGTCACCAGGGCCCACTTGGAGTTGCCTTCTTCACAATTACTGATCAAGGAACCACATACATGCCCTAG
CATTGCAAAGAATACAACAATTGTTGAAAATAATTCTGCTGTATTATGCCATGGTCAAGACCTTCAAACT
TTTGAGGTCCCAGTAGCAACTACTTGTCCGCAAGTTGTAGCCCCCAGTACTCGCAAAGGTAATATCTTTG
TAGGCGACATAGTGTTAATAATTTATATGAAAATGCTAACCTTTTAATGCTTTGTTGATGGATTCCCACA
AATTAATCTAGTTTTATTGTATAAACTAAAACATACAGGTCGCCCAGCCTATTAATGTTGTCTACCTGAG
TGTGCTAATCTAAATATTCTTCTCTCCACTCTATCCGTTCCAAAACATCTTTTGGGCGTGGTGCGGTAAC
AACATTTTGAAATTTGACAAATGTATCTAAATCAGCTGCATAAAAGCAATATTAGTGTGTCCATCATCAA
TTTACTTTCATAATGCTGTTAATTCATAGACCATCCAAAATTAATGACTACTTATTGTTGGGAATTCATG
GAGTAAGTTTAATTGTTGGGTTGTATTGTTGTCAACTTCAGTGCTATTTTATCAATTTGTTAACATTATG
TTAATATAGTCTTGGTCTGTTAATCAGCTTCCTACCTACACATCACTGTAGCGTTTTTTTTTTAAAAAAA
AGATGAATTACTTATGGTTTAGAGTTGAAAGGAATACTTTATATAAATTCCAGTTAATGGGGTGTTGAGG
CTTTGAGAGCAAGCGTGTATTGTAAAGCATTTTGCTAGACATGAGTGCATTATTATTTAAAGAGAATTTT
TTACTACTACTTTCACAATAAGAATCATGATCCTCAAACTTGGATTTGAAAAAGACCCGTTATTTAAGTA
ATATTTCTGTGGGATTTTGTGGTCACTCCTTTTGAACTAGGGTTGTCAATATATCCAAAAGTAAAACTAA
TATTGATATTCAGATGGCCTCCTTCGGCCTTCCCGGCGAAAAAAACTAATATTGATATAATGTTGTTGCC
AATATATTGCGATCAGAGAAGTTGTGAAAATCTTGCATTGTGACTATTAACTTAAAGACCATTTATATTT
GGCCAGAGATTATTTCGAATTGTGTTGTCAATTTTGGTCAAAGAGTGGACGTATACCTCTATAATGGTAT
ATATATAGAGAGAGAGTAAGTTCACATAGTTATCTGAAATTGTTGCTTAGAAGTGTGATTTTTATAGTTT
TGTGAAAGGTAGTGTTGTTTTTGTGGAATTTATTCACATATCGTATACACTTTTTGCAAAAAGAAAAAAA
AACATGTGGCTGTTTTTTGGATATATAGAATTTTATGTGTGGATGTCTGAGGGATTATGATCTTATGTCT
GTTATTTTGGGGGATGGGGCAGGGAGGTCTAGAGCTCTGGATGTTGATATCTCCTGGCAAAGAATTGGTC
TAGAATTTGATCTCTAATAACTGTACAAATGTCAGTCCTTTAAATCCCTGTTCTACTCTGTTGCGAGCAT
GCTTGTCTAGTGATACTGAACAATATTGGAGTATTCTAGAGATGTCCTTTGCTTCCTGCAGAAAGTGTCA
TTGTTGTTGCTGTCATGTTTATATTCTTTTTTTGGCTTGTTGCTAGCTCTTTACTTCATTTCTAATCAAG
TCTTTTGGATTTTCTATTTTTCACGTTATGAAGATGCACGTAGGACTTCTGGTGCTCGCCATGATCAGAA
GCATGAAGGTGTATCTGGTGCGCATGAAAGGAACAGGGCTGTTGCGTGTAGCAACCAGGAAATTGTAAGC
AGCAAGGATTCTCCATCCAACATTGAGGTAGTTTTGTCAAATTATGGAGCTGGGAAACTATCATTCACAT
ACAACTCTTCCCTGGCAAACCGTTCTGATTTTCATCTGCCTGACATTAAATTAATTTGCAAGAAAATGGA
GGCTAGATGCCTTAGGAAATACAAGAGCCTAGAACCCAATTTCTCTTTTAAGAATCTTATTAAAGATACT
TGCCAGTGTATTGTTGAATCTAGTGGACCTAGACATGAAGGCATCATACAAACTGTTCCTGCCCTGGACA
TTCTGTCCAAACCTTCAGTGCCGCAAATATTGCAGTCAAATCAAGCTAATTCCGCTTTTATGCCACCTAA
TAATGTCATGAGCCTTGGTGGTACTTCTTCCTCTTGCACTGTTGCTGGAGTTAGCCAGAATTCTAGTAAT
ATGCCGGTTGTTCCGCATCAACTACATATTGGTGCCAACAGACCACCTCATGATGTCAATGATATCACAA
AAGGTGAAGAACGTTTAAGGATTCCAATTATTAATGAATATGGCAATGGGATTCTTCCTCCTCCATTTCA
CTACATACCACACAATATCACACTCCAAGAAGCCTATGTAAACATCTCCCTTGCTAGAATCGGAGATGAC
AATTGCTGTTCTGATTGTTTCAGAGATTGTCTGGCACAATCACTTCCTTGTGCGTGTGCTGCAGAAACAG
GAGGAGAGTTTGCTTATACAACAGATGGCCTTCTTAAGGGAGCATTTCTAGATAGCTGTATCTCAATGAT
TCGAGAACCACTTAAACATCCCCATTTCTACTGCAAGATTTGCCCAAACGAACGAATGAAGATAGAAGTA
AATTCTGATTCATCAAACACAGAAATGAATCCTGGTCCTTGTAAAGGACACCTTACAAGGAAATTCATCA
AGGAGTGCTGGAGAAAATGCGGCTGCACTAGAAATTGTGGAAACCGTGTGGTGCAGCGAGGCATCACACG
CCATTTACAGGTAAGTAATAATATCAAAGTTTTTGCTAGCTTGACGATAATTTGTCAACTGCCAAATATT
GTTGAAATTATGATGTTAGCTGCAGCAGTTTGTTGTGATAGTGCATCATGTGTATGATCATGTGCTTGTC
ACAGTAAACATCTCATTGCTTACGTGTTTTAATAATTTTTCTTGTTCTTTCTAAAATTTCAGGTGTTCTT
AACCCCTGAAAAAAAAGGATGGGGATTGCGCAGTACTGAGAAACTTCCTCGAGGTGCTTTTGTTTGTGAG
TATGTTGGTGAAATATTAACGAACATTGAGTTGTATGACCGTACAATTCAAAAGACTGGTAAAGCAAAGC
ACACATACCCATTGTTACTTGATGCCGACTGGGGTACTGAAGGTGTTCTTAAGGATGAGGAAGCCCTTTG
TCTAGATGCCACGTTTTATGGTAACGTCGCAAGATTTATAAACCACAGGTATCCATTTATTATTTATAAT
AATGGATTCTTTTTTTACCAGAACGTCTAATGATTGTTATGGAGTCCTCTGTAATACATGAAGCTGTTGC
TTCTATGGGATGGGTAAAAAAAGGGATGAGCTGGTTCTTGTCGCTTTCTGGTTTTCCCAGTGAGAACCTG
GTGATGTACATTTTCTGACTGTTCTGCGATTTAGTGAGTTCTCCATGATATGTGTGCTTCAAGTTGAAAG
TGTAGGAAATTTCATTGAAAATTGACAATTGGTGTGACTGGTAAATGGCTACCAGTGGGGTCCCAACTAA
AACCTCATGGACCATAGCGTTTAACCCTGGTTCTGTGAACTAACTTAATATGTGCTTTTCAGTTGTCATT
ATATGATATTTCTCGTTACAAAACTGTGAACAACATCGTAGATTTGTGATTGTTTGGCTGCACCTATATT
ATTGCCTGATGTCGTAGATTAGTGATTGTTTGGCTGCAACCTATATTATTGCCTGATGTCAGCACTTAAT
CAAGATAGTTAAGTCAATGTTACTCTTATTTGAAGCTAGCTAACAGAACAAAGTCTTATCCAAATTTTGA
ATATATAAGTATTTCTTAAAAAAATGTTGCTTCTGTGCTCTGCTGAATCTAACACTTCTTCCTTCTTGAC
CTGGCATATCATTGTACGGTTTTCAGGTGCTTTGATGCTAATATTATAGGAATACCTGTTGAGATCGAGA
CGCCCGACCACCATTATTACCATGTATTTTTTCAACTTTAGCTTGTAACTGATATATATTAGTCCAAGTT
AAACCATATTGAGCTTATTCTGTGTCTTCCATTTTTTGGTTAGCTGGCGTTCTTCACAACAAGGATAATA
GAGCCTTTTGAGGAACTCACATGGGTAGGTTGTACTCCACAATTTAAATTTAAGCTCCATTTCATGTGGA
CTATAACCATTTTCAGACATTCTAGTTGAATTTGCTTTCATCTTATGTTTTGGGCTTTTTGACCTTTTGG
TGGCCACCTTGTGACTTGATACTCATTAGTGCTTTTCCCATAGATAGTATCCCCCCTTTGTTTGGTTGAA
TCATGTAGCATATGGAGCACTACCTGTTGTAAGTCATTTTTCGAAGTTTGCCATGATCTTGTGTTTACCT
GCAGGACTATGGGATTGATTTTGATGATGTCGACCATCCTGTGAAGGCATTCAAATGTCATTGCGGAAGT
GAGTTTTGCCGAGACAAAACGCGCAGTAAGTTCCTGATGGCATCTATATGTGCATTTAGGAAGTTGAGGT
TCTCCCCTAAAATATGGCTTTATTAATGCTGATTCTGTGAGGCATTTACCTTGTGTCTCCATATGTATAG
ATGAGTGGTTCTATGCTGCTGCACTCGTCTGGTTCATCAATGAAATTGCATTAGCTGACAAAAGTTTATA
TACTGCCACAGGATCTAAATCGAGGGCGCGGGTTTAACCTATGAATTCTCTACTCTGCTATTCAAGTGAT
TCAAGGAAGTCAATGCAGAGCCATTGATGGTATCGTCCAGAAAGATGATATAGTAATTTTTCTCTGGAAT
AGGATAAACAATCCAGATTCCAGAGTTACAGACTGCTGGTTCAGCACTTAAATATTCCAACAGCTCATAC
GAACTGCTGTCCTTTTTTTCCAAGCTTGGTTGCCCGCAAAGCAGTATGCTTGGTTGCCCGTTCTTTGTTC
CTTTTACCAATACCAAGTGATGTAAAGAATTCTGGAATGTGAACTCTCTGCCATGATATAGCTCTAGCTC
AATGCATTATATTGGGGAATCATTTGTATGTGGAGCATTTCTGCTTTCTTCCAGCACTATTTCCCTTCAT
TTTCGGCATGCAAGAAAGAAGAGTACACTGTCCACTCTTCCATGACACAAACATGAAACATATGCCTAGT
AGTCTGATACTCTGATATAGAGTACACTCTGAATCAATACATGCAGTTGATAGTCGGATACTCTGCGTGT
TTACTTCGTGGAGAGCATAGTCATCGGAAGAATACACTGTGCAACTCTTCCATGACACAAACATATGCCT
AGTACTCTGGTACTCAAATAGAGAGTACACTCTGATACTCTGCGTGTTTACTTTTTGGAGATCATAGTCA
TCGGATCGGTTAAAAAAAAAGGTAAGAGAAGAACAAAACGTGCACCAGCCTGGAATCGAACCCGGGTCTG
TACCGTGGCAGGGTACTATTCTACCACTAGACCACTGGTGCTGTGTGCTTGAAGGGTCGATGGTTTCCTT
TTTGAACGAAGCATTTCAAACCAAACGATAGTGGAGAGGAAATCGAGGAGATTGGGAATATACGCAAAAC
GAGGTGAGCCATTAGCAAATGATTAATTGACTATTAACTATTTTAAATTTTAAAAATAGATTAATATGAT
TTTTAAAGCAACTTTTCTATAAATTTTTTTTGCAAAAGAAAACACACCGTATAGTTCGGGAAATGTGCGT
GCGGAAAACGAAACAAACTCACTCACAATCACCCAGATCACCCAGGAAAGAACACAGCCTTAGAAGTGTG
AAGCCAGTGATGCATCTGATTTTGCTGTGTTGCCACTAGTTTCAAAGATTTTGTGCAGAGCGTCATGGGC
GAATTTTACAGTGTCGAATCAAACTTTAAGGGAAGGCTAAAACGATAGTAGCAGCGAGCCAGCGAGTAAG
CTTAGCTTTACCTGGTCTTGTTTGTCTCGTCTCAAGAGCACTGACCGTGCGATCAGTCAGGTTTTACTTT
GCGAAGTCTAAACAAGAAAACATTGCCTATTATTTTAATTATTCCCCCACAAGATTCAAATAAGAGATAA
ACGTAATGTTACAGAACTGACATAGACTATAGATTATAAAATACTGAGCTATTGGAATTAAGTTCGTTTG
CACTGTGCCTCCTCATGACTTATCAGTACCCAAGCTCAGTATTACAAACATAGTAAGATAATAAGTGAAT
AATCCATCTGGTTCCCAAGCTAGATAATGAATGGATTATGCCGTTGCTGGAAATCATAGCATCATCTACT
AGCATGGAATACACCATCCATGCTTCCAGAGGTGTCAAGCTTTAGTGAGAGGAAGGAATCCATGCCGAAT
GGCAGCTGACCATGATTTCTCAATATCCATCATCTCATCCCCACACTCGTGCATGTTCCATCCTTCCAGA
GCATGAAGTATTCCAGCAATGTGCCAAGCACTCATCACCCTTCTTGGAAGCCAATTCTGACCACAAAGGT
AGTAGCACTATTAAGAAGAGGTTCTTTGATGTCGTATATTTTCAGATTAACAAAGCAGATAACATATCTG
TATTACCTCGCAGGAGTGGATATTCTTCATTTCCTCCGGGATCCTCATTGCTGGGGTGCTCATGTAAGTG
CAGTCCTTGCGAAGTTTCTTAAGGGGGAACTGTGATATGGGAATAAAAATTGTTCCTTTTGGCGCCATCT
TTTGCTCGTTGTCGTCAATATTGTGTACTATCCAAAGCTGCAATAACATGAAGTATTAGCATGAATATAA
GCTGCATTTTAACATTACTTGTAGAAGAGTCTATAAGCTACATTTTAACATTACTAGTAGAAGAGTCTAC
AGGTGCATCATGTTGCTTGAGAGTTTGTCACCATTTCTTGCAACAATTTTTTTACCTGAGGTACGTTGTC
GCTCGAGAGTTTCAAATAGCTTGCCCTGTTCTCTGGTATTTGTGACTTGAGCATGTGGTATACCTCCTTT
TCATTCATGATCACCTGATCCAGATTAATGTAATGCAATTTAAGGCAAAAATTATGAGAAAAATTAACCA
AAATATATTCAAGACAACGATGATTTGCAAATTGATATATAGATTATACCTGGACACCTCTGTCACATAG
TGCAATGGCAATGGCACGAGCTATCTTAGAAGTGCCTGTACGAAGAAAAACTTTCTTTGCATCTGAAGGA
ATACTTTTTAGCACCACTGCAGTAGCTAAGCCACTTCCGTCGATAATTCGAACTCCTAATTTTGGATACT
TCTGTCTAAATAGTTCACCGTTTCCATTGAGCTGCTTTGCCTGAAGAGGAAACAGGGGAAAAAAATGCTC
AGTTCTCATGATGATTCAGGATTATACACACTCTAAAATGCAATTTGAGAATTCCTAAAAATAGCACAAA
CTTAAATTTTTGCACTCCTGCTGTCCTTTTTCAACTAATCACATTTTTAACATGAAACAGAGGACATGTC
CATGAGATTTTCTTGTTATTGTTTATTTTTGGCACGTTTTATCATGCTACTTTCAACCTTTACCATGCCA
TTAAACTATTAATTTGATTCTCATTACACGAGCTTTAAAGGTAAGAACTCCACACCTGATTCAGTAGTCC
TAGACTAATCACTTTAACCCCTTTCATATCAGCATCCAATATTGCCTTTTCAATTAAGTCGTTGATTGGT
TCTCTCTCCCACGTAAGGCCATACTGCAGAGTGCAAAACCAGAACAGTTAGTATCTTCCATAATCCATAC
CTTTGAATTTAGAAATGCATAAGCGAGGGGAAGTGATTACTTGGAAGTTGTATCTTGGTAATGCCCATGT
TTGCATCTTCATCTTGTTTAGTTTAATTCTCTCAACGACAAATGCTGAGGACCCATAAATCCATGCAAGT
ACCATTGACAGCCATGCCAAGGGCCATAACGTCCACATGTACCACGCAGAGTCACTGTACGGTTTGGAGG
CTATGGATGCAATTCCTATCCTTAGATGATAGGCTGATTGCAAGTTGGTCATATGCGTGAGATGAACAAG
GTCAGGTGTTTCTTCCGTTCCTTTCAGTGAGCTTTCATACAGCTCGTCAGATGACTTGTCCATGGTGTTA
TATATGTAGTCATAAAATGGCATGAATAGCGAGTAGTTTGTGCGGAACTGCGTATGATGAAGAGAATGGA
ACCTGCAGAAGGAAATAGCATTTGTTTGTTAGCATTGGGTTTATGAACTCACGAGGCTGAACTTCAAGTT
ATGTGAATTCAGTGATCCAATCTGTCATCACGTTGGTAATACATTTCTATGATAGATACATGAGAGAAGA
GTGTTGCACTTACGATGGGGTGTAGATCAGATACTTAAGGGGTGGAAAGATTTGGAAAATCCACTCTGGC
ACCAACTCAAAATTGCAGTGTCCCATGTTGTTCATGAAGTCAATGTAAGCAATGTACCCCACAATGCCCA
TGGCCGAAACATTTCCCAAATAAATTGTTGACAGTATGGGGATTGCAAACAGTATGAAATAGACCACATG
TTCAGCAAAAGGATGAATAACAGCTGCAATGTATAAAATCGTTGTAAGTGCCAATAGTAATTGTGCATTA
ACAGGGTAGGTACATACTCTTATATATGTGCTTTATAAAAAAACAACAGGACCTATGCATGAACATCACA
CTGATGTTTTATAGCTAAAACACCTCGTTCAATTTCAGGTAATAGCCTCCTCCCAGATATATGATCTTTT
CTTTTACTTAGAAAGCAACTATAATAGTCGATCAATCCCTTTCGAATTGTTCTACTTGTAGGACCTGTAT
TTGCCAACGTTTGATAAAAACTACTCCCTTTGTCCTAAAGGGATTTCATTTCTAGTCTTTCAACCTTGCC
CATAAAAGACTTATTTTAACTTTCTTACCTACCCTCCGTCCGTGAATTAAGATTTTGTATCCCTTCAATA
CCCCTAACTATCACTAACAATACTACTTTCTTATTAATGAGGAGCACTTCGATCTTTTACCCTTATTACT
AATTTGTTAACTTTGTTTAAAAAAAAGTCATTGAAGGACGGAAGAAGTATTCTACTTAGGTTGTGTTTAG
TTCGTGTGACAAAATTTTTGAAGTATACGGACACACATTTGAAGTATTAAACGTAGACTAATAACAAAAC
AAATTACAGATTCCGCCTTAAACTACGAGACGAAACTATTAAGCCTAATTAATCCATCATTAGCAAATGC
TGACTGTAGCACCACATTGTCAAATCATGGCGTAATTAGGCTCAAAAGATTCGTCTCGCGATTTACATGT
AAACTGTGCAATTGGTTTTTTTTCGTCCACATTTAATGTTCTATGTATATATACAAACATTTGATGTGAC
GAAAAAATTGCAAGTTTGAAAAAAAAAAGTTTGAATCTAAACACGGCCTTAGGCCGAGTTTAGTTCCAAA
CTTTTTCTTCAAACTTCCAACTTTTACATCACATCAAAACTTTTCTACACATATAAACTTCCAAATTTTC
CGTCACATCGTTCCAATGTCAATCAAACTTCTAATTTTGGCGTGAACTAAACCAACCCTTAACCTATGTT
TGTTTTCAGTTTTCCATTCAGTATCAGTAATAGCAACAGCTATATCTAGATCAGAAGGTTGTGGAGGTGG
TCCAAACTGCATTTTCTGCAAGCCGCAATATTTATGTCTCGTTTTATTGGGTACTCTCTGTACTGTAAAC
TACAGGCTCTGTGCTGTAAACTGTAGGCTGTTCACCCATCATCACTGAAGCTCTGCAAATGCCATGTGAA
ATGTCAATAGGAGTATACCGGCCGTTCTTTCCAGCATTTATCGGTCAAATTGGTAAGGAAAGGTAATACT
CCTACTATTGGCCTGCACCGGGAGTGGTCCTAAACTGAATCGAACACATCAGCGCTGCAATTCAGAAAGT
CACATGCATTTCTCATTTCTTGCAGGCTGGACGGGCCTCTCTCTCTCTCTGCCTAGCAGGTACAGCCAAT
TTATGCCGTTTACTCTACGACAGTGACACAGTGTGAAGCTCAGAGCCTCAGACTGGACATATCACAATCC
CGTCCCGTAGGTGTTCTTTTTCTTCTTTTGTCATGAAAAGGTGCATTGCAAAAAAAAAAAAAAGATACTG
TGGTACTGTTCATGGATCAGAGAACATAAATGATGTTGGCAGAACATTTGTGATTTTTTTTTTCTGGTAG
AAGATGAGCTGTTGGTCTGAAATTAATACTCCGTACAGTGTCTTCAATTCGATTCCTGCATCCTGCTGGT
CATTCTTTACTTTCATGTGTGTTGTTCTTAGCTACGACGAATTCTTTAATTATCTAAGAATGTGTTATTC
CGAGGAGTGCAACTGCTACTTCATCATATTTTAACTCGAGAACATACTAGGAATGTAGGGCATGGCATCT
CCGGCAAGTGACAAAAAGTTTTTTCATGAAATTAAACAAACGAGAGGAGTCAATATCGGCCACTTTGTGC
TTACTATTTATGATCTGCGCACTTCATTAATCTAAGAACGCAATCAACTATATATAACAATTATTAGACT
GAACAGTGAGACACGGTACGGTACTAACAAGTTAATTAAATGAACACCCATGAGATGATAAGGCATTAAA
CAAAAACTAACGAAGTGAGATGAGCTGCTATGAGTTGTGTGAACTCATGACTGATGCATGTAAAACAAAG
CCACTTATTAGCAAATGATAAATTAGGGCTAATTATTTTTTTAAAAAAACAGATTAATGTGATTTTTTAA
AAAAAGCTTTTCTATAGAAAACTTTTTATAAAAAAGCATTGTTTAATAGATTGAGAAGCGTGCGCGTGGA
AAAACAAGTAGGATGGAGTTGAGAATATTGAGTAAAGAAACACAGCCTTTAAGTCGTGTGGCTTACAGGT
GATGGGCTCGGTGACGATGGAGGCGTGGTGGTGGGAGTGGTAGCGGGAGTAGAGGAAGTGGTGGTGCAGC
GCGCGGTGGAACCAGTAGTAGAGGAACTCGACGGGGCCCGTGTGCACCAGCGCCGTCACCACGGCGCCGT
CCGTCCTCCACACCGGCATCCGCCTCACGCTCGGCATCGCCAGGTACCCCGCGTAGAACACCAACCCATT
GAACAGGATCTGGTCATCCCTGCAGCACGCAACGCAAATCAGCACGAATATATACAGTGGTGGTAGCTGC
TTGTTGTTGTTGTTGTTGTTGTTGTGCGTGTGCGTGTTGAGGTGACTGACCAGCCTCGCTCGCGGTCGAC
CTGGTCGAACTCGATGCCGCGGTCGACGATGCGGTGCTTGCTGCGGGCGGTCTGGTAGCGGGAGAGGCTG
ATCCAGATCTGGTTGTGGATCATCCGCAGCAGCAGCGACGGCAGGATGAGGGAGAAGGCGATGTCGAGGT
CGCCCCACCCGTTGCGCATCACCCGGCGCGCGCCGTGCGCCACCACGGGGGCCATCACCACGTACTGCGC
ATGCCACCCCATGCCATGCATGTCAAACAAAGCTACTAGCCGAGAATATAATCATCTTTTTTAGGAAACT
GCATGCATGTACTGGGATGTGCAATTTTAAGGTTTGGATTTGGCTGGCCATTCACTGTATGCAAACAACT
GCATCTGTTGAAGTTCATCAAGAGGAACGAACGGGGGAGCAAGGAAAAAGGATGAACATGTTTTCTTCGC
TCAGAAATCAGAAGGTGAGAATTTGGGCGTGTACCTTGAAGTTCCCCAGCCTATGCCACGGCCATTCGGT
CAAAGGGCCCGGCCTGGTCGCCATGGCTACGCTGCCGTCGCTGTGGTCACTCTGCCTCACCTCACCTCAC
CTCACGTCCTCACCTCCCCCTCTTTCACGCAATAATACCGTGGCTAGCCAAGCACCAACCCAACCTAGCA
CTACCCACTGCTTCGCCTTTTATACCCGTGTTGAGGGAGGCCGTGAGAGAGGCGTGAAGCGCATAT
