# Supplementary material for: Phylogenetics and evolution of Su(var)3-9 SET genes in land plants: rapid diversification in structure and function
Source: BMC Evol Biol. 2011 Mar 9;11:63. doi: 10.1186/1471-2148-11-63 (PMC3063831; doi:10.1186/1471-2148-11-63)
Supplement: Additional file 6 — Genomic DNA sequences and corresponding mRNA sequences. A zip file provides the 24 genomic DNA sequences and corresponding mRNA sequences used for gene structure analysis with fasta format containing a concise annotation. [file 1471-2148-11-63-S6.ZIP › genome_and_mrna_sequences/OsSDG712_mrna_sequence.fasta]

>gi|115447356:193-2418 Oryza sativa (japonica cultivar-group) Os02g0621100 (Os02g0621100) mRNA, complete cds
ATGGCCAAACCCAATGGCAAAGAGAAAACGGGTGACACGGGATTGTCGATGGCTCCTCCAAAGATTTCCA
AGGATAGATTTGATGCTGCTATCAGAGCCATGGCTGATATTGGTATCCTAAAGGAAACTGCTGCGCCCGT
GTTGAATAATCTACTAAACTTATTCGATTACAACTGGGTGCATATAGAAGCTGATAATTATCTGGCTCTT
GCTGATGCTATATTTTGTGATTCAGATCCCAAAGAAGGACAGAAAAGGCAAGCTAATGAGACAAATCTTG
ATGCAGACCAATCTAACAAGAAGCTTAAGACAAAAAAGCGTTCTCAAAATCCTACATCCAAGATGCATGG
CAATGACAATAGAGAGTTTGTTGAAGCTCCACCACAGCAGGGACGAGGCACACTGTCTGCCCGAACTGTT
AATGGGAAGAAAGTCACCAGGGCCCACTTGGAGTTGCCTTCTTCACAATTACTGATCAAGGAACCACATA
CATGCCCTAGCATTGCAAAGAATACAACAATTGTTGAAAATAATTCTGCTGTATTATGCCATGGTCAAGA
CCTTCAAACTTTTGAGGTCCCAGTAGCAACTACTTGTCCGCAAGTTGTAGCCCCCAGTACTCGCAAAGAT
GCACGTAGGACTTCTGGTGCTCGCCATGATCAGAAGCATGAAGGTGTATCTGGTGCGCATGAAAGGAACA
GGGCTGTTGCGTGTAGCAACCAGGAAATTGTAAGCAGCAAGGATTCTCCATCCAACATTGAGGTAGTTTT
GTCAAATTATGGAGCTGGGAAACTATCATTCACATACAACTCTTCCCTGGCAAACCGTTCTGATTTTCAT
CTGCCTGACATTAAATTAATTTGCAAGAAAATGGAGGCTAGATGCCTTAGGAAATACAAGAGCCTAGAAC
CCAATTTCTCTTTTAAGAATCTTATTAAAGATACTTGCCAGTGTATTGTTGAATCTAGTGGACCTAGACA
TGAAGGCATCATACAAACTGTTCCTGCCCTGGACATTCTGTCCAAACCTTCAGTGCCGCAAATATTGCAG
TCAAATCAAGCTAATTCCGCTTTTATGCCACCTAATAATGTCATGAGCCTTGGTGGTACTTCTTCCTCTT
GCACTGTTGCTGGAGTTAGCCAGAATTCTAGTAATATGCCGGTTGTTCCGCATCAACTACATATTGGTGC
CAACAGACCACCTCATGATGTCAATGATATCACAAAAGGTGAAGAACGTTTAAGGATTCCAATTATTAAT
GAATATGGCAATGGGATTCTTCCTCCTCCATTTCACTACATACCACACAATATCACACTCCAAGAAGCCT
ATGTAAACATCTCCCTTGCTAGAATCGGAGATGACAATTGCTGTTCTGATTGTTTCAGAGATTGTCTGGC
ACAATCACTTCCTTGTGCGTGTGCTGCAGAAACAGGAGGAGAGTTTGCTTATACAACAGATGGCCTTCTT
AAGGGAGCATTTCTAGATAGCTGTATCTCAATGATTCGAGAACCACTTAAACATCCCCATTTCTACTGCA
AGATTTGCCCAAACGAACGAATGAAGATAGAAGTAAATTCTGATTCATCAAACACAGAAATGAATCCTGG
TCCTTGTAAAGGACACCTTACAAGGAAATTCATCAAGGAGTGCTGGAGAAAATGCGGCTGCACTAGAAAT
TGTGGAAACCGTGTGGTGCAGCGAGGCATCACACGCCATTTACAGGTGTTCTTAACCCCTGAAAAAAAAG
GATGGGGATTGCGCAGTACTGAGAAACTTCCTCGAGGTGCTTTTGTTTGTGAGTATGTTGGTGAAATATT
AACGAACATTGAGTTGTATGACCGTACAATTCAAAAGACTGGTAAAGCAAAGCACACATACCCATTGTTA
CTTGATGCCGACTGGGGTACTGAAGGTGTTCTTAAGGATGAGGAAGCCCTTTGTCTAGATGCCACGTTTT
ATGGTAACGTCGCAAGATTTATAAACCACAGGTGCTTTGATGCTAATATTATAGGAATACCTGTTGAGAT
CGAGACGCCCGACCACCATTATTACCATCTGGCGTTCTTCACAACAAGGATAATAGAGCCTTTTGAGGAA
CTCACATGGGACTATGGGATTGATTTTGATGATGTCGACCATCCTGTGAAGGCATTCAAATGTCATTGCG
GAAGTGAGTTTTGCCGAGACAAAACGCGCAGATCTAAATCGAGGGCGCGGGTTTAA
