# Supplementary material for: Phylogenetics and evolution of Su(var)3-9 SET genes in land plants: rapid diversification in structure and function
Source: BMC Evol Biol. 2011 Mar 9;11:63. doi: 10.1186/1471-2148-11-63 (PMC3063831; doi:10.1186/1471-2148-11-63)
Supplement: Additional file 6 — Genomic DNA sequences and corresponding mRNA sequences. A zip file provides the 24 genomic DNA sequences and corresponding mRNA sequences used for gene structure analysis with fasta format containing a concise annotation. [file 1471-2148-11-63-S6.ZIP › genome_and_mrna_sequences/OsSDG714_genome_sequence.fasta]

>ref|NC_008394.1|:40638979-40664371 Oryza sativa (japonica cultivar-group) genomic DNA, chromosome 1
GTAGAGAATCCTCGCCCATCTCTACTAGCTATAGAGTTTATATACTAATTCCTCATTTCTAAAATATACT
ACCTTCATCTCATAATAAGTTAATTTAGTATGTGATGTGATATAACCAAATACTACAGATTTGAATAAAA
TTAAGATATATCATATTCTATACTAAATTAACTTATTCTGAAATGAAGATAATAAGTGACAGAACCAGTA
GTTATACGTGGGAGGTCATAAGAGTCTTGGAGGAGGCCTAATACACATTACTTAGATTAATTATTTAATT
AATTAGGTGGTTATGTGTGAAAAAAGTTATTGGAGGGGGCATGCCACTGGCCACCTCCTTGTCTCCGTCA
TTGGAAAACATGAAAAAAAATACTTATATTTTAGAAATATAGTACTCCTTCCGTTTCGAAATGTTTGACA
CCGTTGACTTTTTAGCACATGTTTGACCGTTCGTCTTATTTAAAAACTTTTGTGAAATATGTAAAATTAT
ATACCTACATAAAAATATATTTAACAATGAATCAAATGATAGGAAAAGAATTAATAATTACTCATTTTTT
TTAATAAAACAAACGGTCAAACGGCGTCAAACATTTTGAAACGGAGGAAGTATTAATCTTATGTACACAT
AGCCTGACTTATCGAGTATGCATCCATCTTAACTATTTCGTCTTCTGCACCGCAGGTTATTGTGTCTACT
TACTTGACAGCATCTGTGCAAGGTAATCACAATGGAAAATGCTCTGATCGATCGAGTTTTGTTGATTTAC
TGCTTGAATTAATTACTGATGAAGAACAGCTAATGCACAAGACTGACATTAAGAGTAGTTACTGAACGCT
GATGATGCATATGGGTAAATTCAATTTGCAGGATCCCCAGAGGCCAGGAGAAGTTCGTCTGCATCGTGGA
TCTCAAGGGCTGGGGTTACTCCAACTGCGACATCAGAGCTTACATCGCGGCCATAGAGATCATGCAGGTA
ATATGAAAGATCATTCTTCAGTTAATTCAGCTAATTAAACATTACTGAACAATTAACAAGCATTCTTACA
GATTGATGATGATTAGTTACATATTTTTCGTTGCGTTTGATTAATTCCCCCTCGCAGAATTACTACCCGG
AGAGGCTCGGCAAGGCCCTGATGATCCATGTACCCTACATGTTCATGAAGGCCTGGAAGATGATCTACCC
TTTCATCGACAATGTCACCAGGGACAAGGTAATGAAATCGATCAAAGAACTTGAAATCAAGTGCCAAACA
AGCTCTCGCACATTAGCACTACGTTTTAATTTCGTTCTTACAATTCTCTCCTTGATTAATTTTGGTTCAA
TTTTCTGTCTGAAAAAAAAATGCAGTTCGTGTTCGTGGACGACAAGAGCTTGCAAGAGGTGCTGCACCAG
GAGATCGACGATAGCCAGATCCCGGATACGTTGGGCGGGAAGCTGGCACCGGTTTCCCTCAAGAACAACG
CGCGAATTAACCTTGATTAGTAGCGAGGCTCAATTAGCACGCAGTTATACCGATAATCAAGCACAAGATT
ATACACACACGTATACTATACATGGATCGATGGGATGAACAAAAGATATGTGTAATTGTGAAAAATGCAG
CTCTCATATCACAGCTGGTCTCACTGTTTGTAGCATTGCCATCGTCATTTATCTCAGTAACAAAAGCTTC
TGATCAGTAATTACATGTACTACTGTCACTATGACAAGTAAAGACTCCAATACTCCATATCGAAAAAATA
TGAAAAAGGGAGCCACGTGGCTAAGAAGTATAAATTTATAATAAAGTATGCACCATTCCTTCTAATGCTA
TTTGTTTAATCTAACATCTCTCGATCGCTAACAAGTACTCCTTCGCAAATAACAACTGAACTTGCAATGA
ATTGTTGTAAGCTCGCATTTTAAATTTTTGAAATATTAAAAACTAATCAACGTCGATGGCCGTCCTAGCT
CAGTGGTAGAGCGCGTGGCTTTTAACCACGTGGTCGTGGGTTCGATCCCCACGGACGGCGTTTTTTTTTT
CTCTCATGTGCTCCCTCCCCTCCCTTTTAGTTCTCACGTACTCCCACCCCACGTAAAAAAAAAAACTCAA
ATCTAAATATTCAAAACAGGATTTCCCTTTTAGTTCTCACATACTCCCTCCCCACGTAAAAAAAAACTTA
AATCTAAATATTCAAAACTGGATTTGAATCTAAAATTCCAAAAATTCTTCCATTGCAACAAATCACTTAT
ATTATAGATCAAATGTTGCAGTGAATTGAAACATCATGTCGCTATTTGCTGAAACATTGTATTAATATAT
GGTGAAACAGTTTGAAAAATCGTTGTTTTATAAGTTGTAGCAAAATATTTTATGAGATGATTTGGTTGTG
TTTCAGCTTTTTAAATGATTGAAACATTTTCTATCTACTTAGTGAAACAATTCTGATCTACTTGGTGAAA
CAAGGCCCGATTTTTGCAAAAAAAAAGGCAAAAATGGGCGCCCGATTTGTAGGCGCCTCGCTAAAATTCA
GAACACAACAATTTAGATCATCTCTAGAATTTGAATCTTCCAAATCTAAAAGTTTAAAAAAGGATTTGAA
TCTAAAATTTAGAACACATGTGTTTAGATTCATCTCTAGAATTTGAATCTGTTGATGTAAAAACACGAGG
CATAAGAGATCTGCTTAACTCCAGTGCAGGTCCAAAAAGCTTACCTTCCGGTTCGTGAGCGTACAAGTTG
ATTTGATCCTGCAATCAACGAGAAATAAAGATAAAAAACCGCGGTTAAATCCATAAACGATAGCCGATCG
GCTAGTTGCCGATGACATATCATTTATCTTTGAGCCGATATCATATGTAGATCAATCAGCGATCATGAAT
AAATAAGAAAGAACTAAATCTACTCGATCGGCTATAGATATTAACAATATATAATCCTTATGTCGATATA
TACTTAAATCAAGCGATTGGGATACATCGGTCACCATGCCGAGACAATATAAATCACTTGGATCGAAATA
TATATAAACAACAAAACTATATATATTAATAGCATAGCCGATCAGATAGATCTAGTATGTATCGGCTAAT
ACTCCGATACCACTATATATTAAGATATCAAAGCAAGTAAAATATACAAAACAAAAGCCTAATATACTTA
AATGCAGCAAGATTTTAACATAAAGGGCAGATTTAACATGCCAATCAGACATATAGGGTATGAAGTAGTT
AAATCAGGTAAGATCGGCTGAAACCCCGATGCTACCCTAATTGGCAACTAAAAGCAGGCTATAGATAGAG
ATTCTAATCACGACTCATAAGATCAAACTCAACTAATGCAACTATAAGTATGAAAAGAAGGACAATATCT
AGACAATCAAGCCGTTGGATGTTTCATAGAGTGGTAGATATCATATATAATCTAAGTCAACGTCAGTATT
TAACCTAATCGGCTGCCTTCTAGCAACAGACGTTAGCCGATTGAAGGTTAGATAGCGATATTGTCAAAGA
TTATATAAGATATGTGATATCTCGACGAATTACATGAACAAGACTAGAGTATCATAAAGATGGAAGCACT
AATACAGAGAATGCAAGCCGCCATAACAAGTTTTACCTCTAGTTGAAGATCAAAACCGATGCAGCTCAAC
TCGAAAGCAAGAACTCATCGAAACAAAACGAAAGTAAAGGGTGGCGATGCACCGAGATTGTATTGAACGT
GTGTTCTATTAATTACATGGGGCTCAGGGTCTATTTATACCCGAGTTTAAAAAATATGTCCATGTCGGAC
ACGACTCTTATCTCTAACAAACTCTAAGATGCTACAAGTCTTTGCGGCAGACTCTTGCCCAAACATATCT
ATAAGGAAATTACATAAAATATACTAATTAATAGATACAATTGCCTTCTCAGGACTCTATCCATACGTGG
CAATCCTCATGAAGCACATCAACCCAATCCGACAACGTATGTCGTGTCATATTGTCGGATTCGGCTCAAT
CGGCTGACCTTGTCCAACTCGGACTCTGCCGATCCTGGTCGCAGCCGATTCGGACTTTAGTTGATCCTTG
CTCTGTTTCCGGAACGATTCCATCTTGAATTCCACTCCGATCCTATCTTCATCTCCGATACTCAGATTAT
CAAATTTGGTTGTTAACAGAATCTTTCAAATCTAAAAATTCAGAACATGATTTGAATCTAAATTTCAGAA
CGCATGTGGTTAGGCTCATCCCTATGATTCAAATCTATTTAGGACAGAGGTTTAACTTTTGCTTGCCTTT
AATGAAACCCATTTCTCCTGAAGAAAAAAACAAATTCCATTTTACGCCCCCGACTTTTTGAAAGGAACGG
TTATCACATATTTACGTTTTGCTTCCTTTAATAAAACCTATGTTCCTAAACAAATGAAAAATATCATTTT
ACGCCCCAACTTTTTCAATGGAATGCTTAGTGTAATTTCTCGGTTTATTTTACACCGTAAACTATTAAAA
ACGATTCACCTTACTATTATCACTTATGTCTTAATGTTTCTTGAAATTATGGTTGTTTATATAGGTTGGA
AACACTCAGATGAATTTAAACATAGATGTTTTAAATTTTAAGTAAATAGTTATGATTCTTTTAAATATGT
TAGAACTTTTATAGTGGTGCCATCTATAACTCTATAAAATTTTAGTTTGAAATACGACTAGTATATAGAC
AAACAAAGAATAGAAATGCTAATGCTAGTAAAGTGAATTATTTTTAATAGTTCAAGGTAAAATGAGAAAA
AAAAAGTTTAGGGGTTAAGTGATACATACGAGCATTCAGGTGCACATACTAACTAACTAATACCTTCAAA
ATATATTTTAACCATATTTTTCTATAATTTTCGCTGATATTTGTTAGTTGGTGTGTACACAGTAAGGCAT
GGTCTAATTCTAAAAGAAAATCATCGTAATATTATACTACAACCTTTCTAATTGCTGGGAGGTATCAACA
ATTGTCTAGTTCTAGGTCAAGGACATGCAAAAAGCCAAATATATGTACGTAGTTGATGGTAGTTTGGTGG
AAATATAACATTCTGTAACTGTATATACTACATAGTTAATCGGAATTTGGTGGAAATTTAACATTTTGTA
AATATATGTGCATAGTAGTTTTTTTAGGTAAATGTATACAGCTACATATATTGAATACGTTTCTACTATG
CTTAAATAAGAACAACCACACCATCATATAATGCGTAGTTTGCATGAAAATAGTGATAGGTTCTGTTCAC
AGTGGATTGGGTCTTTTGTGGCTGGGCCTTTGTCATCACACCGATTATACGGCAAGGTAGATGGAAACAT
CCATTTTTTTCGAACACACATAAATCTTGCATGCCAATATATTAGAAGAAAAGTAGCATATATCAGTAAC
ACACCTAGACGGTTAGAGGGGATAGGAGGGTACAATATGACATTGAAGAGCATGCTAAACTTAATGTGAC
TCGTGTGAGGAAGGTGAGAGAAACAAAACTAAGGGTCTGTTTGGTTCACAGCCCAAACCAGTCATCAAGT
TGTGGCGTCGCCAGAGATTGTGGCGAGAGAAATAATCGCCACAGCTGTGGCGGAAATAAGCATGCAAATG
AACTAGCAAAAAGTGTGGCTGCCACAACTCACGTATTAACCAAACATCAGCCAAACTGTTGTGGCAGCCG
CATGTTTGGCGAGGCAATGTGTGGCGGGGATCCAAACACCCCCTAAGTAAACTAAGCTATGTGACTAACA
GCCTTGTCTCAACCCATTGCCGCCCTTCTTGCACAATCTGCTCCACCACCGTCGGCACCCGTGACAGAAC
ACGGGCCAAAGATAGGTTATTCTTTTCTTTCCACAAGTGCTAGGCGACCATGCTTCAAATGACTAATAAA
CTGCTAATGATAGGATTCATGTGTTCGTGACTAAGTAATGAAGACCATATTGGCGTAATGCGACATATGC
TTGCCGTATAGGATTTAACTTATTTTGAGATGGAGGATGACCATTTTCTACAATACTGGTGTTAGGTACA
CTTGTCTTCTCACCCTCAGCATTCAAGTCTGCTAATGAGCAAGGCTAGAGACACTCGCATTCAAGTTTGC
TTAAGAGCAAGGCTAGAGACAACAACAGTGGTGTTTGTTTATGAGGTCAGCACGTAAAGCGAGAAAAATA
TTAGCGTATGATTAATTAAGTTGTAGTTATTATAAACATGAAAAATGATTTTTTTTTGATATTTTAAAGT
AATTTCTACATAGAAAAATTTCGTACGGAACACACAGGAATTAAAATCGAGGAAAAATCTATATCTTAAT
AGAAAAAGAATGGGCCAAAGTGTGTTCACTGGGGATTCAAAAGGAAGGATAAGGCTGAGTTCGCTAGGAA
GTTAGGATTATGATTTTCCACATCAAGCAAAACGATACAGGTAATTAATATATGATTAATTGAATAGTAA
TTATTATAAACTTATAAATTAGGTTTATTTGTTTTTATATAAATAAACATCTATATTTTTTTTTAAAAAA
ACGCGTCTGTTAACAGTTTTAAAAAACGTGCCCAGAGTAAACGGGAGAGCTGCAAAAGCCAAACTCTCTA
CTGAACCCAACCTAAAGCATTAATGTTTCTCTCCTTTTGCACCTCCTGACCTAGGGTGTGTTCGGAACTT
CTAGTTCCCAACCCCTTTCCCTCATTTTCCACGCACACGCTTTTCAAACTGCTAAACGGTGTATTTTTGC
AAAAAGTTTATATACAAAAGTTGCTTTAAAAAATCAAATTAATCCATTTATTAAAAAATTAGCTAATACT
TAATCAATCATGTGCTAATGGACAGCTCTATTTTTCGTGCGGGAAGATGGGTTTCCAACCCCCAAGTACC
GAACACAGCCCTAGTGACCTAGAGTAGCTATGAGGAATGGGTATGCGTTTTTCCTATTATACCCTTACCA
GTCAAACCACGTAAATCTAAATCATGCTTTACCTATAAATGCGAGTTTTGTTGCAATGCCTATTACTGTC
GTATTTTTTAGACATTGATTTAGTAATAACAGATGCAAAGTTAAATATGAGTAGTTTAGATGATACTAGC
ATGATTCAAGTTTCTATTAAAGATGCACATCTTCAGTCCCTGACCCAGCGGTGCAGCTGAACACTTTAGG
TTGAATTTTCCCCTCTAGGTAAAACATCTGGTTCAAAATTCAAATTCAAAACAACCAACAACAAGCAGCT
CTATCTTTCCAAGAATCAAACACTATGCAAAAAGGAAAGGTGAGTCCTGTCTACCTATGGAATAGCCCCA
TGATTCATGAACAACGAAGGGAAACAAAAAATCTCAAATCGAAGATTGCCCTCCGTCCTGACCACTGCGA
ACTGGCGCGCTGATTTGACTTCCGGTTTGAAATACCACCACACCAATCGGACGGCGCAGCCGACGCCTGC
AATTCGAATGACGAGCTCCCAGCCGTCCGATCTCCTGACGGCGTGAATCCCACCCAAAATTCAAACTGGT
GGCAGTGCCCGTAAATTGATGCGAACTTCCGGGGGTAGCGTGGTAATTAACCTCAGCTCGCAAAAGGCGA
GGAGGCGCAGCGCAGCCATCTCGCGTGCTATTTTGCTCTGCTCGCTCGCTCGCTCGTCTCCACACCTTCT
CCTCCTCCTCCCACACTGCTGCGCGGCCGCCGCCGCCGCCGCCGCCTTCCGCATCGTCGCCGTCGGTGAG
GTTCTGGATCCTGCGCCGTTCGTACTCCCTGCCATGTTTTGGTTGTCGCTTTTGTTGGGGTTGATTTGGT
GTGAAGACTGCAGAGTTGGGGGTAGAGTGGGGTTTTGTTCATCTGGCGCGCGAGTTTTTGGGAAGGTTTT
TGGTGGGTTTTTTTTTTGTTGTTTTTGTTGCTTTTGGTGTTGGCGTCGATTGGGTGAAGAGTTGGTGTCC
CCCAAAAAAAGGGGCGAAAAATTGGTGGTGGAATGGGGTTTTGTTCATCTGGCGTGCGAGCCTTTGTTTT
GGGGTTTTTGGTGGGGTTTTGTGTTGATTGTTCCCCCATTTCTCGCGGATTGTTGCGTGTGATTTTGTTT
AGAGCAATTTGTTAGCGATGGCGTGTGGAATCCGAACGAGCGAGGTGAGAGCAGAGTGGCTGATGCAGCT
TGGTTTGTCGTGTTTGGGTAGATTTTGCGGAGCTCCAGTGGATGGAGGTGATGGATTCGGTGGCCGTGAT
GGAGGTCTCGCCGGTGCCGAAGCCGCCACTGGAGGCGGCGCTTGCGCTGCGCCGCAGCGTTCGGTGCTTG
AACAGGACGCGCCGTCCCACTTACGTGGAGCAGGAGGAGCCCAAGGAGAGTGCTGGCCGGCGGCGCGGCG
GCAAGAGGAAGCGGGAAGAGGAGAAGAAGGAGCCGGTGGCGCAGCACGCCATGAAGCCGGTCAGGATGGG
CGATGCAGCCTCGGAGAGGAAGCCCTCCTCGGAGGGGAAGCCGATGCCCGCAATTGCGGCGGAGCCGGTT
TCTTGTGCCGGGTTCGCACGACCTGCTGCCGAGGATGATGTCCTTGGCAACGGGAAGAGTGCGAAACTGC
GGGTGAAGGAAACCTTGAGGGCATTCACCAGCCATTACCTTCACCTTGTCCAGGTTATCTTTTGCACCTG
AATGTTCAGCTCCATTTTAATCGTTTTAATTTTAGAACCAGTTTGGAAAGCACAGAAGAATCACATTATT
TTTCAGTAGGCTAGCAGAATACTCATGCGTTGCAACTGGAATTAAACAAGAAACCCACCGAACAATATAA
AGCCTAGTAAAATAAAATTATTTCTATTGTAAAATCTTCAGGTCGTATCTGTAACCATTTTGTACCCCAC
TTTGAAATAAATTTACCTTGTTAGATGGTTTAGGGTGCCCATCTACCTCATGGCATTGGTGATTGGTGTG
GCGGATTCACCACTCCCTACCACTATTGAGATCCTTTAAAAGAGTAGTATATTTGCCATCATTTTCTGCC
TTACGTTAAAATAAATTTTCCTTGTTCGATGGTTTGGGATATCTATCTACCTCAGCATTTTGGAGAACCA
CATGGTAGCTGTGGTTGGTGGTGGCATATTCACCACCTCCACCACCATTGAGATCCTTTAAAGAGTACTA
CACAGATATAGGAACTATTCAGATATCATTGCATCTGGTGAAAAAAATTATTGCAGGAACGTATGTTATC
TGACAATGCACTTGTGGAATTTCAGGAGGAGCAGAAAAGAGCACAAGCGGTGTTACAGGAAGGCCAGAAG
CGTCCATCAAAGCGGCCTGACTTGAAAGCCATTACAAAGGTGCTGTGTTGCTCTTTGCGTTTTGAATTTT
GGGTGATATTTGCCATACACAGATATCCCCAAAAATGCCTCTCTTCCATACGGTGTTTTAGAGAAAACAC
ATACCTGTTTTGCTTGGGTTACACTTACAACTATTGTTATAATTCTAGATGCAAGAAAGCAATGCCGTGC
TTTATCCAGAGAAGATAATAGGGGAACTACCTGGTTAGTATATTCTCTTTTCCTAACAAGGGAACCTTGT
GGTGTAGTGATTCGAACTAGAGATACCTGGTCTATTCTCATTTTATGTTTGCCCCATATGTATGTATCCT
AAAGCAAGGATTTTCAATATAATGTCGTTCTTCTTCCTTGCCAGGTGTTGATGTTGGGGATCAATTTTAT
TCTCGTGCCGAGATGGTTGTTTTGGGCATTCATAGTCATTGGCTGAATGGCATTGATTATATGGGAATGA
AATATCAGGGAAAGGTAAATACTGTACATTTCCATATCAACTAAAATAAATCATGTTGTACAATATTTTG
TTCATCTGATAATGGAACTACAACTTACACTAGTATACTTAGTTGTATCGTTGTAGCTTGTTATTCAGAC
ATGGCATCATTGGTTCAAGAAGGCCCTAAACACTGGATGGTTAGCAGTTCTAGAGCCTAGCGCCTAGGAG
TGCCTAGACACCGCATAGAACCAACTTGACTAGGGGCTTCCTAGCAATCAGCAAGCATATGACAGAAAAA
GAAGACAATTGAACATAAATATAATAGCACTAGAGTTCCCACGGTAGGGCAAGCCCCTAATGCCAAATTG
CGGTGGTTATCCAGCACCAAGCGCTGACTTTTAGAACACACATAGCATTCTCTTTTAGCTTTCTCTCAGG
TTTATAGTTCTTTGTTGCTGCATTTGGTTTTAATTACTTTCTTAGACCTCCTTTGGAACATAGTACTTAG
ATTTCTGCAGAAATTAGTTCAATTCCTATAAAAACAAAATGATAGCAAATTCAAAGTTCCAAAATAAAAA
TAAAAACTGCTTACAGATAAATGTTACTGTTTCTTTGGGTTTTTCTGCTGAACTAATTAATTTAGCAATT
CTCCTTTAAACAGGAGGAGTATGCAAACCTAACTTTCCCACTGGCAACTTGTATTGTCATGTCGGGAATA
TATGAAGATGATCTTGATAAGGCAGATGAAATTATTTATACTGGTCAAGGAGGAAATGATTTACTCGGTA
ATCATCGCCAAATTGGCTCTCAACAACTGCAACGTGGAAATTTGGCATTGAAGGTTAGTTATGGTGGTTT
TCTTTTACTACTGTATGATAATTATTTATGTTGTTTGAAGGGTATCCATTTATTTCAGTGATGATATATC
CTTTTTTAAAAATTATAGCCAATTAATTGTCCACTATACGAATACCAACTATTTAAGATGTAAATTTCAG
ATTTGCATAGTTTCCATGAGCTGTCATTGTGGATAATCTATTCCTTTTCAGAAGATATAGGATTTATATG
CATAGACGGTGCTTGTTTTCAGAATGCTTTTTTTTTGTGCTGGATTATAATACATTCCGATTGTGGCTTG
TTTGACGTATTTTTGCTTGCATCTTTGAGTAAAGGCATTCTATTAAATATGTTTCAATTTGTTCGTATCT
TTCAGTTTGCAAAATGTTGTTCCTTAGTATTTATGCCAATGGCATTATTTTTCTTCTGAACTTTGTTTCA
TTTTGACCCTTTCTCTGTTTTGGTAATATTGCAGAACAGTAAGGATAATGGCAATCCCATAAGAGTTATC
CGAGGACATATATCAAAGAATAGCTACACTGGGAAGGTCTACACCTATGATGGGCTGTACAAGGTAGTAT
CTTTTCTTAATCTCTTCAGATATCATGTTACTTTTTTCGATAATGGAAGCTTTATTAAAACTCAGTTAAA
TACACCAAGATGATACATTTCAACTGAGCCCACTACCAGCCTCTGCATAGGATGCACACAGCCAGACACA
AAGAAAGACCTATCTAGACCCCCTTCATGAAACAAAGATATTAGTGGCTATCAATCCGTAGACTAGATCG
TGCCTCGGTAAAAACCTCCCGTGCCACCTGGTCCAAATGTCGCGATACCACCACAATAGTATCCCGAAGA
CCTGGTTTGTGGATGATAGCCTAGGTACGAAGCCACCGGGTGACTAAAGTAATATCATGTTACTAGCTAA
AGGCCTGTGCATTGCAATGGATATTATAAGAGATAAAAGCAAAAGCAAAAAAAAACATGTTTATAGCATT
GTTAGTTGATTAGGCATATAATGTCATCTCTAAAGGCAGCCATACTGAAATATACTGCTAGATCACCTCT
TTTCATCCTCTTCATCTATTTCTACAAGCCATATGGTTGGATAATACAAGATAGGACGCTTATAGTTCAT
CAGTGAGTGGCAAGTAATTTGAAGGTTTTGTTTGTAACCCCTTACAATTTCTAGATTAGCAATTCCAGGG
CCATTCATGTGTTGTGAGGACCTTATGCTTATAGCCCCACATGTCAGTTTGTGGTGTTGGAGGCAGACTT
GGACACCACCAGTAGCATCATTTAAAGGAGTATAGATGTTCTAGATAAGTTCATACAAATGTGTTGCTGA
CTGTTGCATGCTTGGATATCTGCCAAACTACCTGTCTAAACAGTTGCTTGCCTTTTATTATGCCTGACGG
TGTCCCATTTGTTAATACAGAGATAGAAATGAATTTCCTGAAACACACTATTTACACTGCCTCCGGTGAT
TATTTCTTCAACCCTGTATTGCAAATATGCTAAAGAATACATTCAATTAACTAAATCCTTATCCAAAGAT
AGTCTATTGGGGACACAATAAAAATAGTTTTGCCAATACCTCTTCTTTTCCATTTCTTCATCCCTGACGT
TCATATTTTCCAATGTTCCATAGGTTGTAGATGACTGGGTGCAGAATGGAGTACAAGGGCACGTTGTTTT
CAAATATAAATTAAAGCGGCTTGAGGGACAGCCATCACTGACAACTTCTGAGGTATGCTTGAGCTTGGTT
AAAGCTATTTTTTTTTGAGTAAATTTCACAAAACTACATATATTTTGATCAAATTATCACAAAACTACAG
ATTTAAAGTGATGTATCACAAAACTACAGATTTAGCACTAAATTTATCGCAAAACTACAGATTTAAGGTG
GAGTATCGCAAAACTACAAATTTAATAACAAAATTATCACAAAACTACAAATCCTTAGCACTAGTGTTAT
GTTTGAGTTATAAACGTGTAGGTTTTGTGATTAAATTATCACTAAACCTGTAGTTTTGTGATAATTTTAT
TACTAAATCTGTAGTTTTACGATATTCTACCTTAAATTTGTAGTTTCGTGAGAAATTTAGTGTTAAATCT
GTAGTTTTGTGATAATTTAGTCAAAGTATCTGTAGTTTTGTGAAATTTACACTTTTTTTTTGACGGGAAA
AGGCTAAATATTTAAAACACTCAGTTGCAGCAGTATCCTTTCTTTCTTAAATTTGCTTGCACTGATGTAC
TTCTTTGAAAATAATAGTCACTTGGCTGCATTTTATCTGTTGATGAATAGCTGAACTGAATGAATGAATA
TAATGTTGATTGTCCAGGTATTTGAAATTTGAATGTGTAACCCCGAAAAAAAATTTAGGACATGAATATA
TACTAATATATATAGAGATATTACAAAAGATTGGCATTTATTAACAAGTTTGGTTACTTTTTTCACCGCT
GGTGCCCCATAACATATCTACATGTGCAGGTCCGATTTACTCGTGCTGAAGCTCCCACCACGATTTCGGA
ATTACCTGGGTATATGATCGAAGCTCTAAAATTTTATACATTGTCCTTGAATAATCTCAAGGCATCTCAA
GCTGCCTAAGCTAGCTGTTGTTGTACTGTGAGCTGTGCATGTTTTGTTGTACACAGATAGATTACTATGT
TTGGTCATGCTTTGTTTATAGTGTGCCATTCTTAGTGACGCTGATATCATGTTGTATGACCTGTGCCTTG
CTACTTTCTAGGTTGGTTTGTGATGACATATCTGGTGGGCAGGAGAATCTTCCTATTCCTGCTACTAATT
TGGTTGATGACCCACCTGTTCCTCCAACTGGTATGTTTCATATTTGTGTTTTGGCTATACATATTTTGGT
TTTACATTAGCTCTTTATGTTTTTTCCCTTAACCAGATTACTTGGCATCTTAGCATAGTATAATATACTG
ATTTGGGATTCTTTATTAAATTCTGATTTCAGTATGATGCATGGTTGAAATATTATTGTAAGACCCACCA
AGTTTTTAATCAAATGTTTTTCCTATTTCCAAGTATTCTATATTTTTATTAGCAACTATAGATAATACTT
CATCATCATTTTTTTGTATGACATGATCTGCATATTCGGTTGTCAAAATTCTAAATATTGAGAATTATTG
AGTTTATTTACTTTATGTTTACCCTTGAAAATGGCTGTAGGTTTTGTGTACTCCAAATCTCTAAAAATTC
CAAAGGGCATCAAGATTCCATCTTATTGTAATGGCTGTGACTGTGAAGGAGATTGCGCAAACAACAAAAA
CTGCTCATGCGCGCAGCGCAATGGTTCTGATTTACCTTATGTATCACACAAGAACATTGGCAGGTAGACT
GCATTTCCAAATTCCTTCGTTAATGTCTATAATATTTCATACAAGCTATTCAATCATAGTGGTCCCCATT
TATAAGCATTTCAGGTTTAAAAATTTGTACACAAATATAAGCATTCCTAGAGTACCTACTTATCCCACCG
ATTACTAATCGTTCAAATGTTTTCCTATCTTATCCTCAACCAACCTCCCACTCCCAACCACCCATTTTTC
ATGAGGCCCAATAGTAATTTCTCCTCAACCTTGATCTTTGCTGAACAACCTAGAAATACTTATATTTAGG
AATAGGCGCAATGGTTTGTTATCATGATGAAAATCATGTATCTCCGTACACATTCATAAGAGAGCAAGCA
TATTCATTTTGCTAGCTGATCATTAGTGGTCAATCTTTAGGTTGGTGGAGCCCAAAGCTATTGTATTTGA
ATGTGGTGCTAATTGCAGCTGCAACAACAACTGTGTAAATAGAACATCTCAGAAAGGTCTGCAGTATCGC
TTGGAGGTTGGTTTCTTTTTGCTTCATCTTGTTATTGTCACATTTCATTCCTTGTTACTTAGAACTCGTG
TGGGTTATTCTGTTGAGTTAAAATTTATGTGCAAAGTTGTGAACTGTAAACTATTACCTCTGTTCCAGAA
TATACAAAGTTTTAGAGTTGGACACGATTATTAAGAAAAATAGGTAGAATTAAATAGGGAGAGGTTGTGA
TTGGTTGAGTAGTGGAGGTAGGTGGAAAAAGTGAATGGTGGAGGATTGTGATTGATTGATATGGGAATGT
TGGTGGAGAAGTTGTTATATTTTAGCACAAATCCTGAGTGCTAAAAGTAGTTATATTTTGGGATGGAGGG
AGTAAGTTTTAGACAACAATGGGTTTTGAGGCATACTGTACTTCTATCTATGCTGTCATTTTATTTAATC
TGCTAATATAGCAAAAAAAAAATTTCGAAGGAGTAAAATACATCAATGGTCCTTAAATTTGTACTTCCTC
CGTTCCAAAATGTTGCTACCTAGGATGAGATTTGACCCGCAATATTTTTGGGAAGGAGGTAGTAAGAAGT
TTTTTTTTTTGAGCAAATTTTAGCGAACGTCACGTTTTATGGTTGAAGTTGCATAAAACCCCAGGCATTA
TGACCAATGGCACATAGGCCCAGCTATTGTGGTTCTAAAGTATTTAGTTAAAATTTCAAAACGTAGAATG
TATATGAAACTTTTAGTTATTGATTTCTTAATTAAGGTTGTCGGTTTACTCTTCGCTACTTTGAAAAATA
TTATTTTAGATATGTTGAAATCAATTGAAATTAGAATAAAGGTGGGGTTTTATGAAACTTTTACACCATA
AAACCTGTGGTTATTTGCCACAAGTCATAATACCCGTGGTTTTGTGAAACTTTGACCATAAAACATGGGG
TTTATGAAATTTAACTTTTTTTTTCTTCATCATGTTATTGTCACATTTATTCCTTGTTGCTTACTCTGAA
CTCGTGTGGGTTGTCCTATTTAGTTAAAGTTTGTGTGCAAAGTTGTGAACTATAAACTCAATTTTGGACG
AGAATGGGTTTTGAGGCATTCTGTACTTCTATCTATGTTGTTACATGAAATTTGGTTTATTCTGCTGACA
CAACTCAAAAGTATTTTTGGAGGAATAAAATACACCAATGGTCCTTGAACTTGTAAGGTGTGACTTACTG
TAGGTCCATGGACTTGTTAAAGCATGCCATACTATCTGAACTTCTCCCGGTGTTGACGTGGCAGCAGATA
TGGACCCAGATGTGTCTGCCATCTGTATCCTCGACCCTCTCTCATCTCTCTCCTTTCTCCCTCATCGATC
ATCTCTCTCATCCTTTCTCTCCCCTCCCTCATCCTCCATCATCTCCCTCGTTCTTAATTTCTTCTGTTTT
CTCTGCCACATCACATGCATAGTCTTCCATATCAAGAACCAGATCACGGTCTGAAGGGGTATTGAACTGT
TTCGGACCTAGATTACATACTTTTAACACGTTTAGGGGCTTGGATCTGTATTTTGCAACGTCTAGATGAC
ACATGTTTACAAGTTTAAGGACTTCCAGTGCACTTTGCTCTTTGTGAAACATAACTCATGTTGTTTCAGT
TTCATCCTTTTGATTATCTGATTCCTCTACGTTGATTTCTCTGACTTGTATACCATCAGTATTCTCCCTC
TACTGAACACCACATTTCTTTAGTATTTTTAGTTCTTGTTGAGTTATATATGTGTCTGTGTCAAGGCCCA
TCAGGCCCATATGTACATGTATATAGCAGAGTTAGAGAAATGGAAAAATGAGTGAAGCTTCCAGAGAATA
GAAAATCTTCAGTTCTCACTCCATGCAGCCACTGCATTTTTAACTAATATTACTTCCTCTGGTCACACAA
ATATGTTATTTTGGATATGTTTCAAGTCAAACTTTAGACATTAGCATCTTTTTTAACTATTTAGATTAGA
TTCTTGAAAGTCATATATGTAAAATTGTCTCAAAAATCACTTCCGTACTATTATTGTTTTGCTGGAGTTT
TCTTATATATTGCATTAGATAGAGATCAAAGTTGTATGTTGGGGACCATGTTGATGTAAAAAATCAACAC
GTTTTCAAGACAGGAGGGAGTATAACTGTCGATAGGCTGGGTCAACTCGCAACAAGATCCTAATGTTCTG
TTAGAAGCGGATTGATTCTCTTGTTAGCATTTCCTATCTTGCTGCATGTTGTTTAGCAAGCTTTACTTCT
GTATTCAGGTATTTAAGACAGCTTCAAAAGGCTGGGGTGTCAGGACTTGGGATACTATCCTCCCTGGGGC
TCCCATCTGTGAGTACACTGGTGTGCTGAGGAGGACTGAAGAAGTAGATGGTTTGCTGCAGAACAATTAC
ATATTTGATATTGATTGTCTTCAAACTATGAAGGGTCTGGATGGAAGAGAGGTACTTATTTTCTCTTTCC
TCAGTACTCAATGTTGAATCAATCGTTCAATTGCAATCTATCATCCCTTGCTGCCATTGTGTGACATCCT
TAATGTCACTGTTCGGTGCTCAACTTTTGCTCCTTCGCAAAGTGAAGTACTGTAAATACTTATGTTTTCA
TTCATGTTGAGATATCAATAAATGCTGCTTTGCACAATTTCCTGACTACCAGCTACCTTTATTTCTGCAG
AAAAGGGCTGGCTCTGACATGCATCTGCCGTCTCTTCATGCGGAGAATGATTCAGATCCACCTGCACCAG
AGTATTGCATTGATGCTGGCTCTATTGGCAACTTTGCAAGGTTTATAAACCACAGCTGCGAGCCTAACCT
TTTTGTCCAGTGTGTCTTGAGCTCCCATAATGATGTTAAGCTGGCAAAGGTGACGCTCTTTGCTGCTGAC
ACTATACTTCCTCTTCAGGTCAGCTTATTTCAGCTCCTTATGGTTTCTGCAGTTACAGCTATTTATATGT
TTTGTCCTGACCAGTGACCACCATTGCATTGCAGGAGCTTTCATATGATTATGGCTATGTCTTGGACAGT
GTTGTTGGGCCTGATGGAAATATTGTCAAGCTGCCTTGCTTCTGTGGTGCACCGTACTGCCGGAAGCGAC
TTTATTAGATCTGCACCTGTTTGCATCTATTTGGAATATGAACCACTCTAAACTATAATATATAGTAGTA
TATGTATTCAGTGCCAGGCGTGTAAATGGCATGCTGGAAACACTATGATATTTTGCAGAAGATGAGCATT
CTGATTTTTTTGTAGAGGTCATGTTGGAGATGCTATGATATTTAGCAAAAGAATAGCATTCTATTTTTGT
GTAGAGAACATGCTATGATATCTTATAAACAATTAACCTATATATCTAAGTGCTGATTTAACCCTCATGG
CCATTTACTTGTTCTTCTTCCTGCTCCATGCTTGTGATGTTCATGCGACAATGTGTTTCTTCCTGGACAT
ATTTATGTTCTTGTTCGAATCGGTACAATGCAATTGTTGATGTAAGTTGCATCCGGTGCATTTCCTGCGT
ACCTTAAATTTCTTGATATCGCAATGAGCATCTTGGATTTGTATTGTATTTGGTCTCTGCCGTGTTGCTG
CTTGCTTCATTTGCAATGCCAATGCCCAATACTAGCAGAGCTGGAAATGCTCAAGAAGAAAATGGTAAGA
AGTAAAGATTCAAGAACATTGCTGGTTGCTGCTATACATTGTCAGCCTGTCATGTGCAATGCTATTTATG
TCCTATTGATTGACATGGTTAGTGGTATGACATGATTATTTGGCCTAATGAACATGCTTGTTATGAGACG
ACATTAGCTGTACTAGATTAACTTCTTGCTAATTTTCTTTGCCGTAGTTATGATTCGCCAGTAGAATGAC
ACTGATTTTCTATGGCCTCTTAGTTGGATGAGATAAAAAGAGATGAGTATGATGAGATTAATTTCTTGCC
TGTTTCTGCTGGATGCCAAAATTGCAAGCTTTGATTCCCGATTTAATGGCGGCGATGGCCGCAGATAAAT
CCCAGCTTGGTGGATCCCTCTCGATCGATCGAGTTCCGGGAGGCAGCAGCAGCAGCAGCAATGTCGGGCG
CCGCCAACGCGACCTCGCCGGCGGCGGGCGCCGGCACGCCGCGGTCGCGGCTGCCGCGGTGGACGCGGCA
CGAGACGCTGGTGCTGCTCCAGGCGAGGCGCGCCATGGAGCACCGCGGGCGGCGGTCGCCGCAGCCGGTG
AGGCTCAAGTGGGCGGCGGTGTCGACCTACTGCCGCCGCCACGGCGTCGAGCGCGGGCCCATGCAGTGCC
GCAAGCGCTGGGGCAACCTCTCCTGGGACCTCAAGAAGATCGTCGCCTGGGAGAAGAACCTCGCCGCCGT
CGTCTCCGGCGCCGGTGACAACGCTGTCGCCGCCGGCGAAGGCGAAGGGGAGGCGCCGCCGCCGCCGCGG
CTCGAGTCGTTCTGGGACATGCGCGGCGAGCAGCGGCGCGCGAGGCAGCTGCCGTCGTCGTTCGACCGGG
AGGTCTACGACGCGCTCGTCGGCGGCCACGGCGCCGCGCCGCCGTCAGACTTCGGCGAGGACCTCGCCGA
CGGCGACGGCGTGGACGCCGACGAGCTGCCGCCGCCGCCGCTCATGGTCATGCCCATATCAGGTCAGAAC
ACCACCCCCACTTGTCCATTTGTATTTTTCTACAAAAAGAATGCGTACATTTGTACACTTCACACTACGT
ATTGTACGTATTATCTGCGTGTATATACGGTAGTTGATACGTTTGGCTTGCACTGTCTTGTACGCAGCGA
GGAAGTACGTGCCACCTACTGCTTCATCTCAACAGGAATGCTCTGATCCAGGTGTCATTTTGCACGCATT
TTTGTCCATCAAATTTTATCATGTTCATAGACCAATCATGTACTACCTCCGTTTCTAAAATATAAACATT
TTTCAACTCTGACATGATTTCCAAAATACTACTTTAACCATAATACATATAAAAGTAAGATATTTTAAAT
AAAAAGTGTTGCATATTATAATAGTTTTTTTTACACGACAGAATTTTTTTTATTATTAATTGTTAAAGTT
AAAAATATTTGACACGTTACTATATTAAAATAATGATTATATTTTAGGAATTTTCAAACTAAAATCCAAT
TCAAATGGCTCCTTTTTAAACTAATCCTATTCATAATTATTGGTGTCTATGTTTCTAGCTACGGTGAGCG
CCAAGAGAGGCGGCGCGGCGTCAGACAAGAACTCGACGTCGCAGCATGACGGCGGCGGCGGCGGCGGCCT
GAAGGACAGCGAGGCGACGTACGGCGCCGGCGTCGGAGGGGAGGAGGGCACGACAACGGCGACGGCGACG
GCGACGACGACGAGCATCGGGAGGCAGGTGATCGAGGCCCTGGAGAGAGGGAACCGGATGCTGGGCGACC
AGCTGGAGGCGCAGCGCGCGGCGTGGGACGCCGAGAGGGAGCAGAGGGTGGCGCTCCTCGCCGCCGTCGA
CAAGCTCGCCGGCGCCGTCTGCCGGATCGCCGATAAGCTCTGACTGAGCAACCGCAAATCCATACGCTAC
TACTATACTAGCATGTAAAATACTCTCATTAAAGGTTCAGATCAGGTTACAGATTATACTGTTTCAGTTA
ACCATGATGAACTGCGTTTCAATGAAATTGTGTGGTTTCTAGGTATGAGCTACTACCTGATTTGAACCCG
CACGCAAAATAGAGTAATTCATTAGTATATGATTAATTAAACATTAACTAAAATATATTTTAAAATATAT
TAATATATATTTAAAGTAATTTGTAAAATATTTTTTTTAAAAAAACATCTTAATAGTTTGGAAAGCGTGC
GTCCGAACGATGAGAGAGCAGATGTTAGAAGTTGCTAAGGATAAGGGAAGTCTTGAGTCTGAATTTCAGG
AGAGGTGATTGTGTCTGAGACTCTGCCATTTTCGATCTTGCTTTCATCCGTGACATTGTTTTTGTTGCTT
CTCGACAGACAAGGATCAATCAGGTTGAGTGATCGCTTACATGACATACACTTCGCCTGTACAAATTGAT
AAACGGTTTCACATCTCCTACGTGAATCTGAGAGCGATGCAAGGCACAAGCACTACCACTGAATTCTGAA
CTTGACTGAAATTTTCTCATCAGTTCTTGGGCTGACATTGCAGGACAGATATATAATCTGAGATTCTGAT
TGGTTCGATGCTTGTTGATCAAGCGGCGAGGTTTGGGCACCATCGCGCGTGTCACGGTGATATCCCCATC
ACTCGATCTTTTGGCATCTTATCTCTTGTTCTTGTCCGTCTTTGAGCCTGGATCTCACTTTTGCTCCTGC
ATGCTGTTGCTTTTCTCAAAAGGCAGAAGCACCAATCTTTGGCACCTCCTATGATTAGCATCAGTGCTGT
ACTGAACTTTCTGATGAAATGCTTTACTCAATTTATCTACCCAGGCCCGGATTTATCATATGTACTCTTT
CTTTTTCTTTTTTGTTTTTTAAACAAAGCCAGAATCACTGTCTTGTTTCATTGATAAAGAAGAGATACAC
ATCGATCTCCAAATGCACCATCTTACAAGCACCTCAAGAACATTTTCCAAAGCTACACTAAAACACCTGA
AAACACCAAAATTTATCATATGTACTATTCTAGTTGTCTTCTATTCTTGAAACCAGTATAATCAATTACA
GCATGGAAGGCATCAATCTGAATGTGAACTTTCACTCGTAGCTGAGTTCACTCATTGCACCTCCAATACA
TGTACAAGCCTTCCATCACATCACATGTGTTCTTTGATGTGAAACCTGCACTTTCAAGGGAGCATAGCTC
TGAACATTTTGCCCTGTTTGTGATCAGAGTGAGTGTACTATAAACCCAGGTAAAAACATAAAGTGTCTAT
CATCAAGCACAGCATGTGAAGGCGAATATTCAGTCGCCACTAATCCCTGTCCCCCAAGCGTATTGCACGG
ATGCAGTTCGTTAACGCTTCTGTTGTTCCATTACATTTGGCGTCATTGCGACGCTGAAAACATTCTCTGA
ATTTTCTGAAACATTTTGCGAATGTTGCATATGCCTGACCAACCTCTTTGTGTACTTCAGTACTAGCTTG
TACCATTAACTATATATCTGGTTGTATTAGGTCCAAATTAACATTTTTTAGGTGAACATGTAATTAACTT
TGTTATCCTTGCAATACCACCTCTAGGCTACAACTTTGGATGCATCTGATGGCAGCGAGAAAAGTGTCTC
CTGGCTGGCGTAGTACCCTACATGGATCCGATTCTCTAGGCGTGTTGGGCGTTGGTTATACTGATCGAAT
AAGTACTTTGCATCATCGTTAGCTTGGCTGAAAACGACATCCATCCACTGGCTTTGGTTTGGGTAGTGTT
GGGTTGGGTTGGGGTCGTTCAGAGTTTCAGATGGTCCTAGCAAAGAATAAAGTAAGCAATGAACCCTCAA
TATTGTACACTCTAGCATGTTCTTTTTCGATTAAGATACAATTTTATCTTGATTTCCGTTAAAACGTCTT
TTAAACTGTAAAACGATGTATTTTGTGCAAAAACTTTCTATATAGAGATTGCTTTAAAAAATAGATAAAC
TCAATTAATAACGTGCTAATAGCTTTCTTGTTTTGTATGTTACCTTGCAAATAGAGGATTTTATAATGCA
CAGTTATGGGCAGAATATACACATTTCCTACCATCATACGTTATTTTCAATCAAAAAGAAAAATAATAAA
ACATGAGAAAGAAAGAAATTGCAAGAAGAAACTAAAGAGAAAAATAAACAATTAATCGAGCAGCTATATA
GCTTCTAGATATATCTATATATATTAGTAGTATATAAGTAACACTATATGTAGACTATAGTATGCACTAG
ATAGTAGTAGTTGCTATGAACTGTAGCATCGTAGAAACCAGGCCAGCGTCCTGGCGCTGTCATTGCTCTG
AGAAGACGATTTCTTCTCCCAGTTTGCAGCGATTCCCTTCTTGTTTTCCTCATGCTTCTTCTTGTGTTGC
TTCCTCTTCTTCTTGGTGTGCACCATCGTCCCTCTCACTGTCACCTCCTTCTTCCCAAAATCCACCATGT
AATCTAGCAACCCTGCTAATTAATCAAACAGATGGAAAATATCAACAACAGATGCAGTAATTAACTGACA
GTAACACTAGCAGTGATCAGCATGCTATTCACAAACAGTTCAAACATGATATCTCTGTATCTCCATGCAT
GTTTCTGTCGGTGCAATTTAACCTTAAACTTAACGAGTTCTCAGGACTGAAGCTATGTATGTGATGTATT
TATCGGGTCTTCAGATTTGATGTGACCCATCGATGCTCTCTTGTCGATCTCATAGAACTTTCACAAGGGT
TATTAGATTCTCACCGTTCATCTTGGAGACAACCTTTGTGACCCGCTGTCGGCAGTGCGAACAGCCCATG
TTGGCGCTCATCACCACCACCTGCACCTGCAGTTTTCAGTTCCATTTCACACAATTAATCCCACTAGCAG
CCTCCATAAATACCATCAATTCTTCATTATCATCTTCTGTATTTGCATTGCTTCTAAGTAATCAGGAAGT
TAATTAAGGGACCACTCTGCAATAATCAGCTATGTATAACCACTTATTGATCTACTAATTAATTAAATTA
TACCACTACTTTATTAGTGGGTTAGGCTGGTCTTACACTATCACTGTTGATGAGACTCACTAATTAAAAG
ACTAGTTAGAGCGACTACGTGTTGCCAATGGATACATGTGTGGTCTCACTCTCACTTAACCATTAATCTC
CATCTTTCGCTAATTGGCACCTTGACAATATGAAGGTGGTCCTCTCCTGTCCTCTAAAAACCACATGAGA
GCCACTATTGACCTGCATTGTTAAATTCCTCATCTGTTCTTGTTCAGTTTGCTATGGGCATACATACAGT
TTTAAATTTCTGTCCCTGCTTCTATGGGATGCATGCATAAATACTACATGCCTACATGATATGCTAATAT
AATTAATCCGAGCACATTGCACATAGATTATTATGTAGTACTTGTGCATCACGTGTAGTCCCTACTCTAC
CGTTGTGATCATCAGTCTGCAGGCTTAATTACCTGCATGGTGGGCAACAGCATGTGGCCTCTCATACCCT
ATGGTCGGGTGGCCAAAATCATTGACATCCATAGATAGCTAGTCGAGGCAGCAAGTAATTAATTTATTTA
CTAATCCGATGGGAATCTTACTAATATATTTCTTCTTAGCTGTAATCTAAGGGTGTACGACATCCATGCC
AAGCAATTCCAGTATTCTACCTATATAAGTAGTAAAATACATGAGGTTGGAAATGTGAACTTCTCTACTG
TAAAAAGAAATAGTAAAAATGCAGGAACTAATACACGTATAGATAAAGATTGGTCAGAGCTGTACACTCT
GGCTTAGCTATGAAACGGTCACTAATTTGCACGGACCAGTATAAAATCCGTGCACGTCAGCACGTGCATG
TGGTCAAAATATACGTAGCTGTTACTGGCATTTAGCATGTTAATTATTACGATAACGATGGATGAATGGA
TGAAATGGATGTATTGCCTATAATTATTAGTTAATTCCGTATACATGTACTCTAGGTCAAATAAAACGTA
TTGTGCCACATGTGCCGAATTTGACTAGAGATACAGAGTACGTATGTGAGAATAGATCTTTTCTTAATGT
AAATATAAGTACAGCTGTACGCACGCATGAAGAAAGACAGACTAAGTATTTTTGCTATGCCAATGGATGC
TACAATCGATGGATTCTGATCGGACGGTCGAAAGAGAAGGTGAAAAACAACAGGTAGAAGTTATTCTTTG
TTCTAAATATTTCTTTATGATTCTTTTTCTAGAGTAAACGGCTCCATCCCTTGTGAGGATAGGAGACCAC
GTGACTGCCAGGTACTTGGTCAAAAAAACTCAGAAAAATTCAGGCTTTGTTTTGCACTGCATCCCATTAC
CAAGAGACAGCCATTTAGATGTAGATAGTTAATTAGAAAATGGATTTAATTAATGAGATCATTCTTTTTT
TTTTGAGGGGTTAATGAGATCATTCTGATCTCAGCAGTTTTGTTCCTGCTCCTAGCTAGAAGAAAACTCT
GTAGCTACTGCAGTGCAATTGTTTGGTTGATTGATAGTCCCTTTTTAACCTTTAGGCTAAAAGCCTGAAA
GTTGAGAGGTACTAAAAAGTGACTGAGAAATAGGGGCCCAGTATCCGAGGAGATAAACTATGGTCGTCAC
TCATCACACACATCTCAATGTGCAGGGGACACAGGATGTAATGGCAAGACAAAAGGCAGTAAACAACAGC
TGACATTGGAGGTGCTGATGCATTGAGAAAGGGAAAGAGATTCTGGTAGGAATTCTGTCATTGCCTATTG
CTATGCATGCATGCACCAGGGAGGGAGAAGAACAATGGGGTTCTGGAAAAGAATCGACTGATTCAGAAAA
TTACTGCTAGTAATCTACTGGTCTGTGCACCTAATGGAACAATTAACATCCTAAGCAAAGGGAGGAGAAC
ATCAAACTTAAAAACTTTTTTTTCACCACAACGATAGAGACTTCTGGGTTTTGTAGAACTAGAAGCAGAA
GAAGCATTAGAGCTTTTAGATGGAAAAAATGGAGACATGATGGATGAGAGAGAGAGAGAGAGAGAGAGAG
GAGCTTACAGAAGGGAGGGAGAGGTCCTCGACGAGCCTCAAAGCTTGCAGCTTGGTCGCTGCACCATTCT
TGGTTGCATCTGATTCTCTGGTAATCCTCTTGCATCGGCTTGCTCTGTCATCTTCTTCCCCTCCATTCTC
CATGCTTGGCTTCAATTCTCTTGGGGTGGAGAAGAGTGGAGCTTCTCTCTTGTCTGAATGGGAGTTGAGA
AAAGCTTCGCTTTTTATACTTGTCCTGATGAGAGGAGAGAGAAAGAGCAGCAACAGGTTATGGTGATTAA
GAGACCCCACTAAGTACTAACTGATGGGAAAATATTTTAATATGTACCTGAAT
