# Supplementary material for: Phylogenetics and evolution of Su(var)3-9 SET genes in land plants: rapid diversification in structure and function
Source: BMC Evol Biol. 2011 Mar 9;11:63. doi: 10.1186/1471-2148-11-63 (PMC3063831; doi:10.1186/1471-2148-11-63)
Supplement: Additional file 6 — Genomic DNA sequences and corresponding mRNA sequences. A zip file provides the 24 genomic DNA sequences and corresponding mRNA sequences used for gene structure analysis with fasta format containing a concise annotation. [file 1471-2148-11-63-S6.ZIP › genome_and_mrna_sequences/OsSDG714_mrna_sequence.fasta]

>NP_001045266|gi|115441972:98-2089 Oryza sativa (japonica cultivar-group) Os01g0927000 (Os01g0927000) mRNA, complete cds
ATGGAGGTGATGGATTCGGTGGCCGTGATGGAGGTCTCGCCGGTGCCGAAGCCGCCACTGGAGGCGGCGC
TTGCGCTGCGCCGCAGCGTTCGGTGCTTGAACAGGACGCGCCGTCCCACTTACGTGGAGCAGGAGGAGCC
CAAGGAGAGTGCTGGCCGGCGGCGCGGCGGCAAGAGGAAGCGGGAAGAGGAGAAGAAGGAGCCGGTGGCG
CAGCACGCCATGAAGCCGGTCAGGATGGGCGATGCAGCCTCGGAGAGGAAGCCCTCCTCGGAGGGGAAGC
CGATGCCCGCAATTGCGGCGGAGCCGGTTTCTTGTGCCGGGTTCGCACGACCTGCTGCCGAGGATGATGT
CCTTGGCAACGGGAAGAGTGCGAAACTGCGGGTGAAGGAAACCTTGAGGGCATTCACCAGCCATTACCTT
CACCTTGTCCAGGAGGAGCAGAAAAGAGCACAAGCGGTGTTACAGGAAGGCCAGAAGCGTCCATCAAAGC
GGCCTGACTTGAAAGCCATTACAAAGATGCAAGAAAGCAATGCCGTGCTTTATCCAGAGAAGATAATAGG
GGAACTACCTGGTGTTGATGTTGGGGATCAATTTTATTCTCGTGCCGAGATGGTTGTTTTGGGCATTCAT
AGTCATTGGCTGAATGGCATTGATTATATGGGAATGAAATATCAGGGAAAGGAGGAGTATGCAAACCTAA
CTTTCCCACTGGCAACTTGTATTGTCATGTCGGGAATATATGAAGATGATCTTGATAAGGCAGATGAAAT
TATTTATACTGGTCAAGGAGGAAATGATTTACTCGGTAATCATCGCCAAATTGGCTCTCAACAACTGCAA
CGTGGAAATTTGGCATTGAAGAACAGTAAGGATAATGGCAATCCCATAAGAGTTATCCGAGGACATATAT
CAAAGAATAGCTACACTGGGAAGGTCTACACCTATGATGGGCTGTACAAGGTTGTAGATGACTGGGTGCA
GAATGGAGTACAAGGGCACGTTGTTTTCAAATATAAATTAAAGCGGCTTGAGGGACAGCCATCACTGACA
ACTTCTGAGGTCCGATTTACTCGTGCTGAAGCTCCCACCACGATTTCGGAATTACCTGGGTTGGTTTGTG
ATGACATATCTGGTGGGCAGGAGAATCTTCCTATTCCTGCTACTAATTTGGTTGATGACCCACCTGTTCC
TCCAACTGGTTTTGTGTACTCCAAATCTCTAAAAATTCCAAAGGGCATCAAGATTCCATCTTATTGTAAT
GGCTGTGACTGTGAAGGAGATTGCGCAAACAACAAAAACTGCTCATGCGCGCAGCGCAATGGTTCTGATT
TACCTTATGTATCACACAAGAACATTGGCAGGTTGGTGGAGCCCAAAGCTATTGTATTTGAATGTGGTGC
TAATTGCAGCTGCAACAACAACTGTGTAAATAGAACATCTCAGAAAGGTCTGCAGTATCGCTTGGAGGTA
TTTAAGACAGCTTCAAAAGGCTGGGGTGTCAGGACTTGGGATACTATCCTCCCTGGGGCTCCCATCTGTG
AGTACACTGGTGTGCTGAGGAGGACTGAAGAAGTAGATGGTTTGCTGCAGAACAATTACATATTTGATAT
TGATTGTCTTCAAACTATGAAGGGTCTGGATGGAAGAGAGAAAAGGGCTGGCTCTGACATGCATCTGCCG
TCTCTTCATGCGGAGAATGATTCAGATCCACCTGCACCAGAGTATTGCATTGATGCTGGCTCTATTGGCA
ACTTTGCAAGGTTTATAAACCACAGCTGCGAGCCTAACCTTTTTGTCCAGTGTGTCTTGAGCTCCCATAA
TGATGTTAAGCTGGCAAAGGTGACGCTCTTTGCTGCTGACACTATACTTCCTCTTCAGGAGCTTTCATAT
GATTATGGCTATGTCTTGGACAGTGTTGTTGGGCCTGATGGAAATATTGTCAAGCTGCCTTGCTTCTGTG
GTGCACCGTACTGCCGGAAGCGACTTTATTAG
