# Supplementary material for: Phylogenetics and evolution of Su(var)3-9 SET genes in land plants: rapid diversification in structure and function
Source: BMC Evol Biol. 2011 Mar 9;11:63. doi: 10.1186/1471-2148-11-63 (PMC3063831; doi:10.1186/1471-2148-11-63)
Supplement: Additional file 6 — Genomic DNA sequences and corresponding mRNA sequences. A zip file provides the 24 genomic DNA sequences and corresponding mRNA sequences used for gene structure analysis with fasta format containing a concise annotation. [file 1471-2148-11-63-S6.ZIP › genome_and_mrna_sequences/PpSDG1_genome_sequence.fasta]

>scaffold_469|108354|113248 (4895 bp)
TTGCAAGTCAAAGCAACGATTCGAATTTTCAATTTCATGTATCTGGAAGCCATTCAGGTG
TGTGCAATTCCATCGATGGCTTTTTCCGTGCGTTGAGTTGCTACAATATCACAAATTAGT
TAGGATGCGGCGTGCATCGTGATATTCATCAAGTCCCAGGAAAGTCTTGTCCTGATTTAT
GGATTGCTCTGACCCTGGCAACTTTCGCAGGAGGAAGACAAGCGCGCTTCAGAGCTGCTA
ATGAAGATAGGAGAGTCTGGCACAGGCAAAAGACCCTCCAAACGTCCTGACCTGAAAGCT
GTTTCCAAGGTAACACAGCAGGGATGGGGATTTCGTTACGAAATACACCTGGTTCTTTGA
GAGTTAAGGGTATCTTAAGTACAATTTTTAAGAGTGATCAAGGAGATCTGACGTTGTTTC
GAGTTTCAGATACTTTGATATACAACCTAGTGGTGATGATCCTTCACCTTGGATCTGAAT
GCTCTGTTATTCTAGCTATATTATTAATCATAACCCAAGAACTTCGTAGGAAGCAGTGCC
GGGGGTTTCAATTGGCAAATCAGATGATCTGAAAGGAGGAGGAGATAGCTGAGCTTGGGT
CTTTGATGCACAGATGATCGAACTTAAGGCAACTCTTAATTCCGAGAAACAAGTTGGTGC
TATTCCAGGTCAAACTCTCTTTCTGAGCTCAACTTTCGTTGCTTAGGAGGTTCCAAATTC
ATGCAATTCTTTGAATGAATAGTTCTTTCATCCAAGTTCTTGCCTTGCACAATATCTTAC
TCGTGCTGTGTTATGTATATCTCCAGGTGTTAGTGTGGGTCAGCAGTTCCTTTCAAGAGC
AGAGATGGTTATAATAGGTCTGCATTCTCATTGGCTCAATGGAATCGACTACATTGGAGT
TGCCAAAGGCAGAGTAAGGCTTTATACAGTTAGCACTTCCGATTTTCCGCTTCTTATAAT
ACGTTCATTGAGAACTGTTCCTTTTTAAATGAACACTTGGTTGTCAGTTTAGGCAAACAA
ATGTGCTTCGTATTTACTGACTTGCAACGATCTCAAAGATGTACATTTGCACCGATTATT
ATTTTCACCTATGAAATTCTTGATAGTGAAGCAAGCGGCGTCTTCGAGTTAAAAAGTAGA
TTTAAGTATGGGGCGTGGATGTTCGTCTGCAATCTGTGTATGGTTGTGACTTTGGTTGTA
GTGCTTTGGCTTCATCACTCTGTGGGCGTAGCTTGGAACAAGGCGATATGTCATAAAATT
TTGCTGGCTTCGTGTTTCTTGTTTATACTGTGCTTATGTTAACGTATGTGTTTTCTGTCC
TAGTTCTTTTTGTGCCGAGCAAGGTTCAGAGTTGGAATCTAGGGTCGGATTGGAGCTTCT
CTGATTTAATTTTGTTGTTGTGATGGCATTAGATGCCCGATGTAGAGCTTCCAATTGCTG
TTTCAATTGTTATGTCGGGAGGCTATGAAGATGATGTTGACAATTCAGAGGACATGGTTT
ACACTGGGCAAGGAGGAAACGATCTTTTAAGCACTCGTCGCCAAATCAAAGACCAAAAGA
TGGAGAAAGGCAATTTAGCTTTGAAGGTACGTGGTTCCTAGGCACAAAGGCACTTGCTCC
TCCTGCCAATGGATGGTTGCAATGTGAGGATGTCCTTGGTTATATCTAACTTTCTGCCAA
CATATCTCTGCTACTCTTTCGAATAAATTGAAGTTTAGTGCCTCGTCTTTTCTACTGATA
ATTGATTCCCCAAAATGTGGTTGTACAGAATAGCATGAAGTGCCGACTACCTGTCCGTGT
CATTCGTGGTCATGCCGACAAAATGAGTTACACTGGCAAGGTTTACACCTATGATGGACT
GTACGAGGTAAGTCTTCTGCTTTTGAACGTTGGAATCAAGATGTTTGAACCACTTTGATC
TTTACACTGACTTGGGATTATCTTGCTATATTAAAACACGTTTATTTGGAATTTGGAAAC
TGTACCGTGGACCATCTTAGAATGCATTGTGATTTACGTCTTCATCGTAAGGGCACACTC
CTAACACTTGCCAGACCTTCAATGATGCGCGATCATACTCCCACTTTTTTGGTGGCACTG
AATCTATTGGTCTCCAACCCGGAGTGCCGTTTTCAGAGTGGCTCAATTTTGTTGACGCGT
CTCCTATTTTTGGAAATTTAACGGTTTTGTGAAGCGTTGCTGAGAATTTTAGATCCGGAA
TGCAGGTTTACGGTCACTGGGCTGAAAAGGGGATTTCTGGGTTTACAGTGTTTAAGTACA
AGCTTCGGCGTTTGCCTGGGCAGCCAGTGCTCACTAGCAAACAGGTGCATATTTGCTTCC
TACGAGTGGAATTCATTAATTCTGTGGTCTTTGGTGTGAGCTTTAATAGTTAGTATATGC
AGTTGTTGGCGTTGTTTATCTCCTCCTTTTCATTGTGAACCGGAAATTCTCAGTAGTTGC
CCGAACAACATTGCCCCTTGCAGTATTATCACTATTTCAAGACTCTTAATCTGTTGCCGG
TTAGATTACCCCTGGGTTGTAATAGCCTGGTTTTGTTCTTATGGTTGCAGGTTCATTTTG
CTAGAGGGAAAGCACCAGACAACGTTTCAGAACTGCGAGGGTGCTACTCTCTCACTCTCC
TCCTTTTCAGACGTTCTGTACTTCAATTCTATAGCTGACTCTAGAAATTATGCAGGTGTA
ACACTAATTCCTTCATCCTTAATTGATAGTTCATGAATCTAAAACCTTGTACTTGTGCAG
ATTGGTGTGTAAAGACATCTCGAATGGGCAGGAGCGCATACCAGTGCCCGCTTCTAACAC
AGTCGATGATCCTCCAGTTCCTCCTACAGGTTTGTGCGTTCCCGTTTCTTTTGGCTACAT
GCGGAACCTTGGTTGTGGGGTTTCTATGTTTTCGTGGAATTTCGATCACAAACTCGTTTC
AGTACGCTGACTCTTAATGATAACGGAGTATCAAAACTGCAATCCTCTTTTCCCAGGACC
TTTGTTCAAGCCCTCCGATTTGGGGTACATCCTGCTAACAGTTCTCTGTAGACCCTAGTT
GTTAGCAAGTGCACCTGACATGGTTGAATTTACCAGATTACACGTACATCACGAAGACCG
TAGTACCAGACGACATTGCAAGACCTCCCCCTTCTAAAGGCTGCAGTTGCAGGGGCGCCT
GTACAGAAGAGAAGGACTGTGCTTGTGCTCGCAAGAATGGAATGTCCTTCCCTTATGTTT
TCAATCATGGCGGAAGGTATGCCGTTTGATTTACACTTCCTGTATTATGTTCAAATATCA
TGATAAGGCTTCCACTATCCAGCCCCGCATACAAACAGAAGTTTTTGTTCGTATGTTGCA
TAGTCTTGGTCATGTCTTCGCGATCAAGGCAGTCTGTATCAAGACTTTCACCAGTTTTTT
GGTGCCCCAGTAATAACCAAGAATGGAAGTTAGGTAACTACTAGGTTAATCAGGATGTCA
AAAATTCCGCCTTCTGTTTTACACAAGGATTAGATGTCAAAAAAATTCGGGATCCATTTA
GGTGTCCAGCAGAATGAATGTACAGGATATGTAAACATCTTAGTCAAATTTATGAACTTG
TATTTGCACATGTACACTGCAAGTTTCATCTGACATCGTGGATGCTTGGGATTTACAGGC
TGGTGAAACCCATGGATGTTGTTTTTGAGTGTGGCCCTGGGTGTGGTTGTGGCCCTGAAT
GCTTGAATCGAACATCTCAAGTGGGGCTTCAATATAGGCTTGAGGTGTGGATACTTTCAG
TGCTGTCGTAATGCAAACACTTACCATGTTTCGTATCGAAGATGGTTTTTCCTTTTTAGT
ATCAGGCCTACTCTGTACACAGAAAATAGTGGTATCGTAAGCTTTTACATGGTCTGAATT
TAGGCAGCCTGCTAAGTAGAGCTTTCAATGGGCTTGAGTTGTGCAGGTGTACAAAACTGT
TTCAAAGGGGTGGGCTTGCCGATCATGGGATTTTATTCCAGCGGGAGCACCAATCTGCGA
GTACTTCGGTACTTTGAGACGGAATGATGAGAACTTGGAAAGTATGCTGGATAACAGTTA
TATTTTTGAGCTCGATCTACTTCAAACTATGCAAGGCATGGAAGGGCGCCAGGTATTTAA
TCAATATTTCCTAGATACTTGCCAGACGATGTGCATTTGGATACCAAAATTGTACCTATA
TTGTGTGTGTAAAATTTGCACAGCTTGAGATTGGTCCTTCCAATCCAGAATGCGGATATG
ATTAAGCTCTTGTGAGGAGAAATAAAAATGAAAAGAAAGAGAGAGAATGAGTCTGTACAT
GATGCGAATGGATACCATTATGAATTAATACGCCCGCCATTCACCTTGAGACCGTATAAT
AGTTCCAAGTACCTTAAATTCCTTTCACTCGCATTGCAGAAAAGGTTTGGCGATGTAATG
CCGGAGCTTAGTGATGAAGACGACTTGATGATGCAAGATGCTCCCGCTTATGTTCTTGAT
GCTGGAAAGAATGGAAGTGTTTCAAGATTTCTTAATCACAGCTGTGAACCTAATGTGTTC
ATCCAATGTGTGTTGAGCCATCACAACGATGTCACGATGCCCCGAATTGTAATGTTTGCG
GCAGATAACATTCATCCATTAGAGGTGCGTTACGTTTTCTCAAGAAAAATAATCTCTGCT
TCTCTTCACGTTATATGCCCTGTACCCAGACTTACAATCTCTACGATATTGCGTTCTTTG
TTACGCTCGTTTGACAGCTTATTGATTGCGTTCCATGGAATCCTCAGGAGTTGTGCTATG
ACTATGGTTACGCGATGGACAGCGTGGTGCGGGACGGGACAGTAGTGGAGATGGCTTGTC
ACTGCGGAGCCGCATCATGTCGTAAGCGCATGTAT
