# Supplementary material for: Phylogenetics and evolution of Su(var)3-9 SET genes in land plants: rapid diversification in structure and function
Source: BMC Evol Biol. 2011 Mar 9;11:63. doi: 10.1186/1471-2148-11-63 (PMC3063831; doi:10.1186/1471-2148-11-63)
Supplement: Additional file 6 — Genomic DNA sequences and corresponding mRNA sequences. A zip file provides the 24 genomic DNA sequences and corresponding mRNA sequences used for gene structure analysis with fasta format containing a concise annotation. [file 1471-2148-11-63-S6.ZIP › genome_and_mrna_sequences/PpSDG1_mrna_sequence.fasta]

>e_gw1.469.4.1
ATGAAACCTGATGTTGCTCTGGATGATGTAGAGGTCATCAAACATTCGGGGACGGTGCGACGCCCTTCTC
TGCGGAGCTCCACGCGCATTGCCACTCTTGCTTCTCGTCAGTCTTTGAAGCAAGAAGTTTCAGAGTCGCC
CAGTCCGCAGCGTGTTCGGAAGCGAGTGAAAATTGCTGCAAAGGTGAGCGTGAAAGAAAAAAAGGTGAAA
GTTAACGAAAAATCGTCGAAGCAGGCGAAGGGGGATGTCGTAGCTGATAAATTGAAAGTTGTAACTACAA
TCGTGAAGGTTGATAGTGAGGGGGAAGATAAGAATGGGCGTACCGATGATCCTGTCGAGGTCGTGGAGAA
GGTCAACATACCAGGAACGGATAAATTAGCACAACTACTCGCGGAAAGAACTAGTTTAAGCGATGCTTTG
CAAGTCAAAGCAACGATTCGAATTTTCAATTTCATGTATCTGGAAGCCATTCAGGAGGAAGACAAGCGCG
CTTCAGAGCTGCTAATGAAGATAGGAGAGTCTGGCACAGGCAAAAGACCCTCCAAACGTCCTGACCTGAA
AGCTGTTTCCAAGATGATCGAACTTAAGGCAACTCTTAATTCCGAGAAACAAGTTGGTGCTATTCCAGGT
GTTAGTGTGGGTCAGCAGTTCCTTTCAAGAGCAGAGATGGTTATAATAGGTCTGCATTCTCATTGGCTCA
ATGGAATCGACTACATTGGAGTTGCCAAAGGCAGAGTAAGGCTTTATACAATGCCCGATGTAGAGCTTCC
AATTGCTGTTTCAATTGTTATGTCGGGAGGCTATGAAGATGATGTTGACAATTCAGAGGACATGGTTTAC
ACTGGGCAAGGAGGAAACGATCTTTTAAGCACTCGTCGCCAAATCAAAGACCAAAAGATGGAGAAAGGCA
ATTTAGCTTTGAAGAATAGCATGAAGTGCCGACTACCTGTCCGTGTCATTCGTGGTCATGCCGACAAAAT
GAGTTACACTGGCAAGGTTTACACCTATGATGGACTGTACGAGGTTTACGGTCACTGGGCTGAAAAGGGG
ATTTCTGGGTTTACAGTGTTTAAGTACAAGCTTCGGCGTTTGCCTGGGCAGCCAGTGCTCACTAGCAAAC
AGGTTCATTTTGCTAGAGGGAAAGCACCAGACAACGTTTCAGAACTGCGAGGATTGGTGTGTAAAGACAT
CTCGAATGGGCAGGAGCGCATACCAGTGCCCGCTTCTAACACAGTCGATGATCCTCCAGTTCCTCCTACA
GATTACACGTACATCACGAAGACCGTAGTACCAGACGACATTGCAAGACCTCCCCCTTCTAAAGGCTGCA
GTTGCAGGGGCGCCTGTACAGAAGAGAAGGACTGTGCTTGTGCTCGCAAGAATGGAATGTCCTTCCCTTA
TGTTTTCAATCATGGCGGAAGGCTGGTGAAACCCATGGATGTTGTTTTTGAGTGTGGCCCTGGGTGTGGT
TGTGGCCCTGAATGCTTGAATCGAACATCTCAAGTGGGGCTTCAATATAGGCTTGAGGTGTACAAAACTG
TTTCAAAGGGGTGGGCTTGCCGATCATGGGATTTTATTCCAGCGGGAGCACCAATCTGCGAGTACTTCGG
TACTTTGAGACGGAATGATGAGAACTTGGAAAGTATGCTGGATAACAGTTATATTTTTGAGCTCGATCTA
CTTCAAACTATGCAAGGCATGGAAGGGCGCCAGAAAAGGTTTGGCGATGTAATGCCGGAGCTTAGTGATG
AAGACGACTTGATGATGCAAGATGCTCCCGCTTATGTTCTTGATGCTGGAAAGAATGGAAGTGTTTCAAG
ATTTCTTAATCACAGCTGTGAACCTAATGTGTTCATCCAATGTGTGTTGAGCCATCACAACGATGTCACG
ATGCCCCGAATTGTAATGTTTGCGGCAGATAACATTCATCCATTAGAGGAGTTGTGCTATGACTATGGTT
ACGCGATGGACAGCGTGGTGCGGGACGGGACAGTAGTGGAGATGGCTTGTCACTGCGGAGCCGCATCATG
TCGTAAGCGCATGTATTAG
