# Supplementary material for: Phylogenetics and evolution of Su(var)3-9 SET genes in land plants: rapid diversification in structure and function
Source: BMC Evol Biol. 2011 Mar 9;11:63. doi: 10.1186/1471-2148-11-63 (PMC3063831; doi:10.1186/1471-2148-11-63)
Supplement: Additional file 6 — Genomic DNA sequences and corresponding mRNA sequences. A zip file provides the 24 genomic DNA sequences and corresponding mRNA sequences used for gene structure analysis with fasta format containing a concise annotation. [file 1471-2148-11-63-S6.ZIP › genome_and_mrna_sequences/PpSDG4_genome_sequence.fasta]

>scaffold_100|238147|244653 (6507 bp)
AGGCTTAGCGGAAAGCCCTTCGATTGCTGAACCTAATGTGGAGCCTAGTAATTTATGCAT
GGCACGCTACTGGGTAGAGAATCGGCGTTGTGCAAATTCTGTTGTCGAGGGAAGCTATTA
TTGTGTCATGCATGCTGATTGCCGCCCGCCTAAGTCAGAGGATTCTGGAGTGTTAAATGA
CAGAAAAGACGGTTTAAAGGGAGGGAATGATAAAGTTGTGATGGCAAAGCATTTGCGGTG
CACTGGTGTTACTGTACAGGATACTCAACTTACGCACTCGACGAAGGATGACCTAAGCTT
CTCTACCGATCAAAAGGACCCAGACCATGTTGAGAAGGACCCAGATCATGTTGAGAAGGA
ATCAGAGCATGCTGAGAAGGAACCAGAGCATGCTGAGAAGGACTCAGATCATGTGGAAGG
TAACACTTTGGCTGCTCCAGTAGAAGATGTTGGTGCGGTGGCGAAGATAGAGCAACTTAA
GCTTCCATCATCTGGCCGACTGACTGAAAAACATATAAGAGGTGTAGCTTCAAATGCCAT
TGCAGGTTTCAAAACTAATGGGACTTCCGTAGGTCCTATCAGCGACAAGATCTTAAGCAG
ACTTTTGGCTAATATGAATGTGAAGGAAAGGAGAAGCTATCTTAAAGCACGAGATCTGCT
TTGCAAGTACATGAATGAAGGATTGTCTCTGAGTAAAGGTCAGCATCTGCATCCATGAAG
CAAATCCTTGTTCTGAAGCGTTGTGTTCTGCAAAGTAATTAATTCTTTGGGATAAACTTT
CTCAACTTTGATTCCTGATAGTTTGTTGCCGCTTCCTATACTCTGATTGATGATTGCCTC
CTAGGTGATGACTGCACCACTTGTATGTTAACTTTATTCATATTGTTCATGAAGCTCCGA
GATTTTGGCAATACGTTAAACTTGGCTATTTTTTTGTGACAGCGACTCATGTTTTGGTGT
GTTTTCAGAAGGAATCGACGAAGCGAAGTTTAGTCAGATGATGAACTCTGTTATTGATGA
CTGTGCCAAAGATTTTTCTTCTGGAGAGGTGTTGCTAAAGATACTCACATCAGAGAAAGA
GAGACTAGCGAAGATAGTGTTGGAAAATGGCTTAGCCAGCAGTAAGGGTCCAAATATTAT
GTGGGAGTCAGATGCTATCATGTCTGGTTCTTATCCTGAAGAATCATTGAAGCCAGCGGT
GGATATGATGTCAAATGATGCCAAGTCTCGGCGGCCAACATCGTTTCCTTCACAGGTTGG
CTATATTATGTCTCGTGGAGCTCCCTGCAGAATCACGTGATTGGTGTTATTTCATTTTTT
GTCGTGTTCATCTACATTCTATTACTAGACTTCTCCAGAAGCGTTCGTCTTCGTTTATTC
TGATATTATTTGTATATTTCCACCCAGGTTGGAGGCAAAGAAGTTGGCCAGCATACAAGC
TATCTTTGTTCTTTGTGTGATCAAAACTTTGAACAGTTGTCTGTGCTCGGGAAGCATTGG
AAGGAGCATCACAAACGGGAGGCAAGGCTGTTCGAAAAATGCCTGCTCTGTCGTATTTGT
GATAAGGGTGGTGCAATGTTCAGAGATAGACTAGGTGTACTAAAACACTGGAGAGAAGCT
CATCCAACTGTTTCCCATTCATCGCCGGCTTGGTCAGTGTGCGTGATGTGTGACAAACAG
TATTTAGATTTTGATCGCCTATGGCAGCATGTGGAGGATCAGCACCATAACCAGTGGAGC
TGCGCCAACTTTGCAGGACGAGTGAAGGCCTCACTGATGTTACGCAAGGGGCATAAATGT
ATTTTTTGCAGCGAAACTTTTAGTACAGTATGGGAAGTTCAACAGCACAAAGAAATTTTG
CATGAAGATCAGGAGCTTTTGCACTCTGGTGCAAAAAGGAATTTCGATGCAATTGATGGT
GAGGTGGCTGGAAATGATTCTAAGAGAATCGACGTTATTCTGGCTGAGGGAAAGCGTAGA
TACCAATGTCGATACTGTTCATTAAGGTTCCGATCTCTTCCGGAACTGGGACGCCATCAT
CAATCTGATCATAAAGATAAAGCGGATGAACGATCTAGATACCAGTCTTCTTCCAGCGGT
GTGTTATCTGTGCAAACGAGGAAGACAAAACAAGAAGGAATGGGGGGTGATTGGCGTGGA
GTTTCAATAGGGAAAGGGGAAGGAGACGATAAAGATGATAATAGCAATAAACGGAGGTAT
CGTGCAAGAACTAAAGCCAAAAATGCAGGTAGAGGGAGATCAATTCCAATGAAAAAACAA
TCAGGTGGGGCAGAAGCAATTCTGCAACGCATGAGAGCTGTGAAGCAGGTTTTGGAGGAT
CAGAAGACGAAAAGACCATCTCGTAAGAGGGATAGGAAAGCAGAGAGAGCACGAAGATTA
GCAAAACTTGCAGGTATTAGTAGTATACCACACCCAGCCCTGAACCCGACTCCTGTCCCA
GCCCAGGCTGCTACCACTGTCGCTAACACGATTAAGTGCCGATTTTGTGGATTGGAGTTT
GCTTTGTTGCCAGACTTAGCTCGGCATCATCAAGCTGATCATGCTGCTATTAAGCAAGCA
TTTATAATTAATGGGCGTGGAGAGTGTCAGACAGGGATTTACACCCTTACCAAAGATGGA
ATAATTGGTCCATTACAAGGTGAATTGCTGAATCGCGCTCCCAACAGCAGAGAATTGCTG
GAGGTTGCTCGCAGTACCTGCTGTAAAGATTGGTTTTTTAAAGAGCTGGGTAAAAGATAT
GCGTATTTGCCGCCAAGACTATTTGTGCAGGCTGCGCAAATTTGTAGTGAAGCAAAATTA
GAGATCAGTTGGCACCAAGACAAATACTTGTGCCCGGACGGCTGCAAGTCTTATATTCCA
CCACAATCAATGCCTAGTTTGGGAATGAATGTGAGTGCGTTTGCAAAATCACCCTCAAAT
GATTGTGCAGGTAATGTGCTCTTTCGTTTCTCAATTGGTTTTTCTTTGTGATCTAATATA
TTATTTTTGGCGCTGTGTGTTCTATTTGTGGAGTTCGCTCTACGACTCACAACCTAGCGC
AGTTATCTGAACCAGTACATATGATCGTTGTGATTTTTTTTTTTTTTTTTTTGGTGATAA
ATGTCTTTTCATTGTCGGGAAGCTTTAGGTATTACGCGTGTAACGTTATGTCGTGCATAC
ATGACATACTAAGAAACTTGATGAAGTATGGATTAAGGAGACGTTGTAAGCGTAACGGCT
AAATACATTGTGTTGTTCGTGTAGGTGATGCAAAGGCTCATACAGTGGGTGGACTAGATC
TATTGCCTTCAAACAAGAATTCTATCTCAAACAAAATGGTTCTATCTGAAGACTTGAGCA
ATGGATTGGAGAAAGTACCTATTCGTTGTGTCGTAGATGGAAGTGTGATAGAGCCTTGCA
CGTGTTCGTTGTGTACGGAGGGTGGAAGCCTAACATCTTCAGGGGACAGTCAACCCTGGA
ATAACTTTGTATATATAACTCAACGGCACCTTGACCCTTCATTGGGTCTAGATACGAAGG
TTTGTGTCTGGATACCTTGTGCAGCGTCATTGTCTGGGTTTCAGTGTTTGTCTCTTACAA
GGTCTGTAGCGTTTTCAAGATTTTGTTCACGTTTTCTGATGTCTCGATTCGGGATTGGCT
GGGCAGAGCTCTCAAGTAGGATGTTCATGCACTGGAGATGAATGCTCGGCGTCCACTTGT
GATCATGTGTCGATGTTTGACACTGACAACGCTGAAGCCCGCACAATTGATGGAAAGTCC
GCTCGAGGCCAATTTCCTTATGATGAAATTGGCCGTATCATTCTTGATGTGAGCTTCAAT
TCTGTTGATTTTTCACTTTTGATGCGACAGTTATTTGATATCATGTTTAAAACTATCTTG
GGGTGATATTATAGATACTAACATCAGTTCTTTGAATCGCAATATTCCTGTCATCTAGTT
GCAGCCATATAGTGTAGGCTGAATGTGCATTTCCTTCGTTGACGACGATGAGTATGCGTT
TGGCAGGTTGGATACATGGTTTATGAATGCAATTCTAGTTGTCAGTGTAAAGATTCTTGC
CGCAATCGCGTGCTACAGAAGGGTGTTCGTTTGAAACTTGAAGTTTTCAAAAGCCGACAC
AAGGTAATGCGCTTCACTTTCTTTCACTCGTCACTAATAACCATCTTTGATTTTACAAAT
CGGAAAATATACTGAAGCAATATACAGAAGGTTAAAGTTTTGCGTTATCTTCACGGGTTT
GCCTGGTGCAGGGATGGGGTGTGCGAGCAGCGGAGCCCATATCAAGGGGTACATTTGTGT
GTGAGTATATAGGGGAGGTTCTTAATGACAAGGAAGCAAATGAAAGAGGGAAGAGGTGAT
TCTTTGCAGCTTCTGTTGAACCTAGTGTTTCCATTACCCTCTCAAAGACTCATTATATTT
TATTACCGTCGTCGTGTTTTTTATGCGATTTCTTTCTGTACTCTTGCATTATGCAAGCTT
TTGTTCGATATCATGTGGGTTTTCCTCTTTCTGCTTCAGGACTCAAAACTTCTGGACATC
TTATTTGTATGCTGCATGGATATCTACTGCTTGTTAATGATGGTGCTTGTCGTGGTTTGT
ACAAAGAGAACCTCATGAATATACTGATACATTTGTATGCTCCAGATATGATCAAGTGGG
CTGCAGTTATTTATACAACATTGATGCACATCTAGATGTGATTGGTTCAAAATCTGTTTC
AAAACCTTTTGTAATAGATGCAACCAAATATGGAAATGTTGCTCGATTTATTAATCATAG
GTGAGTTCCTGTGGCTTTTTGAGGTTCTTCGTGTACCTTTCAATGACTCGGTTATCTAAC
GATGAACGATTATCTAGTTTTAGAAACTGCATAGTCGTGGTGATTGTCGCCCATTACCTC
ATGCTATCAATCTTCATTCAAGTCTTTGATGGACTTCAATTTTCCTCTAAGAATGTTGCT
GAACAATGTAGACTTTTTGTTTCATGAAGGGAGTTAAAGATTTGCATTCATAACAGGTGT
CAGAAAAATTCTGTTTAGATGTAAATGAGTCTTCTAAATGTGGTTTGTTAAATGCAGCTG
TGAACCGAATTTGATCAACTACGAAGTGCTTGTTGAAAGTATGGACTGTCAGTTAGCACA
CATAGGTTTTTTCGCCAATCGCGATGTAAGTACTTTCATTTTCTCACGCGCATTACGATA
AGAGCGGGCTGATAGTTGTATTTGTACAAAATCATGCAAAATTGGCTAACGGCCGATTTT
GCAACTCAATGATGGATCTGCTTTTGTTTGTTTGACTTTGCCAGGGTCTGATCTCTTCTA
ACTTTTCTCGCATCACCTCTCAACGTCTCTGTTCTGAATCTTGGTGTTGTGTTTGTGCTT
AGATTGCAATTGGGGAGGAGCTTGCATATGACTATAGGTATAAATTGCTTCCTGGAAAGG
GCTGCCCCTGTTATTGCGGGGCCCCAAAATGCCGTGGTCGACTTTACTAATTACCATAGT
CCAATCAGATTGATTTTACTGAAGATTACTAGACAACCTCAAGCCTTGCATCTAGTGTGT
TTTGGGAGAACAGGCTGTTCACTGAAGCAAAAAGGAGCCATCCAAGTTCCTGGTAGTTAG
CTTGTTTTACATGTTTCGAGGTGCGTCGTGAAAGCAAGCAATTGTTTTGATTCATGTATC
TTATGAGTGGGAGTCTCCGCGGAATGCTTGCAGACGTTAATGAATCTTATTTGCAGTTAT
ATGAACTCTTTTGTTCAGAACTAATCAAGCTGCCTTTTATCGTGTTTTCCAAGATTGGGT
CAAGCCTACACGTGGCTGTTGTGACAAAATCTTAGTCAGTAACACCATCCATTTGTAGAT
GGGTCTACATATACATTGTATGAAGTATTGTGAAGTAAAGTGATGCAGGGACATTCGTCC
ACAGGTGGACACTAACCATATTCGGAAAGGGGAGTTTTTCAGCAGTCCCTGAATTTTCCA
AAATTAGGTGTAGCCTGATCTATTTCAATAAATAACTCGAGAGCCAGTCTATGCTAAATC
TTAAGTTATGGGTTAAGCCTGCATGTCTCAACCATTCAATACTCTGGAGTTGCTTGGTTG
AAGCAGCAAGTTCTTGGTCTGGAGCCTTATGTTGCTTCAACTAAGGGGAGTTAGAAGGCT
CAAGGTGCTGTAGATTCTCCTTCTATGAAAGCTTCGTGAATAGAGACGATCTAGATATAC
AATACCACCTTAGTAAATGAAATTTTAGAAATGTTCTATGTGTGCTATTAGTTTTATTAT
TTCATGAAACTGTCTCTTGGATTTGGCTAGTGGCACACGGTTGAAGAAATGGTTAGATGT
TGTGGTGCATCATGTACCATAAGTATACTAATTTTGTAAAGGATATAAGATATTAATGGT
GTAGACTTCAAACATTTTTTATGACTTGTGATGTGTATTAAAGGTAATTACAACCAATTT
TTTAATAATATTATCAAATAATGTTTT
