# Supplementary material for: Phylogenetics and evolution of Su(var)3-9 SET genes in land plants: rapid diversification in structure and function
Source: BMC Evol Biol. 2011 Mar 9;11:63. doi: 10.1186/1471-2148-11-63 (PMC3063831; doi:10.1186/1471-2148-11-63)
Supplement: Additional file 6 — Genomic DNA sequences and corresponding mRNA sequences. A zip file provides the 24 genomic DNA sequences and corresponding mRNA sequences used for gene structure analysis with fasta format containing a concise annotation. [file 1471-2148-11-63-S6.ZIP › genome_and_mrna_sequences/PpSDG4_mrna_sequence.fasta]

>GENSCAN_predicted_CDS_1|3459_bp

atggcacgctactgggtagagaatcggcgttgtgcaaattctgttgtcgagggaagctat

tattgtgtcatgcatgctgattgccgcccgcctaagtcagaggattctggagtgttaaat

gacagaaaagacggtttaaagggagggaatgataaagttgtgatggcaaagcatttgcgg

tgcactggtgttactgtacaggatactcaacttacgcactcgacgaaggatgacctaagc

ttctctaccgatcaaaaggacccagaccatgttgagaaggacccagatcatgttgagaag

gaatcagagcatgctgagaaggaaccagagcatgctgagaaggactcagatcatgtggaa

ggtaacactttggctgctccagtagaagatgttggtgcggtggcgaagatagagcaactt

aagcttccatcatctggccgactgactgaaaaacatataagaggtgtagcttcaaatgcc

attgcaggtttcaaaactaatgggacttccgtaggtcctatcagcgacaagatcttaagc

agacttttggctaatatgaatgtgaaggaaaggagaagctatcttaaagcacgagatctg

ctttgcaagtacatgaatgaaggattgtctctgagtaaagaaggaatcgacgaagcgaag

tttagtcagatgatgaactctgttattgatgactgtgccaaagatttttcttctggagag

gtgttgctaaagatactcacatcagagaaagagagactagcgaagatagtgttggaaaat

ggcttagccagcagtaagggtccaaatattatgtgggagtcagatgctatcatgtctggt

tcttatcctgaagaatcattgaagccagcggtggatatgatgtcaaatgatgccaagtct

cggcggccaacatcgtttccttcacaggttggaggcaaagaagttggccagcatacaagc

tatctttgttctttgtgtgatcaaaactttgaacagttgtctgtgctcgggaagcattgg

aaggagcatcacaaacgggaggcaaggctgttcgaaaaatgcctgctctgtcgtatttgt

gataagggtggtgcaatgttcagagatagactaggtgtactaaaacactggagagaagct

catccaactgtttcccattcatcgccggcttggtcagtgtgcgtgatgtgtgacaaacag

tatttagattttgatcgcctatggcagcatgtggaggatcagcaccataaccagtggagc

tgcgccaactttgcaggacgagtgaaggcctcactgatgttacgcaaggggcataaatgt

attttttgcagcgaaacttttagtacagtatgggaagttcaacagcacaaagaaattttg

catgaagatcaggagcttttgcactctggtgcaaaaaggaatttcgatgcaattgatggt

gaggtggctggaaatgattctaagagaatcgacgttattctggctgagggaaagcgtaga

taccaatgtcgatactgttcattaaggttccgatctcttccggaactgggacgccatcat

caatctgatcataaagataaagcggatgaacgatctagataccagtcttcttccagcggt

gtgttatctgtgcaaacgaggaagacaaaacaagaaggaatggggggtgattggcgtgga

gtttcaatagggaaaggggaaggagacgataaagatgataatagcaataaacggaggtat

cgtgcaagaactaaagccaaaaatgcaggtagagggagatcaattccaatgaaaaaacaa

tcaggtggggcagaagcaattctgcaacgcatgagagctgtgaagcaggttttggaggat

cagaagacgaaaagaccatctcgtaagagggataggaaagcagagagagcacgaagatta

gcaaaacttgcaggtattagtagtataccacacccagccctgaacccgactcctgtccca

gcccaggctgctaccactgtcgctaacacgattaagtgccgattttgtggattggagttt

gctttgttgccagacttagctcggcatcatcaagctgatcatgctgctattaagcaagca

tttataattaatgggcgtggagagtgtcagacagggatttacacccttaccaaagatgga

ataattggtccattacaaggtgaattgctgaatcgcgctcccaacagcagagaattgctg

gaggttgctcgcagtacctgctgtaaagattggttttttaaagagctgggtaaaagatat

gcgtatttgccgccaagactatttgtgcaggctgcgcaaatttgtagtgaagcaaaatta

gagatcagttggcaccaagacaaatacttgtgcccggacggctgcaagtcttatattcca

ccacaatcaatgcctagtttgggaatgaatgtgagtgcgtttgcaaaatcaccctcaaat

gattgtgcaggtgatgcaaaggctcatacagtgggtggactagatctattgccttcaaac

aagaattctatctcaaacaaaatggttctatctgaagacttgagcaatggattggagaaa

gtacctattcgttgtgtcgtagatggaagtgtgatagagccttgcacgtgttcgttgtgt

acggagggtggaagcctaacatcttcaggggacagtcaaccctggaataactttgtatat

ataactcaacggcaccttgacccttcattgggtctagatacgaagagctctcaagtagga

tgttcatgcactggagatgaatgctcggcgtccacttgtgatcatgtgtcgatgtttgac

actgacaacgctgaagcccgcacaattgatggaaagtccgctcgaggccaatttccttat

gatgaaattggccgtatcattcttgatgttggatacatggtttatgaatgcaattctagt

tgtcagtgtaaagattcttgccgcaatcgcgtgctacagaagggtgttcgtttgaaactt

gaagttttcaaaagccgacacaagggatggggtgtgcgagcagcggagcccatatcaagg

ggtacatttgtgtgtgagtatataggggaggttcttaatgacaaggaagcaaatgaaaga

gggaagagatatgatcaagtgggctgcagttatttatacaacattgatgcacatctagat

gtgattggttcaaaatctgtttcaaaaccttttgtaatagatgcaaccaaatatggaaat

gttgctcgatttattaatcatagctgtgaaccgaatttgatcaactacgaagtgcttgtt

gaaagtatggactgtcagttagcacacataggttttttcgccaatcgcgatattgcaatt

ggggaggagcttgcatatgactataggtataaattgcttcctggaaagggctgcccctgt

tattgcggggccccaaaatgccgtggtcgactttactaa
