# Supplementary material for: Phylogenetics and evolution of Su(var)3-9 SET genes in land plants: rapid diversification in structure and function
Source: BMC Evol Biol. 2011 Mar 9;11:63. doi: 10.1186/1471-2148-11-63 (PMC3063831; doi:10.1186/1471-2148-11-63)
Supplement: Additional file 6 — Genomic DNA sequences and corresponding mRNA sequences. A zip file provides the 24 genomic DNA sequences and corresponding mRNA sequences used for gene structure analysis with fasta format containing a concise annotation. [file 1471-2148-11-63-S6.ZIP › genome_and_mrna_sequences/PpSDG5_genome_sequence.fasta]

>scaffold_325|413956|426484 (12529 bp)
CTGGAATTGTTGTAGGTATGCAATTTTGTACCTCAGGGTCTAATTTTGATCTAGGTTTTT
AACTAATTCTCTTTGGATAATAATTTTTGTCTTCTTGAGGTAATTTTTGCTAAAATCAAC
TCTTAACTCTTCCCTACATATGTCTATATTCTTTATTTTTTTGATCTACCTTGTTTTGCC
TTATTTATGGCCCTACAAAATAAATAGAAGCCCACTTTGTAGAAAGGCAGCATTTGCACT
TTTAATTTACTACCCTTTGATTATTATCTATATTTCTTAGATAATTTTCTATAATATTTT
GAAATAAGATCTTCTAAAATATAATATTTCTTTACCCTTTCACCTATTAGCCATGTTACA
TCACAACAATATCATTGGTATATTCTTTATACTAAAAGATATCCATTCAAACTGAAATGG
TTTCTATTATATTGTAAAGGCAATCTTGTTTTTATCTTTAGGTACTATTATTACCTAGTA
GTATTCTAAGAAACAATCAATAAAATTATATATCTTGTAGTTTGCAATCTTGTCAATTAT
TTCTTCTATGTACAAGAAGGGATAATGGTCATTTTTAGTAGTGGCATTTATCTTACAAAA
ATAAATGCAAATTTGTAATGTGACAAATGTTTTTGGAATGATGACCATTGAAGACAACCA
AATACTAGAGTCTACTAGCAGGATGAAATTAGCTTGTAAAAACTTTTTTAATCCTTGCCA
AATAATTTGCAAGATCTTATGTTGTAACACAAGTATATAATAAAAGATAAAAACATAGAT
TTTATTATAAAAGAACCTAATTGAAAGATATAATAGAAAAATAATGATAAAAGATAGGAA
TTTAGTAAAAATTAAGTATTGATACTACTTTTTATTAAAAAAAAATTAAAATAATTAAAG
TAAATAAATAAATAAATAAATAAATAACTTCTATTTAATTTGTATAGCCAATAAAATGCC
AAAACAAAGTAGATTAAGAAAATAAATAATATAAATATCTTTAGAAAGGATTTAATAATA
GTTTTTAATAAATTTTACCTCAAAATATTAAGAATTGATATCCAAAGAAGATGGATTGTG
AATTGTGGTTGAATACGCACTCTAAAGCTCAAAACTACACACCAATAATAGTTTTAGGAT
TCTTTTGCAAATCAAAGAATAAGATTTAAGAGTAGACTTTAAGAGGGTTCCTTTAGTACT
AGTTTTAAGTGATTTAAATGTATATTGAGTTTCTAAGAGCTTTTCAAAGAGAGAGATGTA
TTCAAAGATTTTTAATTTAAAAAAATACAAAGAAGCTTACTTATTTGAAGAATTTGTAAA
TATCATAGCAATTTTATAGGTGAAATTTTAGAAGTTTGTTATAGTGCTTATTTCAAATAT
ATTTTATAAATTTTAAATTAATAAACTTATTAGATTAAATAATATGAGAGTTTTATTAAA
TTTGGATCTCAAATATTTGAATTTTAGGATAAGGTCTTTTGTGATCTTGAAAAATCTATC
AATTCAATCAAAATAAAAATTTGTGAGATCATATTTAACTTTAGTATCTAGACAATTGTT
GAATTAAAAAGCAATTTAATAATTCAACAAGAAGTAATTGCTACTAAAAGATCAACATCG
AGGTTCGAGAACAAGGACATTCAATAGCTAAGAATTTTAGGAGCTCTTTCTCTCAATTGG
TAAATTCAATTTTCTTCAATATTTATGTACTTATTATTTGCTTATAGATTGAAATATGGA
TAAAATTTGGTGATGCATAAATAACAAATAGACTTTATTTTTTTTATAACTTGAATAAAT
ATCTTAACTTTAATAAATATGATTTAAGATGGTTTGTTGATATTTGGAATAAATCTTAAA
GTAATATTTTATAATTTCTAACAAATATGAGAATTGTGAAATTTAAATCAAAGAAAAAAA
TATATTAATAAATTTAATGGACATTAAGTATGCTGAATAAAATCTTAGATATTTAATCTC
ATAATACCATTTTTAACAACTTGGTTTCTTTGATAAAATCTTAAGATGCAAGTAATTATC
TATCAATAATCTCCATTGAAGTTGATTAGATCTTCTTTGAGAGTATTATTTTTTGTTGTA
GTACAAAGTGTTTATAAAATTTGTTGAAGATTAGGTATTGAAAAGCTTTTGAGCTAAAAA
CTAACAGTTATAAGTTTTAATAATTAGATAGAATTCAAAATAAGGTATATAATCTATTAG
TAGTATAGAACTAATATTTGATAAATGTAATCTAAAGTTCTTTATTTGCAAGATTCCTAT
TGCAACTAAAATTTCTTTTAATATTTAACTTTCATCATGTTTGAATTTTTATGTTGTTCT
TAGATTATACTTGATTTAATACAACAAACTTGTTCTTTATGATCTACTTTTTTATAATAT
AAACATAAGTTTTTTACAATAAGTGCCTTTTTTAACTAATATTAATTTCTTGAATTGGAT
TGTATTAATTTATATATGTTCTAGTTTTAATGAAGAGATTTTTGGAGACTCAAAGCAAAT
TGCTATTATTTGTCCCTTTCTTATCAAATCTTTGTTCTTTGCATCTTTTAAAAAATTGAT
TGTTACATGTAATTATTTGAATAATGAACTATTTTAATAAATTTATTTTTGACATTATCA
ACAATAGATATTTGACATTATTTTTCAAATTATATTGAAAATAATTGATAAGAGTTTTAT
TACTCCAATCCAAGTCACAAATAAATTATTTGGAATTTCATAGTTTAGTTAGCAATTGAA
TGTGACATTTATTGTAGAGACTAGAGTTTTTAAATAATTTATTGGAATTTTGAAGTTTAG
ATAGCAATTGAAAGTGACATTTATTATAGAGACTAGAGTTTTTATTCTCACTATTCTTTT
TTAATTATTTTTTTCAAAAATAACCATAAATGCCCCTAAATTTGAATTTAAATTATAAAA
AAGATGTATCTTTTTCCATCAAAAGTATAAAGCATAGAAGAGCACTTCCAAATAAAAGTG
TATACGTAAATCTTACTTAAGTGATACCATGAAGGTATTAAGAAAGATGTAATTGTAAGA
AGAGCTTACTATGTTATAAAAATCCTTGAAATTTTGATCTTATTTCACTAGATTTCTCTA
GCATAGTAATCTTTGGCTCTTTTGTACTTGTGGTGGCACAATCTTTACAATGCACTTGTG
AAGTTGGTTTCATTGTACTTCTTTCAAATAGGCAACTTATTAATATTAACATTAAATAAT
TGTCTATAATAAATGTTCATTGTTGCCTGCTTCTATATATATAACAAAAGTTCTTTCTTT
AATTGAAATTGCAAATACATAAAATTCTATTTTAAAAATATTAAAAAATTCATAAATATC
TACAATAATTACAAATCTATTCTCATTTTTTTCCAAATATAACATCCATAGTTTTGACTA
ATAATAAGTGCCGCTTAAAAGAAGATGTCATTGCTTTGCCATGACCATAGTGTGTATCAT
AAGTAACCTACCAAAGAATAACCACTAGTTTAACTTAAATATTAGTTTCACAATGCATAA
TTGATTTGTTTTCTTACTGGCACACAAGCAGTATACTCACATATGCTGAATCCCATACAA
AATATTCAGGCATAGATTCATGATTCCACTAAAAACAAAATTACAAAAATGCAGACAACG
TTGTTGGTATTTCCATCAAGCATAATTCCTAGGTACGGAAACTCTAGCAGTAGTACAAGG
TTAAATGCATGAGGATCTTAGTCTAGGAATGCAATTTTACTAGCCTTACCGACAAATATT
TGATGGCACAAATTTTATATTTGTGTTGATGGTTGTACATGAACAGTTATTTCATGAAAC
CCAACACCTGATCATCTATTATTGACACAAAATTGCATATTCCGCTGAAGTACACAAGAC
CAGGTTTTGGGTTTAGGGTTAGGGTTTATTATGGTCTTGTTCACAACAAAATATCTGTGA
TTCCTACAGTCTGGGTTCTACATAAATTAGAATACATCTAGTACAAACGCCCGCGGCAAG
TCGATACACCACAGTGACATGCACAACCTTTTCCTGGGAGTAGCTTGTATCTATAATCGT
ATGCAAGTTCTTCCCCTGCACTAATCTGCTCATGCACAAACACAAAGAGATCCTCTTAAG
ATTAACAAGAGAAAATAAGAGAACGAAAAGAAAAGAAATAGTTCAAGAAGCACTGGATGA
AATCGTAATTAAAAAGTAGCAATAGTTTGAATATACATGGATGGTGCTTACATCTCGATT
GGCAAAGAAACCGATGTGGGCCAGCTGACAGTCCATGCTTTCCACCAGCACCTCATAATT
GATCAGATTAGGAGCACAGCTGTACATCAGGGTACAGATGTCAAACATAATGTCTCCAGC
TGAGATAGTCCAATGAAGAATCATTTCATATTGTTTTCAACAAGTTTCAAGATGAACAAT
GTTTCTAAAACATCGCTGTAGATCAGAATGGACAAGAATGATCAAATCAATGAGCCAGCA
TGAACAACCTATGGTTGATGAAGCGAGCGACATTTCCATGCTTAGTAGCATCAATCACAA
ACGGTTTTGCACCAGCTCGAGAGATCGACATGTCCAGGTGTGCATCGATATCATAAAGGT
AACTGCAACCATCTTGGTCATACCTGAATATGAACAATTTAAGAAAATCTTGAGCGTAAA
AGAAAAGTGTAAAGCCTCTGAAAATGGGCAGGAAAACCTACAACACAAATTGAGATATGA
AAATTCACAACACCGACATAAGTTTGCACGAGGAACTGCACTGGATCTCAAATCCAAGTC
CACTGTACCTGCCTCATGAATTTTTCATTGACGCTCTACTCCATTAATATACCACAACTA
GAAAATGAGAGAGGAACTATTGAAATATCAAGTATGCAGCCGAGAATAACTACGAAACAG
CTATTCGATAGACTTGATCATTTCAGGTGCAGGAAACAGACAGATCATACATAAATCCAA
TGAAGTATGAAGTCCAACCTTACGCCTCTCTGGTTAGCCTCCCGATCATTGACTACTTCG
CCTATATACTCACACACGAAGGTCCCAGAAGGAATCGGCTGTGCACTCCGAACAGCCCAA
CCCTGTAGAACAGTTTTTAAGTAGGTTATAACACAAGCATACATCAATATATTGTGAACT
GCCATGGTAACTTAATTAACTGATTAGATTCAAAATTATTAGATCCATCATCTCCCACTG
TGGAGTCAGATTAACCCTGCCTTTCTTAAAGAGGGATTTAAAATGGCAGAGTGTACCTTG
TGACGCGACTTGAACACTTCAAGCTTCACTCGAACTCCTTTTTGTAAGACACGGTTCTGA
CAGTCTTCCCGACAAAGACAGCTAGAATTGCATTCATATACCATGTAACCCTCCTGCAAA
ACTCATATGATTCATATTGCCATTCAAAGATGATTCATGTGCAAGGACCATATGTAATAA
AATTCACGGTGGAACATTCCAAAATCACGGAAGCATCCTTATGGTAGCTTACCTCAAGAA
TGATTCGGCCTTGAGCATCATAAGGGAATCGACCTTTTATAGCTACTCCCGACTTGTCGC
AGGCCTCCCCGTTGTCATTGTCAAACATCAAGACGTGATCACAGTGGCCAGAATCACACC
TACCTTCTCCACATGCGCATCCAAGTTTCGAACTCTGCTAACACGAAAATTAAACCAAAA
ACGAAAATCAATACAAATGAGTATTCAAATACATATGCTGCAGTTCCATGATGGTGAAGG
ATTTTTCCAACCACTTATAAACTCTACTACTTACTCTCCAGATACATAGTTCGATTCGTG
CTTTTTCATATTAGACTAGCATGTTATTTTATGCTACACCTGCTTCCGCTGAATTTATTC
AGTGTCTGCATTATAAGACTCCACGTAACTTATTACTATTTCATTTAATAAGAGAACCTC
TTAGAACCACTGCATGTCTCTTGCGAAAGAGTGTACTTCAGTTCAAAAATAACAGCTCAT
CATTCCGATAGGTACAGAGATCCAGAGTTAGCTTGCTTTTCTGCCATCACACGAGTAGAA
AAGTCATTTTTATAAAAACTCTTAGCTTGATCTATATTATGTACTGAAGTAACTCCACGA
GCCACCTGTGATGTAATTTCGTGTACTATACCTGACACGCTCAGTAGCTCATTTTCAGAC
GCTTTTGAGATTTTATTATTTAACAATTGGACGCGCTGAAAAATTCTTGCTAATAGATAC
GTTTCGGAACATGAGGTGCCAATCTAAAAAAATAGAAGGATTATATGCAGGTCTAATGTT
CTGCGAAAGATCAAGTCTGATGAAAAGCAGTCAGTTCGACACCATCGAGGTGGCCAATTA
GGGCATGAGAACAACTTGACCAACATGTTATGACCAGACAAACCTGGATACCTGGCTATG
TAGTTTATCTCCAGAATAAGCAGGGTTCTAGGGGAACGCATTCCGAGCATATAAACTTGA
GAAATGACTAGAGCAGGGACCTATTGGGAGACTATGTTCAACCTCACTTGCCCTGACAAA
GGGAAGGGACCTTTCATTGAGAAAGACATGTGACCAATCAAGCACTAATCTTCTGCACAA
ACTGCAAACTACTATGCTTACAAGAGAGAAAGATCACCTCAGTATCGAGACCTAGTGACG
GGTCCAGCAGCCTTTTATTGATGTAGCTGAATGTTTTCCACGGCTCGGCAACCTCCAGAG
CAGCGTTTATGCCATTTTCACAACAATTGGCACATGTACAGGGCCTTAAAAGATCTTCAT
CAATCACACATGGAATTGGTACTGGTTCTTGGCCATTACTCAAATCCTCATGGATCACCA
TATGCTTTCCTTTCATAAAATCTTTCATATCGATAGTCTTCAGAAGTGTTGGCCCTATGT
CGTCAAAAAGATCTCCGTCAGCATGAAACATATTTTAGCTGAGTTCTCTCTCGCGCGGTC
TCTCTCTCTCTCTCTCTCTCTCTCTCTCTCGGGATTTGTTTGTACCAATTCTGAGCAAAA
ACAACTTACCAGCTTGGGCTTTGAAAGGGGCTTCAGAAAATCCAGCCATGTCAACATCCA
AAAGTGGAGCAGCTGCACCCGCAGCATGGAAGGGTGAACATTGATTGGGACAAATAAAGG
CATCTGCCTGCCACTGAATGTCAACTCCCATTGCTGAACATAGAGCTATAACTTGAAGGT
GAAGACTTTGATGTAAATTGGTATGCTTCTTTGCTAATTCTCTGTACATGAAGTCTTTGC
AGCATGCAACACGAGCAGCATTAAGCATCTCAGCACTCGTGGGCCATCCAGTTACATTTA
AAACTCGCTGAGATGGAATTTTAGAGACGGTCTTGGCATCTACTAATGGTTCATTGGACC
CATGTCGCTCATGCTGACTCTGCTGTACTGCCCTCATACGCTGAACGATATGCTTGGCAA
ACCCTCCTTGCTTTCTCTTCGAAGGAACCAACTTCATATCCTGCAGGACTTCCATTCTCT
TTCGTCGCCGCCGCCGTTTCTTGGACACCACTGAAACAGATGGTACAACCGATGGTAAAA
TCGGTGCTGGTACAGATGGGCCACCGACAATCTTCTCATCTAGCTTTCTTTTCTCTCTTG
CGATTGTCTTTAAGTGCCTGAAATTAAAACGTTGGGACTGGGGAGCTACAACAGGCAAGT
GGCATGACCACCCCACTGCCCCAGATACTGAACTCTGCTGCTCAACTTGCTTGGCGATTT
CAAAACTGGGTCGAGGTGTACACAGCTCTGATAAAGGTAGCATCTTGCCAGGAGGTGAGC
TGGTTGTTGCTGGATTAGGTAGTGGAGTTCTCCTAACAAGTGGTGGCAGCTTTGCTTCCA
CAATTTGCAAACCTTCCATATTTGGGGAAACCTTACTAGTAGATTTTCGATGCTCAGCTT
GATGATGTCTTCCCAAGTCTGGTAAAAGTTTAAATCTCTGTCCACAGAACTTGCACTTGA
ATCTGCCGGGGCTCGCTTCACTGCCATTGACAGTGGATCTGACACTGCTAGTGTCTGCAA
TAGGCGAGTCACTAACACCACATACATCTGAAGACGAAAGGCCATTGTGAACAATCCCTT
TATGATTACAAACCTCCAACTCTATATCAAACTCTTCCCAACACACTGTGCACTTCAACG
CATTTCCTGCTCTTGACATGCCCTCCTTTACGTGATCCACAAATTTCGCGCTACTAAATT
CAAGGAAGTGTTGATCCTCAACATGCAACCATAGCAGGTCAAAATTCTTAAACTTCTCGT
CACATATCACGCACACAGTCATACCAAGGTCACCAATTGGTAGTGTAGGATGGGTAGACT
TCCAGTGCATAAGCAATTCCCTTCTATCGTAGTAGTTCTGTCTACATTCACAACATGCTG
CCCCTTTCTGAAACATATTAGCCTCTTCCTTATGATCTTCCTTCCAATGCTTCCCTAGAG
AGGGCATCTCTGCAAACTTTTCGGTGCAAAGAGCACATGCGAGCGTGCCCCTGGCGGTAT
TACTTCCTTGTCTCAACATCTGGTGAGAACAACAAACCGCTAACAAGTTCAGCATCCCAA
CTTTATCACTACGCATGTTCCAGCCACTGAACTTGCCGTTCACTGATCGAAAAATATATT
GAATTTAGACAATGAAACTCAAAATTATTTGCAGATCAAGGAAATGAGAGAGTGGGCAAA
CAAAGCACCTGAACAGAGGATGGACAAGATTCAAAAGTTTCACTTGCGTCGCTTGGTGAA
CGACCTGATGCAATTGTCTGGAACTTATACTCATCATCCTTAGCGCAAACGTTCCCATTG
TCCATCATCTTTAGATACGTTCTTGCAAGATGTGGAGAGTATTTTGTTTGCCAGAAATGA
CGAGGCTTCATCGTTGCTAAACATTTACGCTCCTCTATAAGAACCTTACGTAGTCTCTCC
TTCTCCTCGGAGAGAAGGCCAAGAAGCGTTTCTCCAGATACTGCATCCTTAGTTGCCTCT
TCACAGATCCATCCGATAAGGTCCTTCCCATCTGTGCTTACAGCTGAAACCGATACATCA
TCCAGCTAGTTAGCTACAGCTTGACATAAATTTCAGATAATTAGGAAAACATCCATAAAC
AAGCGCATGGTTATCATTACTTCAAAAACAAAGTACAGACTAAACTGCAGAGAGGGACAA
TGCCCAGAGAGCACTCCCTTAAGTGCACAAGGCTTAGGATAGGTTATTAATTATGAGATC
ACAACATGTTCACACGATACTTCGCACTACCAAACAAGCATTCCTCAATAGAGAGGCCTC
AACCAGCTTAGCCTATGTCACATTGCTCTGAAAAAATGCTATCTTCTTTTGGTAGAATGC
AGCACATTACCTTTCCCGCGTAGTAGTCCAGCATTTAGAATGTCAATGAACATATCCTTT
GCTTTAGACAAACTTTTTCTCTCCCCTGTGCTACTCATGTCTCCCAAGTACAGGCCCTCC
TGACATCGCCTCCTCTTTAACGAAGCACTCGCAGAGAGACTCGCGCTTGGTGAACTCGTA
CACAGCGCATCAAACTTCAATTCGTGATCTCCCTTTCCCTTCTCTCGAAACTGGCGAGCG
TGTCGCTCACAGAACAATGAACCAGACTTAGGCCTAAATGAACACTGTTCCTCGGTTCGG
CGAGTTCGACCGATACATCGAGGAACGGCTGCACCATCGTCATTATCCTTCGGAGCTAAG
TATTCCAAGCATAACCAACAGTAAGGTCTTCAAGCCAAATCATAACAAATACATGGCAGG
TACAGATGCAGGCCCTTTACATATTTACTTCATCTCCATCATGGTTGGACTGCCAAAAAA
ATATCATCTACAAAGGCTGCTGAAAAGTGAAAATACAGGATACGGACCATCATGTAAGCA
AATAAGGCACTTGGAGCACTTACATGCAGGTGCGGCGAGCAGACGCGGCATCTGAATAGG
AACTGGATCAATTGTTGGATTCGGTACTTGAGCAGGAAGTACAAGAGTTTGAACAGGTCT
GTCCTGTGGAATTGCAAGTCCAGGTAACTCAGTACGTTTGGGAGGAGGTCCCCAATCCTG
ATCCCCGTGCTTCAAGCAGTATGCTGCCCCGTCTTTCACATTATGAGTGCATTGTGTACC
CTGAAGGGTTTTTCCACGGCAACGAAAAACAATCATATCTGCAGGTTTATGTGAAGTATA
CATAACTCCTCTATTTGAGGTACTTGAACCATCCAGATATGTTTTCTGACTGTATTCGAT
ATCAATATGTTTCGTATGTTTCACACAAAATCCAGAGCCATCCTTCACATTATGGGTACA
CTGATTTCCGTGCAGAGTAATGCCACCACATCGAGTCACCCTCGGGAATCTCTCTTCTGC
TTTTACTGGGATCTCTATTCTGTCAACCACGTCGCTCCCGACCATCGTCACTGAAATAGG
AGTCTGTTCGTTATCAGCATGGAGATCGAAAACAGAAGGCTCTGCACTCATGCCGGCCAG
TGAGGACGGTTCTAGAATCGTAGAGTCATGCGCCTGATCGGCACTTTCTGATTTTGCGAT
TCCATCTTGTAATGAAGCGTTCTGTGAAGATGATGAAGTGTTCAGAATCTGTGAAGTTAA
CTTCTTTGTATTCAAAAGAAAATGACGAGCACGGTTGTATTTGGCCAACATGAAAAAACG
TAAGAAAATTAGTCATTAAACAAAGTAGCTTTAATAAGGCAAGTCTGGTCACATACCGTC
AACTCCATACATGGTGATGGATCACCGTACTGCTCATCGATCTTAACCCTCTTGCGTGTC
GCCTCTCGACTTTCGGCAGACCATGGACGTGGCCTACCCCGTCTCACAAGAGCCTTCCCA
CGAGCCTGAGGAGCTTGAAGCCAGCTCGCTACATTACCATTATCTTCAATATTCACATTT
GAAAAGCGTGAACCCTCCTCTACAATCTCAAAGGACTGAACTGCACGTTGACGCTCAGTG
ATCTCAATTGTAGCCTCGGTTGGTGGCAGCGCCACTACGAAGGATACACCACTCTCACAC
ACTTTCGAAACAGCTATTGCCTCCCCTGTACCACATTGACCTTCTTGAGCTTCACAAACA
GGAGGGGAGGAGGTCGAGACATCGCATGCGACACCATCCTCCAAATTGTTGGATTGGTTT
GAAATAGGCACAGCGGAAACGCCAGCAATACAACTACGAGGCTCTCGACTTAACTGGACG
TATAGCTGCTGGGTTCTGAGGTCCTCTGCATTGTCAGAAGAGTAACCTGAAGGATACAAT
TCAGCAAATTCAGTAGTGTCCCCAGATTTTCGAACCGAATTTCGCTCATCGCTAACTCCG
CCATTGCATTCATTTTTACTCTCCGTCCCGACCAACAAAGAGTAAGGCACTACACCATCC
TTGGTAATCACATCCAATTCCGAGACGCTGAAAAATGCGGCATCGTTGCTATCCCCTGAT
TTTCCATCACAGGTTAAATCTTCTACGGTCAATTGTGGCGACAGAAAGACAGGAATGCCA
TCACCAATGCCTTCCATACGGGAGTTGGTTACTTGAGGTTTCAGCATGTCGTTAAAAGCT
TCGTGTTGACCTTTCCACCCTTGCCAATCCGGGTCGTGGCCAACTTTCGCTTCGGGATCT
TGCTGATCGGAGGCATTCCACAAACGCACATCACCCCAGCTCCCTTCTTCAACTATATCC
TGCCAGCAACCACTAGCCACCATTAGATCTTGTTCAATGCTAGAAATAAGGTCAAGAAAA
ATTGAATTCAGCCGGAAACAAACCGAACACAACTGGACGTAATGCAAGAGTTCTGAAATT
GCTATCGGGAACAAAACTAATCCATGATCACACATTCGAAAAACATGAAATCAAGAAGAA
ACAAAAAGGGAAGAAAATAAAATAAATCAAAATTAAAACCTCGCATGAAATGAAGGGACC
GAAGAGCAAAGAGCCGTCTTAAATCTCGGACATAAGACATTCTTCGTCCTTAAGTGTAAG
CTACTGTGATCTGTAAACGTTCCTGGACTAAATCCAGCAACTTCTCAAAAGTGATTCGTT
TCTGTCAATGAAGATTACTGATGCTCGGTTCTAATTACAATTGAGCTTTGAATAAACTTG
AAGTTGAGGACTACATGGTCGATAAATTTGACAGAACCTCAGGTGGGCTAGCGGAGAACG
GTCCAGCTCATGTGCACCGTTATTTTGCTGTCCATCACTTCTTCAAGTAGCAAAGACTAG
GATTTATATGGAAGGTTGTGGACGAAGGGCAGTGTGCTTACAACTGGGTAACCACATTAA
TGTTTGAATCAACACAAGATGTTGTGCAAGATGATTTTTGCTAAAAGCATTCCTCAGGGA
TGGTGCAACTGACCTGAGCCACAGTCCGCCGCAAGACGTCACTATTCTGGACGGCATTCA
TGCACGCATCCCTGGATAACTTCTCACAGTCCATCGGTCTGCAAATACGATTTCAGAAGT
TTCTACTTAAACCAGGTGTTGATAATAAGCTATTCTGAAGATATTTTCC
