# Supplementary material for: Phylogenetics and evolution of Su(var)3-9 SET genes in land plants: rapid diversification in structure and function
Source: BMC Evol Biol. 2011 Mar 9;11:63. doi: 10.1186/1471-2148-11-63 (PMC3063831; doi:10.1186/1471-2148-11-63)
Supplement: Additional file 6 — Genomic DNA sequences and corresponding mRNA sequences. A zip file provides the 24 genomic DNA sequences and corresponding mRNA sequences used for gene structure analysis with fasta format containing a concise annotation. [file 1471-2148-11-63-S6.ZIP › genome_and_mrna_sequences/PpSDG5_mrna_sequence.fasta]

>estExt_gwp_gw1.C_3250048|GENSCAN_predicted_CDS_1|4908_bp
atggactgtgagaagttatccagggatgcgtgcatgaatgccgtccagaatagtgacgtc
ttgcggcggactgtggctcaggatatagttgaagaagggagctggggtgatgtgcgtttg
tggaatgcctccgatcagcaagatcccgaagcgaaagttggccacgacccggattggcaa
gggtggaaaggtcaacacgaagcttttaacgacatgctgaaacctcaagtaaccaactcc
cgtatggaaggcattggtgatggcattcctgtctttctgtcgccacaattgaccgtagaa
gatttaacctgtgatggaaaatcaggggatagcaacgatgccgcatttttcagcgtctcg
gaattggatgtgattaccaaggatggtgtagtgccttactctttgttggtcgggacggag
agtaaaaatgaatgcaatggcggagttagcgatgagcgaaattcggttcgaaaatctggg
gacactactgaatttgctgaattgtatccttcaggttactcttctgacaatgcagaggac
ctcagaacccagcagctatacgtccagttaagtcgagagcctcgtagttgtattgctggc
gtttccgctgtgcctatttcaaaccaatccaacaatttggaggatggtgtcgcatgcgat
gtctcgacctcctcccctcctgtttgtgaagctcaagaaggtcaatgtggtacaggggag
gcaatagctgtttcgaaagtgtgtgagagtggtgtatccttcgtagtggcgctgccacca
accgaggctacaattgagatcactgagcgtcaacgtgcagttcagtcctttgagattgta
gaggagggttcacgcttttcaaatgtgaatattgaagataatggtaatgtagcgagctgg
cttcaagctcctcaggctcgtgggaaggctcttgtgagacggggtaggccacgtccatgg
tctgccgaaagtcgagaggcgacacgcaagagggttaagatcgatgagcagtacggtgat
ccatcaccatgtatggagttgacgaacgcttcattacaagatggaatcgcaaaatcagaa
agtgccgatcaggcgcatgactctacgattctagaaccgtcctcactggccggcatgagt
gcagagccttctgttttcgatctccatgctgataacgaacagactcctatttcagtgacg
atggtcgggagcgacgtggttgacagaatagagatcccagtaaaagcagaagagagattc
ccgagggtgactcgatgtggtggcattactctgcacggaaatcagtgtacccataatgtg
aaggatggctctggattttgtgtgaaacatacgaaacatattgatatcgaatacagtcag
aaaacatatctggatggttcaagtacctcaaatagaggagttatgtatacttcacataaa
cctgcagatatgattgtttttcgttgccgtggaaaaacccttcagggtacacaatgcact
cataatgtgaaagacggggcagcatactgcttgaagcacggggatcaggattggggacct
cctcccaaacgtactgagttacctggacttgcaattccacaggacagacctgttcaaact
cttgtacttcctgctcaagtaccgaatccaacaattgatccagttcctattcagatgccg
cgtctgctcgccgcacctgcatctccgaaggataatgacgatggtgcagccgttcctcga
tgtatcggtcgaactcgccgaaccgaggaacagtgttcatttaggcctaagtctggttca
ttgttctgtgagcgacacgctcgccagtttcgagagaagggaaagggagatcacgaattg
aagtttgatgcgctgtgtacgagttcaccaagcgcgagtctctctgcgagtgcttcgtta
aagaggaggcgatgtcaggagggcctgtacttgggagacatgagtagcacaggggagaga
aaaagtttgtctaaagcaaaggatatgttcattgacattctaaatgctggactactacgc
gggaaagctgtaagcacagatgggaaggaccttatcggatggatctgtgaagaggcaact
aaggatgcagtatctggagaaacgcttcttggccttctctccgaggagaaggagagacta
cgtaaggttcttatagaggagcgtaaatgtttagcaacgatgaagcctcgtcatttctgg
caaacaaaatactctccacatcttgcaagaacgtatctaaagatgatggacaatgggaac
gtttgcgctaaggatgatgagtataagttccagacaattgcatcaggtcgttcaccaagc
gacgcaatgaacggcaagttcagtggctggaacatgcgtagtgataaagttgggatgctg
aacttgttagcggtttgttgttctcaccagatgttgagacaaggaagtaataccgccagg
ggcacgctcgcatgtgctctttgcaccgaaaagtttgcagagatgccctctctagggaag
cattggaaggaagatcataaggaagaggctaatatgtttcagaaaggggcagcatgttgt
gaatgtagacagaactactacgatagaagggaattgcttatgcactggaagtctacccat
cctacactaccaattggtgaccttggtatgactgtgtgcgtgatatgtgacgagaagttt
aagaattttgacctgctatggttgcatgttgaggatcaacacttccttgaatttagtagc
gcgaaatttgtggatcacgtaaaggagggcatgtcaagagcaggaaatgcgttgaagtgc
acagtgtgttgggaagagtttgatatagagttggaggtttgtaatcataaagggattgtt
cacaatggcctttcgtcttcagatgtatgtggtgttagtgactcgcctattgcagacact
agcagtgtcagatccactgtcaatggcagtgaagcgagccccggcagattcaagtgcaag
ttctgtggacagagatttaaacttttaccagacttgggaagacatcatcaagctgagcat
cgaaaatctactagtaaggtttccccaaatatggaaggtttgcaaattgtggaagcaaag
ctgccaccacttgttaggagaactccactacctaatccagcaacaaccagctcacctcct
ggcaagatgctacctttatcagagctgtgtacacctcgacccagttttgaaatcgccaag
caagttgagcagcagagttcagtatctggggcagtggggtggtcatgccacttgcctgtt
gtagctccccagtcccaacgttttaatttcaggcacttaaagacaatcgcaagagagaaa
agaaagctagatgagaagattgtcggtggcccatctgtaccagcaccgattttaccatcg
gttgtaccatctgtttcagtggtgtccaagaaacggcggcggcgacgaaagagaatggaa
gtcctgcaggatatgaagttggttccttcgaagagaaagcaaggagggtttgccaagcat
atcgttcagcgtatgagggcagtacagcagagtcagcatgagcgacatgggtccaatgaa
ccattagtagatgccaagaccgtctctaaaattccatctcagcgagttttaaatgtaact
ggatggcccacgagtgctgagatgcttaatgctgctcgtgttgcatgctgcaaagacttc
atgtacagagaattagcaaagaagcataccaatttacatcaaagtcttcaccttcaagtt
atagctctatgttcagcaatgggagttgacattcagtggcaggcagatgcctttatttgt
cccaatcaatgttcacccttccatgctgcgggtgcagctgctccacttttggatgttgac
atggctggattttctgaagcccctttcaaagcccaagctgggccaacacttctgaagact
atcgatatgaaagattttatgaaaggaaagcatatggtgatccatgaggatttgagtaat
ggccaagaaccagtaccaattccatgtgtgattgatgaagatcttttaaggccctgtaca
tgtgccaattgttgtgaaaatggcataaacgctgctctggaggttgccgagccgtggaaa
acattcagctacatcaataaaaggctgctggacccgtcactaggtctcgatactgagagt
tcgaaacttggatgcgcatgtggagaaggtaggtgtgattctggccactgtgatcacgtc
ttgatgtttgacaatgacaacggggaggcctgcgacaagtcgggagtagctataaaaggt
cgattcccttatgatgctcaaggccgaatcattcttgagggttgggctgttcggagtgca
cagccgattccttctgggaccttcgtgtgtgagtatataggcgaagtagtcaatgatcgg
gaggctaaccagagaggcgttttcctgcccattttcagaggctttacacttttcttttac
gctcaagattttcttaaattgttcatattcaggtatgaccaagatggttgcagttacctt
tatgatatcgatgcacacctggacatgtcgatctctcgagctggtgcaaaaccgtttgtg
attgatgctactaagcatggaaatgtcgctcgcttcatcaaccatagctgtgctcctaat
ctgatcaattatgaggtgctggtggaaagcatggactgtcagctggcccacatcggtttc
tttgccaatcgagattggaatcatgaatctatgcctgaatattttgtatgggattcagca
tatgttacttatgatacacactatggtcatggcaaagcaatgacatcttcttttaagcgg
cacttattattagtcaaaactatggatgttatatttggaaaaaaatga
