# Supplementary material for: Phylogenetics and evolution of Su(var)3-9 SET genes in land plants: rapid diversification in structure and function
Source: BMC Evol Biol. 2011 Mar 9;11:63. doi: 10.1186/1471-2148-11-63 (PMC3063831; doi:10.1186/1471-2148-11-63)
Supplement: Additional file 6 — Genomic DNA sequences and corresponding mRNA sequences. A zip file provides the 24 genomic DNA sequences and corresponding mRNA sequences used for gene structure analysis with fasta format containing a concise annotation. [file 1471-2148-11-63-S6.ZIP › genome_and_mrna_sequences/PpSDG7_genome_sequence.fasta]

>scaffold_523|17058|25486 (8429 bp)
GACCCAGTTCACTTATTTAATTACATTATTTAAGTTTTTATCTTTAATAAATTGATAAAA
ATGTCTTTATAATATGAAAGCTTTTTCATTTCTTAATTTAAAAAAATATCATATTAGAAG
TTGTAGAGTTATACATCTAAATTGATATTATTCTTAGAATTTTTTTTTATTCATGTGTCT
TCTCTTTTATTTGTTTTAAGTGATATTAAGTTTTTTTTTAATATATTATTATTGCAAAGC
TTCTTGAAATGAAGGGTGCAATAATACAAATAGATGAGGAAATGAGGGAGTTAATGATGG
CAATGCATCAACTCAATTCACTACCATAAGCAGAAATAAGTTTGGTTGGAAGTAAAGATG
TAAAAATAATTGGAGCTGCTTCAATATCAATACCAAATCATATTGCTTTTTCTACATTAG
AATACTATTTAAGTGTCATCACAAGTAATAGTAAATAAAAAATTATCTTATTTAAAGAAA
TTTAATATAAGATGAATATTATAAAATTTTATTAATTAAGTATAATTGATGATTGAGGTT
TAATCTTAAAGTTATGAAAGTCTAAAATCACAAAGAAGGTTTATTATGACAATGCTTTCA
AGTTTAGCTTATTATGGTTTTTATCTTTTTTAAAATAATATGATTCAATATTGGATAATT
TAGAGTTTTTTTAGTAAGATTTTCATCCATGAAAAAACATAATGTAATTTGTTTTGAAAC
CAATATAATTTGTATTTTTCATCAAGGCAAGAAGTTGAATATTATTATAAGCATTATAAT
TCTAAAAACTTATACATAATATCAAATAAGATAATATTGCATCTATTAGCTATTTTTTCA
ATAAATTGCAATACAAAGTAAATAAATTGATGCTAATCTTACATAATTTTTAACATTGAA
TTAAGAAATTGAATTTCTTATCAAGTACAATAATTGGCTTTTAAAATTTTGATATAAAAA
GCTTGACAAAGACATAAATCACAAATAATAAAAACTTCAATACACTCTTGTATCACTCCA
AAAAAGTAGATATTCACTCAAAAGTAGTATATTATTAGAACTAGAATGGCTATTGGTAAG
AATAAGAAGAGTAGAAATTCTTAAAACTAGATTAAGAATAAGAAAGGTGTTGACAAGAGT
AAAGAAGGCTTCACCCTTATCACTATCTAACTATCTAAGTAGGAGTTATGTAGCGATGTT
TTATGACTTTTGACACATGTTCAACTTACAAGATAAATGTTTAACTTACAAAACAAGTTT
CTTACATGCGTGCCACATGGCAAACTTCTATTATAAGTGGCTAACATGTATGACACAGGG
CCAACTTGTTGGTCAAGTTTTCAACTTACCAATCACTTATAAATACATGTAAAGTCAAAT
CACATCTATAAAACTTCTCCATAAGATATTATCAAATTTATTTACTTCTACTTACTTCTA
TATTGTCTAGTGATGTAGCATTTGGTGCCAAATCTTGTCAAATGTATACAATTTAGTTTG
ATTTTTTATCCATTGAGTTTTTTTTGTTAATTGACTTTGTTAGTGTTAACTAAAATTTGA
ATAATTAGGTGAAGAAAACATTTGACTATACATTCTTTTTAAGTAAAGTGTGCAATGGAG
GGAGGGTGATGAGAATAATTAGGCTAAGAAAAACCTTGACTATACATTCTTCAAGTAAAG
TGTGTGATGGAGGGTGATGAGAATAATTAGGCTAAGAAAAACCTTGACTATACATTCTTT
TCAAGTAAAGAGTGTGATGGAGGGTGATGAGAATAATTACGTGAAGAAAAACCCTTGACT
ATACTATACATTCTTTTCAAGTAAAGTGTGCGATAAGTAAAGTGTGTGATGGAGGGTGGT
GAGAATAATTAGGTGAAGAAAAACCCTTGACTATACTATACATTCTTTTCAAGTAAAGTG
TGCGATAAGTAAAGTGTGCGATGGAGGGAGGGTGATGAGAGTGTGGGTTCTCCACTCATC
TATTCCTCTCTCTGTATGCAGTGGCTTTGAGCAGCGATGATGCTGCTGCTTGTGGTGTCG
CACAGGAGGAAGCACCGTCGCCGCACTACTACTGCTTGCTTGTGTTGCCTCCCTTGGCCT
CCCGTAGCACAGCCATTGCACTGCGTCGGGCAGTGAATCGAGCTCTGGCGGTGGGACTCG
GTTAGGGCGCAAGCATTGTGATGCAAGGGGAGTGCGGTTGAAGTTTCAAGCCCCGGACCC
GACGGGACAGGCACTGTGATTCTGTCGCCGTGTGCTGTGCTGTGCGATTGCAGCGATCCA
TCCCAGAATTGCCCAAGTTTCCAAGCAATTTTCGTCTTCGTCTTGAAAATCTCTACCGGA
TTTTGGGTGGATTGCGTTCTGGCGTGGTTCAAGTCTCGATAGCGATTCTTGGATGTGCAG
AGCTGAAGGGTTTACTGTAGAGGCAAGTTTTGATTGTTCCGGGAGTGTTTTTTATTTTTA
TTTTTTATAGGTGGGTCTTTTTTGTTCTTCGCCAGCGGAAGCTGGTGGTATTGTGGTAGT
GAGGGAACCGTTTTTGAGTAATTTCGCGATGCGGTTGAGGTGATGCTATGAGTAGAATTA
GGTCTTGAAGAGGCGATCGCTTGTAAGTTTCATTCGACGGAGTTTAGGCTGTTGGAGGTG
TGGTCAAGGGCAAGAGTGTGAGGTTCTATGAAGCACCCATTACTCATGTTTCTCTTTTGC
GGCTTCGGCAGCGATATTATGCTAATCCCTCGCTGGTCCCTATCGTTGAAGATTTTGAAG
ACTGCATGTTTGTTGTTTCTTCAGCTGTAAAGCTTTTTTGTTGCTGTTGTAGGAGTTGGG
ATGTCTCCTGGTTCAAAATTTGTATCCACGGCATCCGTGTATTTTGTGAGCATGATAATC
AGTGGTTGCTGCTTGATTTCAATGATCTCTTGCTTTGACTGGACCATGAGCAACCGATTT
TTTGCCTAGCTTGTGGCCGAGGGGCCATGAATACTAATGGAGGGGGATGATTCTTGACGA
TCATCACATATGAGGGCAGAGTTCTGGGCACCTTATTGAATTTTGAAGAGATGGCCGACG
AAGCAGATGCCCTGGCTATGGCTCCAGGAGATGTCCGCGAGAGGACGGAGAAAGCAGTAG
AGGCCATGGGATTTCTTGGTCTAGAGCGTGATCTGGTCATCAAAACTCTGAAAAGACTCC
ACAAGGTAAGATCTTTAAGCAATGGTCCTGTGCATTCTCTTCAAGACCTTTTTTTTTTTT
TTTTTTTCTTTTTTTTTTTCCTTTTTAACGAATGCTGGATGTTCATCAGGCATTTGAGTA
TTCACAGTCAATGTGGGATCATGTTGAGATGGAGAATTATCGAATGCTGGCGGATGAGGC
ATTAAACCTTCAAACAAAGCTAGTGAGTGTTATGACACATGGAGCCGGCCTTTTTTATAC
ATTCTGCGCATTTGTCTATCTTTGGAGTCTAATGCTTCGTGCTTGAAGTGTTCCTCTTAA
GAGCAGCTTATCTCGTTGCTAGCGTCCTTAGCGAGCTATTGTTTTCTAAAGCATTTATTA
GTAAAGATTTGTCTGTGGAATTATCTTTGGGGCAGGAGAAAAAGCGAGAACGTGCGACTG
CTGATGACGACGCTTCAGAAAGGCCTAGTAGAAATGTTAATCGCGCCCAATCCTCTTTTC
CAAGTACTCCCAGAGTAAACAGTTATCCAGAAAGGAGTGCAGCTGCCCTCAAGGCTCTTG
CCAGTAACATTATTCAAAAAGAAGAAGAGGCTGGAAGAAAGAAGATGCAAAGTGACAGAA
AGGTATCAGCTCAAAAGGATCCCTCTTTGTCACTCTCAGGAAGAGGACCAACCCCTCGAA
CTGATGGACGAGCAGTTAGAATAATTGATCCTTCTGAAGTTACTGCAGCAAGAAGAAGAC
CAGACAATAATATCGCACATAAGAAATTTAAGCAACGCAAAGAGGAATTCAAGCCTCAGA
TCTCTCCTCCGGCGTTGAGAGCCCAGGTTTCTGGTTCACATGACATCAGGAAGAAGAGAC
AACGCTTGGTGGCACTGCGTGAACTCAACGAACCTGGTGGAGAGGCAGGTGAAGTAGCAC
ATGGTAGTGATCATGACATTGATCGTTATGTGAAAGGCCAATGTAGACATGATGACAAAG
ACCTATCTCGTGGGTTTGAAGCTATTCCCATCCCCATTGTGAATCATATTAACTCGGAGA
CTCTCCCTTCCTCCTTCTTCTACATTGATAAGAGCAGACCATATGAAAAAGCTTTCGTAA
ACCTTGCTATCTCGCGAATAGGAGACGACGATTGCTGTCCAAATTGCCACAATGATTGCC
TATCTGCCCCCTATCTCTGCGCTTGTGCCCGGGAGACAGGTGGAGAGTTTGCATATACTT
CAGATGGCTGCTTACATCGACGTTACATCGATCAGGTTCAAAGCTCTTCCTATAGAGATG
AAATTCTACCCTGATTATTGACGTACCTCGTGTCTCTCCAGAACTTTGGGATAACTTATG
ATTGGAAGCCTATGATATACTTATCCGCCCGAGGAGTTGAGTGTCTGATCCTCTTACTGC
AGATGAAGTCATGCTGTATAGCCTGCATCCTCTTATAAACTTATATATATATATATATAT
ATATATATATATTTTGTCTTGTTTCTTTTTCGTAATCATCGAATGCGAATCGTAGTCGGA
CTGTAATGTGCTCCTAATGTTCGTAATCCGAACGTTTGATTGGCACTGACTTTACAGCTT
AATGAAGCACAGGTACATCTTAATCATTGTTGGATAAAATCAAAACAAGTTAGTAAAAGA
CAGGGAGAAAGACCACATCATTGTTACCTAAAGATTGACTTTTTATGGTTGCCAAAAATA
TCTTCCAGGTTATCATCATAGCTTGAACATTCTTGTTGAGGATTTGTGATATTTACTCAA
GTGGAGATTTTGGTGTTTGAAACGTGCAGTTTCTGAGGATAAAGAAGGGCTTGTCAGCAG
AGAGGAAGCACTATTGTGAATCAGGGTTCCATTGTCCCCACGAGCGGCACAAGAATGAAG
AGAACCCGACGAGTTGTAAAGGACATCCTGTGCGAGACTTCTTGAAGGAATGTTCATCCA
AGTGTGGATGCAGCAAACAATGTGGCAATCGAGTGGTACAACGTGGTATCAGTCGTAAGC
TGGAGGTATTTGAAACCTTTCCTGATTACCTTCGTGTCTTTTTATAAGATCTCTCTCGTT
GAAAGGTTGTGACTATTCCATGGAATATACGGGTTTTGTGCGCATGTTTCAATGAATCTT
TGTGCTCACAAAGCTTGCCAAGCAGTTCTTGTTATTTCAATGCCTAGAGGTGTTCGGAAT
TTATATCTTATAGAATTACTGAATGGGTTGCTTTCAGGTGTATATGACGCCTGAAGGCAA
GGGGTGGGGCATCAGGACTTTGGAGGATCTTCCGGCCGGTGCGTTTGTTTTTGAATATGT
AGGCGAAATCCTCACAAATACTGAGATGTGGGAGCGAAACAATGAGATCATTAGAAATGG
TGAGGGACGTCACACTTACCCTGTGGCCTTGGATGGCGACTGGGGTTCTGAAGCCAACCT
GAAGGATGAGGAGGCACTTTGCTTGGATGCCACATACTTTGGCAATGTTGCAAGATTTCT
TAATCACAGGTAAGTATCGTCGTATTTGGATATTGTTTCTTCTGTTCTTCAAAGAGCTTT
TACAACATGGTTGCTGTGATGAAAAGCTGTAAGAGTTGGTTTTGTCTGCATAGCAAGCAT
TATGCTTGGGTTTGTTACAATTCATGTACTTATCAAGTGTGGCTTGCAGGTGCTTAGATG
CAAACCTTATGGAAATGCCAGTCGAGATTGAAAGTCCTGACCGCCATTACTACCATGTGT
GCTTTTCATCACTTCATTTTTCTGATGTCTTCTAGGACTTTTCCTTGGACACGCAAACTA
TGGACTTGTATCTTTTACGAAACTTACAGTGTAGAATTTGGCGAGCTGAAATTGAGGAGA
TATTATGGTTTTAGAATGTGACATTTTAACTATATGTTAAGTTCTGTGGACTTCCAATGA
TTATGGCCTATTTGTGTTCAAATTTTGCAGGTGGCATTTTTCACTAATCGTCATGTGAAA
GCCAAGGAGGAGCTCACATGGGTAAGTGACTCACCTCATGTAAATAAATTCGTAATCTAC
ATGGTAATGTGCTAGAGATCTGCTTTAGTCCTTTGTAATCATAAACTTGGCTTTACTTAG
AATACAATTCTTGATTTTGAAATGAAACAACTATCCTCGAATCTTGAAGAATTTTTTCCA
ATGGTCTCGATTTAAAACGGAGGCTTGTATTCATTGCAGGACTATGGCATCGATTTTGGA
GATGAAGAACATCCAATACCAGCATTTCCTTGTTGCTGTGGCAGTGAGTACTGCAGGGGA
AAGATGGCTTGAGACAATTTTTCTTTTTTCTTTTTTTAGTTAGTACTTAAAAGAGTAGAA
AATCAACATTTATTATTACATATGAGTAATCTCTACAATTTTGACAGTTATTTTACGAAT
CGAGGCATCAAAATCCAAGGCTCGGGTGGCAGCATTTCTCACTTAGGCGTTGAACTTAGC
CGAAAAACAAGGTTAGCAATTTATGTCAGGATTGGATGGAGAAGTATCTACCTCGAAATT
GTAAGCACTATTGCTTGGTATTTTCGTGTATACTGTTCGCGCTCCCATTGTACTACCTAT
CTGCCACTCTGGTATATTCGTCACTACACATGTACAGAATGAGACCTATGCGCCATGCAA
ATGAATAGAATCAACAATATCTTACAATTGTAAATACCACCGAAGGATTGTCCACTATTT
AGGAATGAAAAGCTGAAATAAGGGGGGTTCAGGAGGGTAAGCAATACAGAGGATCTCAGG
ATACCAACAGCACACCAAGCCATGAGATATCACTCATCATTGTGAAGTATTCAACATAAG
TAGATTCATTATGTATTATATTAGTTGAATCCATGTTGTTGTCACAAAATTTGGAATTTA
GGATCAATTCCAAAGATCTTGAATTCAATACCTTGATATGTAATGATTGAGTTTCTTTGC
ACACTTACACCATCTCAATTAGTACATGCTTTAATTATAGAACAAAATTTTGTTTATATG
TACATATGATCGAGAACATTAGATTCATCTCTCTTTTTACTTCACAACTAAGTATATCCT
ATCATTCTTCTTACAAAAAGTAATTCCTAAGTTTTTTGCTATCTTTCTTATCTTTTATTC
AACTTTCCTTCATAGTGTAAAAGGTAGGTGATTCTATTGCATCTTATGTCATATGCTTTA
AAAGTGCTTCTTCTTGTTCTTACTCTTTTTTTAATCTATTCTATTTTCATTTCAATATGA
ATATTACTAATTTGGTTGGAGAGTTGTGGTGAATTAAGAAGTTGATTTAACTTGATTATA
AAGTTGAGTGATTATTTACCTTGGCATTAGCAAACCTTGATACCTCCATAATCCTAGATC
ATAATTAATGCCAAGGACAAAAATTTGATAAATGCAAATAAATAAATAAATAAATAAAAT
ATTTTTCAAAAAAAGATAATACTAGAAAAATAAATAAATATATATATTCAAGAAGAAACT
ACAATGGCTATTACTAAAAAATAAAAAAATTAGGGATCCTTGAAACTAAAGAAGAAACAA
GAAAGGAGTTGACAAGAGCAAGGAAGACATTACTCTTGCTTCTATATATATTATCTAATT
AAAAGCTATGTGGCAACATTCTATAGGATCTCCAACATGTGTCCAACTTGTAAGACACTT
GTTTAACTTACAAGATAAGTTTTTTATGTGTGTGCTATATATTCAACTTGTACTATAAGT
TATCAATACCTACAATACAAGGCCAATTTGTTGGCCAAGTTTTCAATCTACCAATTATTT
GTAAATATGTATAAAAGTAAAGTTGCATCTATAAAGCCTCTAAGAAGCTTTTCTATAAGA
TATTATTAATTTTTTCTATTTTTATCTACTTCTAATTATTCATATTATCTAGATAATTAT
TTTAATAAATATAGATGTTTATAATATTATCTCCCTTTCTAAAAATAAGTTCTACAAGGA
GCAATGATTATATGTTGAAAAAGTTGAAGACACAACAAACTATATTTGCTACAGATTTTG
ATCTTTATTCTCTTTGAAGGTACTTGATAGGTCATCTTAACCATCAATAGTGTCTCAAAG
TAAGACAAAAAGACCACCTTGATATTTGATCATTATTTAGGCATTCATAACTTCTTTCAA
ACAAAGTATTTGTAATATTATTATGAGTCATTTCTACTAATTATATCACCAAACATCAAA
AGTCATTATTAATATTGTAATACCAAATGCATTATATGATTTCCATCTATTTAAAGAAAA
ACATATTGTTTTTGAAGATCTTCATCTTT
