# Supplementary material for: Phylogenetics and evolution of Su(var)3-9 SET genes in land plants: rapid diversification in structure and function
Source: BMC Evol Biol. 2011 Mar 9;11:63. doi: 10.1186/1471-2148-11-63 (PMC3063831; doi:10.1186/1471-2148-11-63)
Supplement: Additional file 6 — Genomic DNA sequences and corresponding mRNA sequences. A zip file provides the 24 genomic DNA sequences and corresponding mRNA sequences used for gene structure analysis with fasta format containing a concise annotation. [file 1471-2148-11-63-S6.ZIP › genome_and_mrna_sequences/PpSDG7_mrna_sequence.fasta]

>gw1.523.5.1|GENSCAN_predicted_CDS_1|2064_bp
atggctattgtggctttgagcagcgatgatgctgctgcttgtggtgtcgcacaggaggaa
gcaccgtcgccgcactactactgcttgcttgtgttgcctcccttggcctcccgtagcaca
gccattgcactgcgtcgggcagtgaatcgagctctggcgcgatccatcccagaattgccc
aagtttccaagcaattttcgtcttcgtcttgaaaatctctaccggattttgggtggattg
cgttctggcgtggtgggtcttttttgttcttcgccagcggaagctggtggtattgtggta
gtgagggaaccgtttttgagtaatttcgcgatgcggttgagagttctgggcaccttattg
aattttgaagagatggccgacgaagcagatgccctggctatggctccaggagatgtccgc
gagaggacggagaaagcagtagaggccatgggatttcttggtctagagcgtgatctggtc
atcaaaactctgaaaagactccacaaggcatttgagtattcacagtcaatgtgggatcat
gttgagatggagaattatcgaatgctggcggatgaggcattaaaccttcaaacaaagcta
gagaaaaagcgagaacgtgcgactgctgatgacgacgcttcagaaaggcctagtagaaat
gttaatcgcgcccaatcctcttttccaagtactcccagagtaaacagttatccagaaagg
agtgcagctgccctcaaggctcttgccagtaacattattcaaaaagaagaagaggctgga
agaaagaagatgcaaagtgacagaaaggtatcagctcaaaaggatccctctttgtcactc
tcaggaagaggaccaacccctcgaactgatggacgagcagttagaataattgatccttct
gaagttactgcagcaagaagaagaccagacaataatatcgcacataagaaatttaagcaa
cgcaaagaggaattcaagcctcagatctctcctccggcgttgagagcccaggtttctggt
tcacatgacatcaggaagaagagacaacgcttggtggcactgcgtgaactcaacgaacct
ggtggagaggcaggtgaagtagcacatggtagtgatcatgacattgatcgttatgtgaaa
ggccaatgtagacatgatgacaaagacctatctcgtgggtttgaagctattcccatcccc
attgtgaatcatattaactcggagactctcccttcctccttcttctacattgataagagc
agaccatatgaaaaagctttcgtaaaccttgctatctcgcgaataggagacgacgattgc
tgtccaaattgccacaatgattgcctatctgccccctatctctgcgcttgtgcccgggag
acaggtggagagtttgcatatacttcagatggctgcttacatcgacgttacatcgatcag
cggcacaagaatgaagagaacccgacgagttgtaaaggacatcctgtgcgagacttcttg
aaggaatgttcatccaagtgtggatgcagcaaacaatgtggcaatcgagtggtacaacgt
ggtatcagtcgtaagctggaggtgtatatgacgcctgaaggcaaggggtggggcatcagg
actttggaggatcttccggccggtgcgtttgtttttgaatatgtaggcgaaatcctcaca
aatactgagatgtgggagcgaaacaatgagatcattagaaatggtgagggacgtcacact
taccctgtggccttggatggcgactggggttctgaagccaacctgaaggatgaggaggca
ctttgcttggatgccacatactttggcaatgttgcaagatttcttaatcacaggtgctta
gatgcaaaccttatggaaatgccagtcgagattgaaagtcctgaccgccattactaccat
gtggcatttttcactaatcgtcatgtgaaagccaaggaggagctcacatgggactatggc
atcgattttggagatgaagaacatccaataccagcatttccttgttgctgtggcagtgag
tactgcaggggaaagatggcttga


>gw1.523.5.1|GENSCAN_predicted_CDS_1|2064_bp
MAIVALSSDDAAACGVAQEEAPSPHYYCLLVLPPLASRSTAIALRRAVNRALARSIPELPKFPSNFRLRLENLYRILGGLRSGVVGLFCSSPAEAGGIVVVREPFLSNFAMRLRVLGTLLNFEEMADEADALAMAPGDVRERTEKAVEAMGFLGLERDLVIKTLKRLHKAFEYSQSMWDHVEMENYRMLADEALNLQTKLEKKRERATADDDASERPSRNVNRAQSSFPSTPRVNSYPERSAAALKALASNIIQKEEEAGRKKMQSDRKVSAQKDPSLSLSGRGPTPRTDGRAVRIIDPSEVTAARRRPDNNIAHKKFKQRKEEFKPQISPPALRAQVSGSHDIRKKRQRLVALRELNEPGGEAGEVAHGSDHDIDRYVKGQCRHDDKDLSRGFEAIPIPIVNHINSETLPSSFFYIDKSRPYEKAFVNLAISRIGDDDCCPNCHNDCLSAPYLCACARETGGEFAYTSDGCLHRRYIDQRHKNEENPTSCKGHPVRDFLKECSSKCGCSKQCGNRVVQRGISRKLEVYMTPEGKGWGIRTLEDLPAGAFVFEYVGEILTNTEMWERNNEIIRNGEGRHTYPVALDGDWGSEANLKDEEALCLDATYFGNVARFLNHRCLDANLMEMPVEIESPDRHYYHVAFFTNRHVKAKEELTWDYGIDFGDEEHPIPAFPCCCGSEYCRGKMA*
