# Supplementary material for: Phylogenetics and evolution of Su(var)3-9 SET genes in land plants: rapid diversification in structure and function
Source: BMC Evol Biol. 2011 Mar 9;11:63. doi: 10.1186/1471-2148-11-63 (PMC3063831; doi:10.1186/1471-2148-11-63)
Supplement: Additional file 6 — Genomic DNA sequences and corresponding mRNA sequences. A zip file provides the 24 genomic DNA sequences and corresponding mRNA sequences used for gene structure analysis with fasta format containing a concise annotation. [file 1471-2148-11-63-S6.ZIP › genome_and_mrna_sequences/PpSDG8_genome_sequence.fasta]

>e_gw1.25.68.1|scaffold_25|783802|795309 (11508 bp)
AAGAGAACAAAGATCAGAGTATGTGGCAAATACAATTCGTCGCATCATAGATTTCCTCAA
CATATGATGACCACTTTTCATGGAACTTGTCCCTAGAAGGAGGAGTAATGTCATGGACAT
ACTCATGTAAGCTAGTAATTACATATACAAATAGGTGGAAGTAAGTAAAAATAGGTAAAA
GTAAGTTAATTCTATAGTATTTAATATGGAAGCTTCTTAGAAGCTTCATAGATGCTGCTT
TGACTTCATAGGTGTCTTTAATTGACTTTTTGGATTAGAAACGTGGTCAATAAGTTGGCC
ATGTGCCACACATGTTGTTAGCTTGAAGATCAAGCTAATTATGTGGCTCACATGTAGAAA
AACTTGCCTTGTAAGTCAAGGCATGTCTCCTACAAAATCAACACATATTGGAGGTCCTAT
AGAACGTCGCCACGTAGCCCCTAGTTAGATAGTATATATAGAGACAATAGTGAAGCCTTC
TTCACTCTTATCAACTCCTTTCTTACTTCCAGTCTAGTTTCAAGGGTCTCTAGTTTTCTT
GTCATTTGGCAATAGCCATTCCAGTTTTTCTTTCAATATATATACTTGTTTATTTATATT
TTGATACTTTTCTTTGAGTGAAGGCTCACTTGTCTGAATTGCTTTTTCATCGAGTTCTTG
TCTTTGACAATGTGTTATAAAAATTATAGAAGTTTCATTAGTATTATCATTAAAAATTCA
AATCTATTTTAAGATAATTTCTTTGTGAAGCTACTACTAAGATGTTATATATAAAGAAGA
GAGTATGTATTGCTCATACCAACCTTAGAAATTAGTGTATCTAATTTATAATCCAATATA
TTAAATAGGAGAGTGTTTAAAGGGTCTTTAGATTATGAATCTCAAAATAGAGCTAGAATT
GGAGCTTTTTATTATTATTATTACTACTAGATCAACTATTCGAGTTCTTGCAACCTTCAT
AAGATCATTCTTGAGATTATCTAGACTTTCTCAAGGGTGGAAACACCTATTCTATAGTCA
ATTCAAAACTTTAAAGATGATGCTTGAATTTTGGTCATTTTATTGTAAATTTGAAATCAA
TGCTCTTTATGGAATACAAAGTTAGAAAAAAAAATAATGTTATAATCATCCAACAAAAAT
ATCTAAAGAATATTCTTAGAATATTTTATTAAATTTTAGAAGATTTCAATAGATTTTAAA
GATAATTTGATAAGAGCTTTTAGAAGATTTTAAAAATATTTTAATAAAAGATTCTTAAAA
GATTTTTAAAATATTTTAAAAATATCTAAAAGATTTTTTAAAATATTTCAAAAAAATTTA
GAAAGTTCTAAGAGGATTAAAGAAATTGTTTGAGAAGCTTTCTAGGATTGCTTTGTCTTC
AAGCAACAAGAAAACTTCTCAAAAAACTTTTTAGGCTTGCTTTGTCTCTTAACAACATGA
AAACTTTTCAAGAAGCTTCTTAAAATTGCTTTGTCTTCAAGCAACATGAAAACTTCTTAA
GAAACTTGTTAGAATTGCTTTGTCTCTAAGCAACATGAAAACTTCTCAAGAAGCTTTTTA
ATACATAGTATATATTGGAATTGAGGGTGAGGAGGTTTTTAGTTTGGACAACATATCTCT
TAAAGCTCTAGTTTATCACTCTTGGTGTTGATCTTATATTCATTTAGTTTAATAAATTTC
TTGCTAGCTTTCTTATTGAAACTCTTTTATTTAATTTCTTGTTCTTTCTTTTATATAATG
TATCCATGATAGATAATAAGAATAGGTAGAAATAGGCAAAAATAGATTAATTTGATAATA
TCTTCTAGAAAAGGTTTATAGATGTGGCTTTCATTTTATATAAGTTTGTAGTTGCTTGAT
AGGTTAGAAACTTGGCCAACAAAGTAGATATGTATTACATGTATTAGTAGCTTGTGGTAT
AAGTTATCTATGTGGCATATATAAAATGAACTTGCCTTGTAATTTAAGACATGTATCTTC
TAAGTTAGACACGTGTTGAAGTTCATATAAAATGTTATTAGTTTTTAGTTAAATAATATA
AATAAAGATAAGAATAAAGCCTTCTTCACTATTGTTAATACCTTTTTAATCCTTAGTCTT
ATTTCAAGTCTTTTTAAATTTTTTTTCTTTGATAATAGTCATTTTAGTTTAACATTATAT
TATCTTTGAAAGATTATTTAGTCTTTTTATGTGACATAAGAGTGTATTGATCTTTTGATT
ATTTGAGATTCATGTTCTTAACAAATTGTTATATTGATTTAAAATTTTGTTTGAAGTTTT
TTAACCACTAAAAATAAGTGTAGCATAAATAACAAAAGATGACTCTTCTTTTTCAATATG
TATGAAAGCTCTTGCACCTATAAGTAAAAATTTGGTTGTATTAGACCTATGACTTTTTAT
TAGGTTAATAAAAATCTTGAATATACTATGAAAATAATATAATCTATTTGATGGTTATAC
TTTTTTAGTCACAATTAATCTAAAATGACTAAGTTAGAATAAGATCTAATAATATTAAAT
ATTAGTAAGATATTATAATCATTTTTTGTTATATCTACACAAATAATTTCATAAATAATG
GTTTTTTAAAAAAATAAACAACCATCTATGACTTTTACATGTATAGGTTTAATTTTCTTT
ACTAAGAATATATTATATCTTTTAATAAAGTCTTTATTTAAAAAAAAAGCTAAAGTTCTT
AAATCTAATAAGATAAAGGCTTTGTGATTTTTAAGTTTTAAATAAATATTTAATATAAAA
TAAGTTGAAGGTTTTGAAGAGAGGATATGATCTTCATTAGATATTCTATAAGATTTAAGT
TGCATGCTCTTTATTGTAGCTAAAGAATTTTGTTTTTCTAAGATATTGTCTTTATTTAAT
ATTCTACTTTTCAATTTATGGTTGCATTGCTTCTTTGGATAATATTGATTAATATGCTTA
GATTTTGTACAATATAAGTACAATCTATCTTAACAACATTAAATCTTTTCTTACTTGGTG
AAAGGTTTAAAGTATGTTGCATCAATTTGCATAGGTTCAAATCTAGATGAGTAAGTTTTT
AGAAACTTAAGAGTTATTTCCATGACATGATTTGTTCTTTTCTATCTACATCTTTGTTTT
TGGTGCCTTTTAAAGAGTCAATTATTACATGCAATAGCTTAAGCAATAAATCATTTTAAT
AAATTATCTTTTAATATTGTTAATGATAAATCTTTAATATTATACTTTAGTTTATATTAA
AATTGATCAAAAAGGGCTTTATTGTTTCAATGCACATTGTAAGGAAGGCTTTGGAATTTA
GCAATAAAGGTGGTAGTTGATTGTGATTCGTATTGTAAAGATAATTTTTTTTTTTGTAAG
TATTTTTTAATTATTTTTTCCAAATATAGTTATAAATAATTTTAAGAATAAATTTGGATT
ATGTAAGAGTTATGAATCATTTTCTATCAAAGATAAAAATTAAAAAAAAAATACTTCTAA
ATATGAATGCACTTATAAATCCAACTTGAATAAATTCATTAAGATATTAAAAAAGATGTA
ACTTTAAATAGAACATGATTTATTATAAAAGTATTTAAAATTTTGATCTTGTCCCACTAA
ACTTCTTTGGCATATTAATCTTTGTTTCTTTCATACTTGTAGCAACAAAACTATTTGGAT
TTATTTATAAGATTGTTTTTCTTACTTCTCTCAACATCATAACTTTTTGGTACAGATATT
GAACTTTATTCTTGATTTCTTTCATATGTACAAGAATAATATTTCTATAATTGATATTAG
CATACAAATTTTTTTCTCTAAAAGTGTTGACAAGCTTGTAAAGATTTGCAATAGTTGCAA
ATATATTTTTAATTCTATTAAATATAACATCCATATATTTTTTTCCTTCCTTCTTTATAA
TAGTCAATCTTAATAAATTCATAAGTCAATTTAGAAGAGAGTAATCCACAACCTCTAATA
TCAAATAAAAAATTCTACAAAGAATATTAATCTATTTTATTAAAAGAAAGAATAATATTA
AAAAAATAAAAAATATATTAATTTAAAAGTAGATAGCTTGAATTTTTAAAATACAACAAT
AAGAAGTAAGATAATTCATTCATTTCTAAAATAAGAATAAAAAATTAGTAGTCTTATTAA
ACTATGAAGGATATGAATCATAACAAAACTATACAAAAAAAATATACTTGTATGATATTC
AAAAAGAAAGGGTAGATAAATAAAAAAATAAATATAAGATAGACACTAAAATGACTATTG
CCAAATACAAGGAGACCTGAAATTCTTGAGCTTAGAAAGGCATTGATAAGAGTGAGGAAG
GTCTATCTTTTGCCTCCATATGTATACTATCTAATTAATGAGTTATATGGCAATGCTCAA
TAAGTCATTTAACATGTGTCTAACTTATGAAATATATGTCTAACTAGCAAGGCAAGTTTC
TAACATGTGTAATGCATGGCCAACTTGTACAATAAGTAACCAAAATGTGTAATATGTGGC
CAACTTGTTGGCCAAGATTTTAACCTATTAATTACCTATAAATATTTAAAAATTCAAATC
CATGTCTATAAAGCTTTCAAAAAGCTATTATATTAGATATTATCAAATTTATTTACTTCT
ACTTATTTCTACCTAACTCTTCTTATCTTTACTAGTGTTGGTGTTTCTATGACAAGAACA
AAGAATAAATATATAAATAAGATCAAACAACTTATAATTGGCATTATTAGCTATTAAAAA
TATATTAATATTAGATTAATTCAATATAATAATTATTTTTTAAGATTTAAAATTAAAAAA
TATAAATCATAAAAAAAATTAATTCTAATTATATTATTATGAAATTATCTAAGATTTAAT
AGAATTGTCTATGTGAAACTATTATTATTAAAAAAAATATGTATGAAACTCTATTCTAAA
GTAATTTTTAATTCAAAAAAATTCAAATTTATATTTAATTTATTTAAATATTTTTAGTAT
ATTTTTTTATAAATTATATAATAAATATTTTTCTAATAAAAAATGAATTTTATTTATAAA
TTAAAATTAAAATTAGATGGTATATTTGAACAAAAATAAAATAAGAGTAATTACTTGATA
TTAAAAATAATATTTAGAAATTGACTACATCAATTTTTTTATATTAGTAATTAAATAAAG
AACCATCAATATACTAATTGCATTAAAAGCCAATAGGAGTAAAAGTTACATCATATAGAT
ATTAACAATATATTTTTTTAATGTAAATTTTAAAATAGTATCTATATCAAATAATCTTTG
GATCTATAAAAATTGGCTTCAAATACATTATAAGTAAATTTTAAAAAATATTGCAAGATC
TAAAGCAAGTTCCAAAATTTTAATATGACAAGATTAATTTATTCTTAGGAATACTTGATT
TTATTATGGATAAAGATAATTAAAATTAGTATATGTTAAATAGACTATCTTGTTTATTTA
TTTATTTATTTTTCTATATATTGACTACTTAGTGTTTATAAGAAAATATCTTTTTCAAGT
CTAGTGGCTCAAAAGAAAGGTCATTAATTATTTTGAAATGTTCAAATTACCTATAAGAAC
CATCACATTTTATTCTAAATATAAGATTTTAAAATACTAATAAAAATCATCTTATTTTGA
TGTATAAATATATTACAAATAATTAATTATTTTGAGATGCTTAATTTTATCTTTGTCAAT
ACTCTAATAGAAGATAATTAAAAGATTATATTAGATGTGGAAGTTCCATTTGTTAATGCC
ACAAGATATCAAAGTATGGTAGTAAAGCCAATCAACTTTACTCAAATTAGTCTCAACATC
TCTTTGGCAATAAAAATTGTATCCAGATTTATTTTTTAAATCATAAGAACTACACTTTTA
AGCTATTAAGTATATTGTTTGTTACATTTTCTATAACTATAACTTAAGTATTTTCTATAA
GAGTCTTTCTAATATATAAATAATTGACTTTGTTGAAATTCACTTACAAGAAGATAAAAG
AAAAGTAATCTTATCAATCGCAAATTATCTATGGTTTTTTATATTTAATTTTAATCAAAA
AAATCTTTTTAAAGTATATTTTGTTCTTATTATAAAAAATTAGTGAACTAACAAAGTTTC
TTGACAATACACTCTTCAAAAAAAATTAGCTCTATTTAAATGTAATTTTGTGTATTCAAA
TAGAAAATTTAAAAATCCTAAAAATATTTAGACTACTATGTCTAATCCTTTTTGGAAATC
AAATACTTTTATTTACTCTTCTTTGCTACAACCTTATTTTTTTTTATTATTTGCAAAATA
GAGATTTATTTATAGCTTTTGGAAGATTTAAAACATCCTAGTAGCTAAATCTTGAGTATT
CAATATCAAATGTTGGAAAATAATCTTCTTCATAATAAACTCAAGATTTCTTTCTAAAAT
TTTTTTGTTAATGCTTCTTATTTCTTGGCATAATAATAAAAAGAAGATTAACTAAGCTTC
TTTTATCATCTCACTCATGCCTTATCTTTTGTGACTTTCAAAGACTAACAAATCCATCCT
TATTTTTTCATTTTTAGCACAAGATACCTCATACAATACTTAAAGATTTCATCGATTAAA
AAATAAAGCACAAATATGCAAAGATAGTCACATGCAAAGTACAAAGTCAGTTGCATAAAA
GGAGAAATTATTACCAAATCCCAAAAAGAGAATAAAGAAACAAAATCCCACAACCTCATC
AAGACATAAATCTTATAAACTGACATTAAATAAAACTGAGGAAGGAAGGAAAAAAAAAAA
AAAAAAAAAAAAAAAAAAACCTTTGTAGCAAAGGAGGGATATAGGAGCAAGTCATCCATC
ACTACTTACTCATTGATGAATACCACCAAATAAAGTTGACTAGATTCTATAAACCAGAAA
CAAATTGAGTATGTATTCCTTGCACTCTACCTGAGCAACATAGTAGTAAAGCATGCATGT
CATTCTTTTAATCTAGAATGCTGTAATGCATAATTTCACAGCGAGTTCCTCTTCATCCTC
GATGGCTGGATGCATATACTTCTAACGGCACGATGCCAAGTCTGCGACTGCAGCTGTGCT
GCTGGAGTTATACCAAAACTCATCGCGTTTGAAGCGTGAAGAGCTAGTTTTTTCAATCAA
ATCTTTGCGTTGCACCCTCATGCGGGCGCAACTCCGCAGCTACAGTTCCCCGTTGTGAGA
GTTGGCTTAAGCAGAAGAGGCATGATAGTGCTACACAGTTTGAATCTCTTAGCTGTCACA
CAATTCCAGTTCCATTTACAAAGTTGATCGCCCAAAATTGACATCTACAAGTAGATCCTG
AAAAAAGAGAAAAAGAGAAAAAAAAACAAGAGAGCCCTATTGAGTCTGATGGGCAGGATT
TGCGTCCAATATTGAGCCTGACTACTCTGTACATAGCAGCCTCCAGCAAAAGCCATCGAA
GTGGGCATCTCCTTCCTACACCCCACTCTTCTATGGTTTCTAACACATCAAAAGTGCCAC
CACAATACGAGCTAATTCTGCAAATCACTCGCACCTTCTATGAACATAAATCTGCAGCCA
ATTTTCAAACAGCCAACCCCACAGTGAGAGCTTCTCATCATCAGTATCGACTCCCACAAT
CACGGTTCTTTCTAATGTGAAACATCAGCTAGCAGTCCACCGAACTTTAAGTTGGAGAAT
CTCAGGCTGATTCGACGAACCTCAAAATTTTTTCTGGGGCTCAAGACTTATGCCAAGAGT
TCCCTCCAAGGCTTTTCCCTCGACAGAAGTCACTTCCACAAAGGCATTCAAAAGCTCGAA
GTGGATGATCCTTGTCGTTGAAATCCAACCCATAGTCCTGAGACACGGAGAGGTATTAGC
AACCCTACTGCTGGCGGCACACAAACAGCACAAGCTCTAACCCCTACAGAGAACGAAACC
CAAAGAGCATTAACACACCCATATGAGCTCTTCATTTGCTGCTACATCTTTGCTGGTGAA
AAATGCAAGCTGCACACACATGGAGTGGAGAAACATTATCAGGTTAGCGCACGGACGTTT
TGAAAGACTTGTTCTAGTTATCAAGGACTAACGGTTAGTAAATTTTTATCGATTTTCTTT
CAACCAGAACTCCGTGGTGTAAAGCATGCAAAGCGCATGACCAGTCCAAGGCTAGACCGT
ATCTGACTCGACTCATTCTCTTGGGCTCGAATACATATGCTTAGTACAAGTCATGAGGAT
GTCTTGGAAGCACAAGAAACCCAGAAGTACATGATAGTAGTGATGGTCTGGGCTCTCAAT
CTCAACAGGAACTTCAAGTAGGTTGGTATCGAAGCATCTGCGCAACCCACACGGAATTTA
TTTTAAGTCGTAGTGCTTTCACGACCTTACACCATTAAACGTAGCGATGACGACCTTTTC
CTGATTTGGGAGGTGATCAGCTGAACGGCATCTGGAAAGGTACTCGCTACTGAAAACAAT
TTACGAGCAGTTCTTTCCTTCGTGATGGATTTATTAGGACTTATTGGAAACCATTTTGCA
AGAAGTTTCTGGCACTCTATTCGGAAATGAAATATGACTTCAACAAACTTTGGAAACTTT
TCATATGTGGCTCTCCAAGTGCGTCGGAGGATTCCATTGAAATCTGAAAAGGTGGATACA
TCACCATATCACCTCCTTTAGCGTGGATGGAGCTTACCCATGGTTGATGAAACGGGCGAC
ATTCCCATAGCAAGTACCATCCAAACAAAGAGCTTCCTCATCCTTGAGGTATCGTTCGGA
GCACCAATCCGCGTCCAGATTCAGGGAGAAGTGATGTTTGGCTGATCGGTGGCTCTCGTT
GTTGCGAAACCACATCTCTGTGTTGGTCAGTATTTCTCCCACGTACTCGCATACAAACGT
GCCAGCCGGTAGATAATCCAATGCTCGCACACCCCAGCCTTTTCCGCCAGTCCAGAAGAC
CTGACCCATCCCCGATTCAAGCTCGACTGGCATCTTGCAGCACAAAAACACAAAACAGAT
GCATACGCGACTCACATGAAAGCAAAACCATCTCGCAGCGTGGTGATGACCCACACTTCA
CCTGCAGTCTCGCGGTGATGCCTCGTTGCACGATCCGGTTCCCGCAAAGCTGTTTGCACC
CACATTTCTCCCAACACTCCTTGATGAAGCGTCGTTGAGTGTGGCCTTTGCAAGGCTCGT
CGCCCGTTCTCTCGACAGGACAAGTCCCTGGCAGGCAGAACGACAGAAAGCTCAAGTTCC
TCTTCCGATCCAGCTCTTGCTTCAGAAAGTGGGGATACAGAAGCCCTTCCACTGTGTACG
CGAACTCTCCGTCAGTCAGCCTCGCGCACTCGCAGGGAGTGAGCTTGTCGAGACAGTTGC
CCACACAGCCACTGCACCTATCGTCCTCCCCGATCCTCGCCATGGATATACCCACATGCG
CACTTTGGAACACCACGCTGCTCTTCGTGTAGAAGAATTCCTCCGGCAAGTCCTCCGCAC
CGAGAGCGCTAAGCGAGATGGGGACTCTTTCCTTCCCTCGGGAGATATCGTAACGATCGT
GGCGATGGTCGGGCTTCCTTGCTGCTGCCCCATTTGGAGGATGCCCATCCAACTCGAGCA
AATCTTTACTGATCAACATTCTCTTGCGTCCCTTATCCGACCCACAAACCCCCGAGCCAG
AGCTTCCCGAAGATTTCACTCGTTGCTCTTCCGCCACTGCAAGGTGGGATAATTCTACAG
GCTTCGCTTTCAAGTTGGACATGGCCGCTGAGCCGTAGTTTTTCTTGGCCCCTCCACCTG
CTTTTCGTATAGCTTCATTCTTCATGAAGGTTGGCCGGCGGTTGTGCTGTTTAACCTCTG
CTACCTTTGCTTCAGACTTTTCACATGTTTTCGAACAATTTCTAACGTCACGCCCGCCAC
GGTGAGGTGTATCGCGGCCAATTTCTGAAACAAAACAACTGCTGAAACCATCAGATGGAA
ACTTGAGGGATTCCAGCTTATGATGCACTCTTTGAGATTTTATGGTGCTGATCACAACTG
GAGTGCGTTTATATTGAAAAAAACAATGTGAGAAGCATACCGGTAGAAGACTGCCCACAA
GCCCTGCGGGCGCCTTGAGGCAGGCCATTCTTCGCCGAGAGAACATTAGTTGGGTTATCG
GCAGCTTTGCTGGAAAAGTTCAATTCCACCTCGACTTTCACCATCGAATTTGTAAGCGTA
GCAGTCTCCAGAACCTGGGTTGTCTCGTTCAATGGCACCACATTGTGCTCATCTTTCAGT
TCCAAAGATGAGGAATCATACGAACGCACTGGCTCCGCATGTTGAGTCTCAGGGTTTTCC
TTCAACCGCACTCGCTCGATTGGTTGGGAGTCTTCCACTCCCGACTGTGTGGGCAGAAGC
GCCAGGATTAACGGCTTAGACTCCATCTCTTCGGTCTTAGATTGTTTGAATCTCTCCACT
GGAGTTTGAAACGCCGGAAGAGCTAGAAGTAAGTTCGAGGTTGGGACTACCGACTGCAGG
GGTTCAGGATTTAAGCATTGTGGTTCGCTTGTCACGGGAATCATCGACCGATACTCCTCG
AGATTGTCACGATCCACCATCTTGGTGCTTCTGTGCAGCACTGGTGATTGCGGTTCCAAT
TTTATCTTTGAAGCATCGAAGCGAAGGATTCGTGAAGAGCGGGGCTTCTCTAACGTGCCC
CCTGTTAGACCTGATTTTTTAGGTACCGCATTCGGAGTATTCAGGTTTGCAGTCGGAGTG
GGCTGAGCCCTGTCTGCTTTTGTGATCACTTGGAAACAATCCGCCTCGGTCTGGGTCTGC
TTGTTCTCAACAATCACTTGACGCACAGATTGTTTGATCAATCGTCGCAATCCTCCACTC
TGAGGGTCTTGGCACTGCGCATTAAACATCTTCGTCGACTAATCATAATTCAACCTCTCT
TTTTTTGCAAATTCCGATTTCCTGGCTCACGAATGTATCACGAAATTTTCAATGCGGAAG
AAAGAGAAAAGTAGACAATGCAACAAGTTGAATAGAACTCATGCCAAATTTGCTGGAAAT
TTTGCAATCTCCGTGGCGTTCCGCATTACCGGTACTCTAGATGTTGAAGCCTCCCGAGCT
AGTTTTCCAGGCCCAGAAAACAGGACAATCGAAGCTTTCCGTTTCCCAACTTGATCACTT
GTGTCTGATGATCCACGTCTGCATCGGCGGAAGTGTTCGTGAGAGTTTAATGGATCGTCG
GCCTCGTGGTCACTGTCGCCGCTTGGGAAATGTGCGGGCTCCAACTTCGAGGACATCACG
CGAACCGCCGGGCCCTTCTTCTTCTTCGTCTCCTCCCTCTTTTTCTTGTTCTCCTTGGGA
ATCGCGTCCTTTCTACCACGCGAGCAGCCTGGATTCTGCTCCTTCTCCTAATCCATGACA
TCACTAATGGAGCCTTCAAAAATTGTCCTCACAATCCAGTCAAATACTGAAGGAAGAACA
TCAGACGATCGACACAAAATACCGACACAATCTCACCATAACAACAAC

CACAAAAAGCATGAAATAACAGCAAAAGACACAATCGATCTACACCCAAGCCCGCATTGT
CCCCCATTCCCCCTCCTCTGACAACCTTCACCCACCCATCCACGAGCCCCACAAATTGAG
ATTCTACAAACCTCGATCAGCTTCAACAGGATCGGCATCACGATCGACGAAGGCAACTGC
AGCTCCTTCTTCATCGCCTCCACGGCCCTGCTCACACGATATGCTGCTCTCTCCAAATCC
TCCTCCTCCTCCAAATCCTCTTCCTTCATAGCTCAACCCAATTACCTCCAAAGTCAGTTT
TCTCTTACTCAATAAAACAAGAATTTCGCAACTACGAGGGTCGCTTCACAGATTTGCTAA
CTGCAGGAGCGGAACTGATTTCTCATTTGACAGCAAAGTTGAAGGATCGAAGAGAAGCAA
ATCGAGATAGTCCCAAACACAGTGAGTGAGGACTTGGATGGATGATATATTGTAGATGAA
TGACAAATGGGTGGTGGCGGATGGGTGGGGTCAACGACGGCGTCATGAATGCTGCTCGTT
CCACACCCTCTGCTTGTTCCCATCCCCGCTCGCTGCCGTTCCCTATCCCAGATGCTCGCT
ATGAGTGACTGGGACGGGGACAGGTTCCCAATGCCCATGATTTGATTCTGCCCTGCTGAG
TTCTTATTAATTATTTCCACATTTAGTATTTGACATCATTTTCACTCAAGGGAAGGTACG
TGATTAACATTTATTTATAAATATAATTATAAGAAAAAATTGAACCAAGCATCATGCTGA
TTCTTTTTAGTTTATTTTATTTTTTCATTTAGGTTCTATTCATAATTTGAGTTATTATAT
TTGGTTTTTTCCAACATGTTTTTTTTAGAATTTTATAACTTTTTTCAGAAATGCGGAAGA
AGCCTTTGATTAGGCTTAGAAGTAACATCTGAAGAATGTTAATGATGCATAACAGTACAC
AATGTAATCAAATTTTAAACAATTTATTATTTTTTATATATTAATAATACAAAATAAAAT
AAACACACATGATGGAGAAAATAAATAAATAAATAAATATCTCTAGATTTATTTTTCCAG
TATTGGATCAGATACCAATAAGAACCAACCACATTCATCATGATTATCATATTCTTCATC
ACGGGTAGGTTAATTTTGTAAAAAAATGGGTCTATTTAACATTCTTCTATTATTAAGACG
AAAAGTAAAAATTATCAAAAGCACAATTTATGAAAAAAGAAAATTCATAACTTTATAAAA
TAGTAAAAAGATAGAAATACAAATTATAACTAGATGAATCCTTTGGTTTTTTTTGTCTAT
ATTGAACTCCTAAATTTTGTGTTTATTCAAAATAATTCCCATAAAAAATTAATAAAAGAT
TGCTAGTTATGATTTCATTATAATTGGTTTAGAAATATATATATATTTTTAAAATTTTCA
TTACAATTTCTATAAGATATTGTAACAAAAACACTTGTTTGTAGACTTTATCATAGCAAC
ATATTTACTTACACATTTATTATACAAGTAGGTTGTTAACAATATATTTTGTATACCAAC
TTTGGATTACAATGAATATTTCATTTTTGAACGAAATTGGAGTAAATTATTATCATTTTT
TTTAATACAATAACCATACTGTATAGATACAATTAGGACTACTTTGATTAACAAAATTCA
TTTTTTTTTCATCAATTGGCTTAAAAAAGAAAATTAGTACCTGTTTGATTTATTTTGACC
ATTCAAATTCTATAATTATTTTTTCGGAATTTCAGAAGTAAAGTGTTTCTTTTTGAGGAA
GTATATTAATCTTGTTTTATCATCAAATAATTCATATCTTGTAAGATACATATAAAACTA
AAATATTACTTTACAATTAGATAATAAATTTTTTAAATAATTTTAATTTGATTGTCAATA
CATATTTTGAAGTCTTCATTTTCTTCTCTTAAGATTATTTCATAAAATAAAAATTCAACA
CGATCTTAAAACTGATTTATTGTTAAAAAGAAAACTGGTCCATAAAATTTTCTTAAAAAT
CATTACTATTTTCTTAAAAAAGAAGAAAAAATCATTACTATTTAGAAACTCAATGCTTTT
CATATAAAGGTCATAGACAAATGCGTTTATACTTCTAGAGAAATTACTAGGTTTTTTTTA
ATTTATTTTTTAGTTCACATATACTAAGATTCAATAATCAAATCTCACTTGCACCCTTCT
TCTTTATTTATTTATTTATTTTTTGTCTATTTGTATCTGACAGTTGACGTCAACTCTTCA
GGTTTATACTTATTCTTACCTGTCTTTGAACTCATTAAAATAAAGAAAAATAAAAATAAA
AATGGGATTCAATACTTGTGGTTGATAATCCAACCCACACTGAAACAAAGCTCCTCAAAT
GCAACTCTACCACCGAAATGTAGGAGCTATAATGTGATCACATAATCAGTGCCAATACAA
GATCACACACCAATATGGGATTGCCTAACGCAAAAACGTGAATAAATAAAACAAAGCCAA
TCAATGAAACAAGGCAAAAGGGTGTTCCCAGAAGGATCTCAACTAAGAACCGCTCAGGGG
CGTGTTTCTCAACAGGGTGACGGTGTGAGGGCAATGACAGGAAAAAAAAAAAAAAAAAAA
AGAAAAAAAAAGAAGAAGGATTCAAGCAAAAACAGAGCGTCTATATTTCATTAACTAAAC
CAGCTAAATGGAAAAGTTCAATAAATCAGTTCTGTGGACAAAACACTAGTCTCCTAAGTT
CGGGGGTGCTTTTTCTGACAAGACGAGGCGAGCTGTTGGGATCCACTGTGGGACTTATCA
TCTCCGAGAGTCCGTTTTCTGGTCAATGAGTTCTCTGCCACAAAAAAGCAGAAAAAAAGG
GACATGACCAGGATAATTCTGAATTGTGGTGAGGAAGGCTCACGAAGGAATCGGAAAGAT
AGGAGGATGGTCCGGAGGCATGCTTCCGAACCATGTCTCCGCATTCCCTTGCGGTACATA
ATCACTTCAGTTTCCGCTCGACGTTATCTTAGTGATATCCATTGCACGCAGTGCCTGCCC
ATCGGCTCTCGCTCGTGCTCTCCAGTGCGCTCTCCAAGTTTAGGGAGTCCGTAGCAATGG
CGTCTGCAGTGGCATCGACGGTTGTGGCCCCAGTTGCCTTGGGTGGAGCCTCGTCCTGTG
TGGGTGCCCCCTCTGAATCCTCCTCTGTGAAGGCCTTCTCTGGTCTGAAGTCGGCGACCT
TGTTCTCTGGCAAGACCCAGAAGTTGAGCTCCGTCCAGAATGGCAGCCGCGTGCAATGCA
TGCAGGTATACCAATCTCATCCTGAGCTTGTGTTTATCTTCGGTCTCCACCTCTGATTGT
ATGCTCAATCGGGGTTATAACTGCACAACAGTGCTGTTTCTAATGTTTGTGGGTGGAAAA
GATGAGGGATTGTAATCTAAACTTTCTCTTGATCGGAAAATCGGCACATGTGTAGGTGTG
GAACCCGATCGGGCAGCCCAAGTTCGAGACCTTCTCGTACTTGCCCCCTTTGACCGATGA
CCAGATCGCCAAGCAGGTGGACTACATGATCCAGCAGAACCTGATTCCCTGCATCGAATT
CGACACTGTAAGTGCATGCTCTACTTACCCGCCATGTGCAAGGTCTATTCTTTACAATAG
ATCATCGAGCATGGGCTCTTCCCTAGATTGACTCTGCCATGATAAAAATTATCCCCATGC
CCTCAGCACAAACTCGGCAGCTCGTGTTTCGGAGAAGAGTGAGTTAACAACACGGAGAGT
CTTGCTAATGTGTGGCGCATTGGTGTGTTGGGTCAGGTTGGATCCGTGAGCCGCACCAAC
TTCTCCGGCGCGGGTTCCTCGGGTTACTACGATGGGCGCTACTGGACCATGTGGAAGCTG
CCCATGTTCGGGTGCACCGACTCTTCGCAGGTGCTGAGGGAGATCCAGGAGTGCAAGTCG
CAGTTCCCCAGCTGCTGGGTCCGCGTCTTGGGCTTCGACAGCAAGAAGCAGGTCCAGATC
TGCGGGTTCTTGGTCTCCAGGCCCAACTAGATTAATTGGCCGGTGGCCTAGGTAGCACTT
GGTTCTTTTCAGTAGCGACAAGGTAGTCGTGTTTATGTCTAACTAGTCGCAATGTTGAGG
AGGCTTGTACAGCGACTTGTTTAATCCAAAGAATCCCAGGGGCAACATCTTGACATCACA
TGCTTCTGCAACCACGAATGCTGTCAGTCAGTCTGTTAGCCACGCGACTTAGGAAGAGTT
GGATGTATCGTTCAAGCGATCTGTAGATTGCGGAAACCCGAGTGGCACCAAAGCCTGGGG
CTGCTGCTGTAGCAAAGCAGCGATGCCCTATTTCGTCACAACACTCTTCACACAACTCAC
ACGACACAAACTGTGAAGTGAGCTTTGAGTTATCCCTGCACAGAACACTTGCCAAAAGCA
TTGGTACAGCAGCTCTATGCGTAAACAGTGTGACGATTTATTTACGGTGACTGTCATGAC
TCGATCGCAGAGGATGGTTGTATACCGCTTCTGGTCAGCACTCCGTAGCAACTCCATATC
AGCATCTAGGTCCGTATGGAGCAGCGCATGAGAAGCTCATGAGAAACTGTGTCGCAGCGT
GTTCATTGTCTTCACAAATCAACAAATCAGAAGTGCAAGAACTGAAATTGGAGAAAGTAT
CCAGCGAACCCACGTTTATCCCATTCGCAGAACTCGTACAGTCCAGTGACAAGACCCCCA
ACAACAAATGCCACAAACAACGTCTATGGTAAACTTCGAAGACCGTGGTCGCTCCAAAGC
GGGGACTGACTGCCTGTTCTTCAGGAGGTTGTCTGCTTCGACTTGTCTCCCCGTGGTTTT
GTACACAACGGTTATTTCAAAGTTGTAGAGGTGATGAATTTGCAACAGGAGGAGCCAGTT
TCTACCTGCATTGTGAATCAATTATCTAGAGTGAGAGTCTTGCTCCCTCCCTCTTCCTGG
TATTATTTTCTGTTAAGTAACTCAATGTTGACAAACGGCTCCAATTGGAAGAAGCAGGTC
TAAATTTGCGGGTTCTTGGTCTCCTAGCGCATCTAGATTTATTTGCCAGCTCATGAATGG
TGGCTTGGGTAGCAGTTGGTTCTTTTTAGTAGCGACTAGATAGTCGTTTTTATATCTAAT
TAGTCGCAGTGTTTAGGAGGCTTGTGCAGCGAATTGTTTAATCCCAGTGATCCCACGGGC
ATCATTATGATATCTTCATATACTTCTGCATCCACGAATGTTCTCAGTCAGTTTGTTAGC
CACTCTACTTAGGAAGTGGTCGTATCGTTCAAGCGACCGGTAAATTATGGGAGCCAGGAG
GTTTCCTCCAACACATAGCAGACAACAGAAGATCCAACAGTTGATTATCTTTTCTTTGCT
TCGCTTTCGTCTATCACCTTTCAATTGACCACTGTGCGACGATGTAGAATTACACAAGTT
GCACTCGATTTTCCCACTGTTAGGTTTCGATGCAGCTGAAATTCTCTGATTCGTGACTGT
ACATCTGCATTTGACAGGTCCAAGTTAATTTTCTAAGCTTTAATGACAGTTAGCAATTGA
TAATTGTTCAATTCCGATGTCTTACATTTTGCACCACTCACGACTTATCTGACACTGTCT
GGCTCACATTTCAGTGTCAACTAGACGCATTTCTAGCAACCGTTCAAATTCACTAAGAAC
ACCAACTCTTCACGAAAAAGACACCTCCACAATTTACGCAACCGCCCGCGCAAATTGTGG
AGGTGTCTAGCTTGTTGCTTGCCCATGAATAGATCCGCCCGCCCGCGCACCCGCCTGCCC
GAGGTGAGGCTAGGTAAACGCCTGAGCGAACCAGCTTAGAGCTGCAGCCTGCGTTTTCTG
AATCCTGGCAAACCATCGCGTCGTCGATGTCCAATGGCACTTCGCAAATACCTCGACCCC
GATGCCGAGGGTGGAGCCAAAAGTGGCGGTAGAGATCTGCGCGCCTTGATGTGTGCCTGC
AACGCTGAAATGGCCGCTGCATTACCACCGCTCACAAGCAGAAGCTAGATGCTCTATTCA
TGGGGAAGTGTTTGTTGCCCAACTGCATGCATGCACTGCAATGTGCTTTTGTGAACGTGC
TGCCAAATGGATTTGAAGGATTGGTGGACATGGTGTTCACCGCAAGAGTAGCGATCCGAG
GTGAATGGAGAGCCACTGAGTTTGAGGTTCTGGGATCCTTACTCTCTTGTCCATCCTGCG
GTGGTGCCAGTGGGGACAAAACTTCATGCGGCTTTCCATCCACTGCCTGTGTTCTTCGTG
AACTTCAGCAACCAAAGCATTTGTGGCCGGAGAGGAACAGGTGTTGAGCTCGTATCATCG
TAATATGTTTCATCTTCGATGAGTTTATTTTGTGCAATCATAGATTATATTTTTATGTGC
TTGCTCTTGCCCGGGCCCCCAAAATTTAAATTTTATTCCGTGGAGAGCAGAGAACAAGGC
GGACTTGGGCGAGACTAAGTAATAAGGGCAAAGGCTAAGGGCACTAAGATGAGGGGTCAA
AACATTAATAGAACATATCTTGCTTATCTCGTAGGTGGTTGGGTTTACACTTGAGACTTG
CCTACATCTACAAGAATCCTGATCCACTACCACCAACCATCTTGCTGCTAACCTTGGGTC
AAAATCTTTATCATTAATATTAATATGAATATTAGCGCAGCTCACTGCATGTTTGCTGCC
CATTAAGAATGGGCAAGCAACAAGCTAGACAAAAAGTAGATTGGTATCACGGATGAATAA
AATCCATGTGCAAGGATGAAGCAAGGTATGAATTGGGCACCTATCCCTTAAAATTGAGCA
TTTGTAGATGCTAAAGTGAATAATGTAATCTATTAAACCTTATTATAAAATCAACACATT
AACTTGCATTAGTAATAATACCAATATATGATAATTACTAAATGTGCAATTGATATTCTA
AATGAAAATAGACTTAATTTCAGTGACAAATTTGTTTCATTTAATATTGATTTTGAAGTT
GGAACAAGATTATAGGCACTTTTTGTGCGACTTTGTTTGTTCATTATTAATTTAAATTAA
CTCAACTTTTCTTTTTATCCATTTTTTCCCATTTAAGCATATTATTGTTTTAAAATAAGT
ATCTTATGTAAGTATGATTTCTAACACATAATGACTTGGTTTTTAAATAATCATATTAAA
GAAAACACCTTATTAACCTGTTTAGATTTTATTATAAAAATTTGAAAATAAATAAAAGTT
GTATAAAAGTAATATTTAAATTTTAAGACATATAAAAATTTTAATCAAAAATAATAATAG
CATCTAAAAGCTTAAATATACTATATTGTATTTTTTTTGAATTTAACCCACATAATAAGC
TAGTAGAAACGTTTTTTAAATTTTTAAAATCAACTAAAGATACAATGAGATTTTTTGAAG
TTGTAAAGTATAATATGTAAAATACTAATGAGGTGTACAAAATTTTAATAGACATAGATA
AGAAAAATATGTTGTAATTTTCTAAATATTGTTCTTTTGTGATTCTTGTATATTTTAGAT
ATTTAGTACAATTAAAAAAAGTCAAATTTTAAAAAATGAAATAAAAGAATCATTGTAAGA
TGTGTGTATAGTATATGAAATAAAAATTATAATATACAAATAAAGATAATTAACAAGATT
CATAAAAAATATTTTTAGTTTTTAATTTATATATTATTTTAATTATACTTGATTTTTTTT
AAAATAATAATTTAATTATAATAGAAAAGACTTTTTTTCATAATATTTTTTAACAATCCA
TTAATGCCTTTAATATAAAGATTTTTTTATTTTGATAGGATATACAATGCATTATTTTGG
ATTAAGACTAATTTTTTTTTGGAATTTAATTAGAAGAGCATAGTTCTAATAAAAAGATAT
TGGATTATATCAAAAAAACTAATATTACATAATTTGTTCCAAAAATTAAGTATGTGCTAT
CAAAAAGTCAAACTAAATATTTTTCATAAGTAATTTGTGTTGATATGTTATTATTTATTT
TAGAATATAAAAATTAAGTTGAAATCCTTATAATGATAATATTTCTTAAGTTATGTGATA
CAACAATTATGATTTATTTATCAAGTATTATAATGCACCATAATTTGTATAAACGACTAA
TATAATATGTAATTTCAAATATTTTCAATAATATATTATTATAGATATATATATATTGAA
ACTAATAGTTACTATGTTAAAAATAATTGAATGGAAGCAATTAAAAGTATATAAATTTGA
TAATATTATGTAAAAAAGCTTTTTAGGAGCTTCATAGATTTGGATTTGACTTTATAAGTA
TTTGTAGGTAATTAATAGGTTGAAAGCTTGGCCAACAAGTTGGCCATGTAGCACACATAT
TATAATTTTTTTTTATAAGTTACATATGTCTTCTACAATTTGGACATGTGTTGAGTGACC
TATAGGTTATTGCTATGTAATTTCTTAGTTAGATAGTATATATAGAAGTAAGAGTGAGGC
CTTTATCACTCTTGTAAATGCCTTTCTTGTTTTTAGCCTTGTTTCAAGTATATCTATACT
TCTTGTGTTTAATAGTAGCTATTCTAGTTTCAATATTATAACTAACTTTCATTGAATATT
TAGTCTTTTTTAGTGACACAAGAGTGTATTGATTCTTTGATTGATTTTTGATTCATGTCC
TTGTCAAATTAACAAGAGTATACTTACAATATCAAAGATTTTTCTTTTCTTGATAAGAAA
ATGAATTACTTCTTTTTATTGATAATACTTAAGCATATAGAGAAATTTTAAATTATCTAC
TTTTAATTTTTTTTTTTTTTTAGAATTTTCTTTGCTTTTGTTTTTTTTCTTTTTTTATTT
ATCACAAGTAATATTTTGTATCTTTATTTCTATTATTTTATTATGAAAATAATCATTAAA
ATAAAAAATAAAATAATATAAATATAGGAATAAATAAAAAAAGTTAATACTTGCAATACA
TCTACTTAATTCACTACTACAAGAAACATAAAGATTGGTTGGAAGAAAAGATACAAAAAT
GATTGAAGTTGTTTTATCATCTATATTAAATCATATTACTTTTTTTTATGATAAAACATT
ATTTAAACATCACAATATGTATTAGAGAACTAAAAAATGCCTTGTTTTAAAATTTTAATG
GTACATGATCAAAGTTTTGAAAATATATCACGTAAATACAATTGGTGATTAAGCTTCAAT
CTCAAAGTTATCTAACTTAATAATTACAAGTCAAGTTAATTAAAATATTACATTTAAGTT
CAATTTTGTTATGATTTTTATCTTTTTTTGAACAATATGATCTAATATTGAATAATATAG
AGGTTTTTTATGTGGAATATAAATCCATGTATGAAAAAAATATTAAAATTTATATTGCAA
CTAATAAGATTCTTATTTTAAATCAATGAAATTGTTAAATATCATTAAATGCTTTAGAAT
TTTTACAACTTGCAACTAATATTAAGTGAGTTGATGATGCACTCATCAATCAATTTTTTT
ATGGATTGCAACATGAGATAAAGAAATTGATGCTAAATTTATATAATCTTCATACATTGG
ATCTAATAATTAATTTTGTTGTAAAATGTGGCAATATATTTTTTAAATTTTTAATCTAAG
AACTATACAAGTATGCCTCAATGTCTTTATAATTTAGTGGCAATACAAATGTCTTGTTAA
AACATACATTTGGAAGTAAAGGAGATGCAAATTAATGTAGTATGTTTTAAACTTCTCAAT
GAGCAAAAAAATATTCAACATTGTCAAGAAAGATTGTGCTTATATTATAAGAAACTTAAG
TACAATACTCAATATTATCTAAAGAAGTGACATAACCACAAAGTAAAGAGCATGGTTGTC
AAAGTTGACAATATGTTGAAAAATGAATTTGTCTAACTATAATTTAGATTGAGCAGCTAG
AATATTTTGTAATACCTAGTGAAGGTCTTATTATTTCTTTAAAATCCTTATATTTATTCT
TAATAGATGTTTGTTTAGGACCTAAAAATTAAAATTCCTTTTTCTTATTAGATTTTTAAG
CTTAATTAATTAATTATTTTTTATTTTTATTTTTGAAATGAATACTTTATTAAAATATAT
AAAATATTTTTATTGAAGAAAATTAAGTCCATACATATAGAAGTCATAAATTTTTGTTTT
TCTTTTGTTTTGTTTTTTTTTTTATTTATTTATTTATTTTTTTTATTTTGAAGATATTTT
AATAAAATTATTCTTATAAATAAAGCAACTAATGGTCAAACTAGATTAATAATATATAAA
ATTATAAAAACTCCTTCTTATATAGTTATTTTAAATTTATTGTACTTAAAAAATTATGAC
TTTTATAAAGCTTGGATTCTTTATAATCTTAATTTTTTTTGTAGTACAACTAAGACTATA
GACTTTTTTTTAATATTTTTCTTATTATAATTACCAATTACAACTACGATTATTTTTAAA
TTATATAGCTATATTAATTCATAAAAATATAAATAATCTATTTTACATTGAAATTTATCT
ATCTTTTACATATTTTGGATCTTTTTCACTGTATCATTTTTTCTAAGTAGCCTCTTTTGA
CTTCCATGCTAATTTTATTTTTATTAAAAGTTGCATCAGTAATTATTCTATTTGATAGTC
TTCTCATCCTTCAAAGAAGAAGTCTTGGTCTTGATAAGAATGAAACTTTTTTTATCTTCA
TCACATCCTTGAGCTAATTCTTCTAATGTGATACTATTATAAAGAATGTCAAATTATCAT
TCAAAGATAGAGAGAGGCTTGAATTTCTTAATTCTATTCTATTTTCAATACAACCTCCCT
GTAATCTTTTAAATAG
