# Supplementary material for: Phylogenetics and evolution of Su(var)3-9 SET genes in land plants: rapid diversification in structure and function
Source: BMC Evol Biol. 2011 Mar 9;11:63. doi: 10.1186/1471-2148-11-63 (PMC3063831; doi:10.1186/1471-2148-11-63)
Supplement: Additional file 6 — Genomic DNA sequences and corresponding mRNA sequences. A zip file provides the 24 genomic DNA sequences and corresponding mRNA sequences used for gene structure analysis with fasta format containing a concise annotation. [file 1471-2148-11-63-S6.ZIP › genome_and_mrna_sequences/PpSDG8_mrna_sequence.fasta]

>10:49:48|GENSCAN_predicted_CDS_2|2517_bp
atgtcctcgaagttggagcccgcacatttcccaagcggcgacagtgaccacgaggccgac
gatccattaaactctcacgaacacttccgccgatgcagacgtggatcatcagacacaagt
gatcaagttgggaaacggaaagcttcgattgtcctgttttctgggcctggaaaactagct
cgggaggcttcaacatctagagtaccgtgccaagaccctcagagtggaggattgcgacga
ttgatcaaacaatctgtgcgtcaagtgattgttgagaacaagcagacccagaccgaggcg
gattgtttccaagtgatcacaaaagcagacagggctcagcccactccgactgcaaacctg
aatactccgaatgcggtacctaaaaaatcaggtctaacagggggcacgttagagaagccc
cgctcttcacgaatccttcgcttcgatgcttcaaagataaaattggaaccgcaatcacca
gtgctgcacagaagcaccaagatggtggatcgtgacaatctcgaggagtatcggtcgatg
attcccgtgacaagcgaaccacaatgcttaaatcctgaacccctgcagtcggtagtccca
acctcgaacttacttctagctcttccggcgtttcaaactccagtggagagattcaaacaa
tctaagaccgaagagatggagtctaagccgttaatcctggcgcttctgcccacacagtcg
ggagtggaagactcccaaccaatcgagcgagtgcggttgaaggaaaaccctgagactcaa
catgcggagccagtgcgttcgtatgattcctcatctttggaactgaaagatgagcacaat
gtggtgccattgaacgagacaacccaggttctggagactgctacgcttacaaattcgatg
gtgaaagtcgaggtggaattgaacttttccagcaaagctgccgataacccaactaatgtt
ctctcggcgaagaatggcctgcctcaaggcgcccgcagggcttgtgggcagtcttctacc
gttgtgatcagcaccataaaatctcaaagagtgcatcataagctggaatccctcaagttt
ccatctgatggtttcagcagttgttttgtttcagaaattggccgcgatacacctcaccgt
ggcgggcgtgacgttagaaattgttcgaaaacatgtgaaaagtctgaagcaaaggtagca
gaggttaaacagcacaaccgccggccaaccttcatgaagaatgaagctatacgaaaagca
ggtggaggggccaagaaaaactacggctcagcggccatgtccaacttgaaagcgaagcct
gtagaattatcccaccttgcagtggcggaagagcaacgagtgaaatcttcgggaagctct
ggctcgggggtttgtgggtcggataagggacgcaagagaatgttgatcagtaaagatttg
ctcgagttggatgggcatcctccaaatggggcagcagcaaggaagcccgaccatcgccac
gatcgttacgatatctcccgagggaaggaaagagtccccatctcgcttagcgctctcggt
gcggaggacttgccggaggaattcttctacacgaagagcagcgtggtgttccaaagtgcg
catgtgggtatatccatggcgaggatcggggaggacgataggtgcagtggctgtgtgggc
aactgtctcgacaagctcactccctgcgagtgcgcgaggctgactgacggagagttcgcg
tacacagtggaagggcttctgtatccccactttctgaagcaagagctggatcggaagagg
aacttgagctttctgtcgttctgcctgccagggacttgtcctgtcgagagaacgggcgac
gagccttgcaaaggccacactcaacgacgcttcatcaaggagtgttgggagaaatgtggg
tgcaaacagctttgcgggaaccggatcgtgcaacgaggcatcaccgcgagactgcagatg
ccagtcgagcttgaatcggggatgggtcaggtcttctggactggcggaaaaggctggggt
gtgcgagcattggattatctaccggctggcacgtttgtatgcgagtacgtgggagaaata
ctgaccaacacagagatgtggtttcgcaacaacgagagccaccgatcagccaaacatcac
ttctccctgaatctggacgcggattggtgctccgaacgatacctcaaggatgaggaagct
ctttgtttggatggtacttgctatgggaatgtcgcccgtttcatcaaccatggcgagtac
ctttccagatgccgttcagctgatcacctcccaaatcaggaaaaggtcgtcatcgctacg
tttaatggtcttgcatttttcaccagcaaagatgtagcagcaaatgaagagctcatatgg
gactatgggttggatttcaacgacaaggatcatccacttcgagcttttgaatgcctttgt
ggaagtgacttctgtcgagggaaaagccttggagggaactcttggcataagtcttga
