# Supplementary material for: Phylogenetics and evolution of Su(var)3-9 SET genes in land plants: rapid diversification in structure and function
Source: BMC Evol Biol. 2011 Mar 9;11:63. doi: 10.1186/1471-2148-11-63 (PMC3063831; doi:10.1186/1471-2148-11-63)
Supplement: Additional file 6 — Genomic DNA sequences and corresponding mRNA sequences. A zip file provides the 24 genomic DNA sequences and corresponding mRNA sequences used for gene structure analysis with fasta format containing a concise annotation. [file 1471-2148-11-63-S6.ZIP › genome_and_mrna_sequences/PpSDG9_genome_sequence.fasta]

>scaffold_3|1112000|1119000 (7001 bp)
GACGGCTTACGACGCAGAGGCATTGCATGGGAGCCAAGTTTTACAAAGACCGCCGCGTAG
AGGTGAGATTAAGAGGATTAGGACGCGCTGGGTGTGGGATTGCTCCAATTCGAAGCCTAT
ACCCCGACGGAGGTGCGAGTGCTGGGGATGGAGAGTGAAGGATTTGTTGCCGGAGGAGAA
ATTGGGTTCAAATACATCCAAAGACGACCAAATAATTTTGCCACAGAGCCAGTCAATTGA
GTTGAGAGACGAAATCCGAAACGAACTTGAAGATAATGTTGTGGCGGTTGGCACACGCTC
ACAGGTGAACTCTTCTCTTGAGGAAAGGATTTGCGAATGTTTCCACCACATTATCGTTCG
CCGATTCGTTGGACCATCATCAAGATTCTAGTTATTTCTAGTCGACCTTGCACAATATGG
GGACTGATGGATTTTGGAGTGGTGTCAGGAAGGAGAGAACGGAGCCGTAATTCGGCCTCG
GTGGTCCGAATGTCATTGCAGCCAGTGTGCCCCGCTACTGATGCCCATGCGTGTTGCATC
AGACAAGTTGTATGTGATGAGCGAAGAGACTTACTCAGGAAAGCAGGGAGAGCTCTCAAG
CGTAGCATGTTCGGCGTCACCGAATCCCTCGAAGTCAGCTGCCGGGTGTCCGTCCCACGA
TGTCACTCAAGGAAAAGGTAACGCGCTTATTCCGCAGCCCCTATCCTATCTTTTATCCCC
ACCAGAAACTCGTGTCCTGCGAATTGCTTTTGTTTAGCGTGCACACGTTTGAACAGCGCT
TGTAAAGTCTTCATGCGAATTTCCATTAAAAGGAAGAGAATGGGAACTTGAAGTTCTTGA
TACTAAAGAGATTGCATGGGTGCAGAACGCACTGCGGTGATCTTTATCCACGGCATGTTC
AGCTCCGCCACATTTTGGTTCGACACTGATATAGTTTCCAATTTATCACACGAAGTGAAG
AATCAGCATCTCATATTAGCGCCAGACCTTCTAGGATGTGGACGAAGTCCACGTCCTGTT
GACAGTCTCTACACCCTTACAGACCAAATTGAAGCCATAGAGAAATCCGTTATACAGAAA
TACAAGTTAGAGAGCTTCCACTTGGTGGGGCACTCCATGGGCTCGATCATTGCCCTTGCA
CTCGCTGCACGCTGCCCTCGGAGGGTTAGGTCAATTACCCTGATTGCGCCTGTGTATCCT
CCCAGCTGTCTAAACGAGGACGGGGAAATTGCACATGTCCCATGTGATGCCTTCTTCTCC
TTCCTCGATCCGCTAACAGTAAGTTTATTTCTAATGCTCCAAATCATATTTGCTGAGCTT
TTCTAAGGTTAACTCAATGGCATTCTTTGCTGGGGCAATGGCATTCTTTGCTGGGGTTTT
GTTTACTGGGATTTTGTTTTTATGCGCTCGTGAATTGTTGTGGCAGTTGAAAGGTATCCG
TGCGCTCACTGTTTGCAAGTACTATAACATCAGCCGACTTCTAGGGCATTTATTCTACGC
GAAACATACGTTCTGGGTGGATCGCTTCCACAACCTCATTGGCAAAAAGTAAGTTCAATT
GCCACCCAAGCTGTGCAGCTTTACGTTTCTGGAGTGCATCCTGGTTCTAAATGTCCTAAA
ATTCTTCCCTTAATTGATTTTGTTAAATTTCCCTAGTAGCGCACCTTGCAAATTTAGTTC
GGGGATTCTTTGAGCTTCAGTCATCAATTCTTTGAGAATATGTGTGAATTTTGAGAGGTG
GACTTGGCTTGCAGGAAAGAGTATCCAAGATCATTTATCCACGATTATCTTACAAACTAC
CATGACGCTGCTTGGCATATCGCTCACAACTCCTTGCTGGCGGGCACACATGCTGTCATT
CCAGCATTGATAAATCTCAGGGAAAGTGGGCACCAAGTTCTCGTCATTCACGGTGAGATT
GACACATCGATCCAGTTCCATTTGGCAGAAGAGATGAGCCGCACTTTCTCGAACGTGAAG
CTTGTGGGAGTGCCTGAGAAAGGGCATGTTGATGTGGTCTGGGGTCGGGCCAAGGAGAAT
TCGTCTTTGATCGAGAAGGCAATCCGTGACGGAGATGCCCAGTGGTCTAGATCGAGATAG
TTCAGAGCTAGCTGGGCGCTCATGTAGCATCTACAATGAAGAGATCATTGATGAGCATTT
ATTGTAACGCTAGTGAATTCTTTCATCACCCCCTCGCAGAGAAACTCTGTAGGGACTCGG
AGTGATTGAGTTCTAGTGCTAGGAACATCAGCACTGAAGTGCAAATGTAGTTACTCATAC
TGCAAGTGTAAATATTTTTATTTTAGATGAATGCAAATGCATACTATCAACACCTAGTGT
CGTTCTTGAATACTCCAACCCTGTGTTTTTGATGGCGTCTGTTAGAGATCAATTTTGCTT
GATATGTAGACCACTCTGTAGTCATTTTCATGGCAAGTGTAGGGCGTTTTCGTTTGTACA
AAGAAATTTTCAAATGTCATGTTAACTCGTCTCTATTTCGTTACAGTGGGTTTGAGCCCC
GAGAACCGACTCTAATTTTGTAATTTTGCACAGATTTTTTACTTATTGGAAATTCATACT
GAACTTTGCCCAATTAGCCACGCAATGTTGTAACAAAAGTGAATTAGATACCATCAATGC
TCGGACATACACGTACCTCTAAATGAAAGAACAGAACATCAAAGCAAAACCTGGAATTTC
AACAGGACAGCGAGAAGATGGGACATAATGTTCTTAGGCTGATGTCAATCAACTTGCGTC
CGGCTTTGACTTCGTAGACAAAGACGCCGTGAGAAGAACGGAAAGAATTGGAGTATGAAT
AGCGATTATGAGATTAGTGCACAGCACAAGCAACCATAGTATATTGCTCAAGAACTATGT
GCTCTCAGATGGAAGTGTGCCAAAACAAGCAGGAGTTCCGCAGTAGCATGGTAACACTTT
CCCAGCTACTCCGCCGCAACTGCCATAGCTGTATCTCAACTCTTCTCCATCGTGAATATC
TTGCCTGGCAAATAACGCTAATCTGGGGATTACTGAACCAGATGCTCTCACTAAGCAGGG
CAACAAATTGCCCCCGTCACAAGCGTGATTGATAAAACGAGCCACATTTCCTACTTTAGT
AGCATCTACGTTGATCCGAACACACGCCTCTCCTGAGGGCATGTACTCTCGCACAACCAA
TAACGCAGAACCACATGAGGTATTTCCGGCATCATATAAGCTCTGACGCTCTCGAGATTG
CACAGTTGTTAGCAGTTCACCTGTGCAAAAGAATTTCAGTAGTAAATATATAGTTCTTTT
TGCATTTCTTTAATGATCCCCCTGTTAAATATATGATAACAAAATTCATTAAATTAAGAG
ATGATCTCATGCCCACCTGCGTATTCACAGACGAATGAGCCTTTGCTGATGTGCTGTGCA
GCGTGTAAACCCCAACCCGTAAAACGTTGACGAGTGACAACGACGCGGGCAGAGAGACCT
TGCTGTGTAACTCGATGGCAACAATCTGCACTGCAGATACATGCTCCTCCACACTCCAAA
ACAAGTGGCGGTTCTTCATTCACACCACTGTCGTCATCAGAAAGTTCGAGGGACTTCCAC
TCAGTCCAGAAAGTCATATTTTCTGAGGCATCATTGGCCTTCAATGAAACCTCATTAGAA
AAGATGGACTTTGAGTCAATCCTATTTTTAGACGCATCTGTCCCATTGCTACGTTTGTCC
ACTAACTGCATCTTGGACTCGTGCGTGTATGCGTTCACTCCGTCGCTTGTGAACCCGCAG
GCACACGTAGAATTCGTATCGTCAGATATGACATGTTTACCATCGCCATGATTCTGCTGT
GCAAGAACGCAACGGTCAGCACACCTGTATTATCAAGAGTAATAGTTAGCATCACAACTA
CCTGATACAATATTCTCCACTGGTCAATCAACAGAAGTATAAATACAATTCTGCAACATA
ATCGAATGTGAAAAGACTGCAAAAACCCGAAATTTGCCATCTGTAGTATCCACGAATTAA
TTAAGATTGATCAAAAGAGGGCGTGCAGGCAAGTATAAAATAAGAAGAAATACGAGTGCT
TAAACTCTAAACCCTAAATTATGACGGTATTAAAATGATTCTAGGACTATGCTCACCTGC
ATCCCACGGAGCTTAAAACCCCGGAGAAAGGATAAATACCCAGATCCTCCTGACACCTTC
GCATTACAGAACCATGCTCTGTACACGAATCGGATTCCACACCCCAAGGGTGCGCATACC
TCGATGCATTGCGGCAACAAGAGGGGGTATATTGGAACCACGGGTAGCGGAGGGAATCAA
GGTCATTGCGTACCGGCACAGGCCACCGCTCCAGTCCCTGAGCTGCGTCCGCCATCCTGC
GATGAGTAAGGTTCCGGACAGCAGTCGCCATGAATTGAGACACGCATGCAAGGTTCGCAA
GCTCCTGCGGTCGCAACCACGCCATCACCAACTCCAAAATCTTAGTCCCTGCTTCTTTAC
CTAGCGATATCCCATCGCCTCCACAAATATTCCTCTTCATCTCAATACGAAACTAACAAA
TCCAGCTAATTTCTTCCGTGCAAACCATATGTGCGTTGCTTGCAGCCTTGCACGCAAACT
CAAGCGGAATTTACATTCAGATTAACATTATCTTCGAATCGCACATCTGCAACCTCACAC
ATTGGCAACTCATCACGACCCAACATCGTTTACAACTGACAGGGAGTTAGTTAAGAAGTC
GACGATCAGAAGCCCTACGAACAGAAAAACCTACTCGATTTCCACCCCGAAAGGGTCGAA
GAACATGAGCATCTCTCGAACAATGAAGAGATAGCACCAATTGATTCAACTGTTTCAACT
CTGTAACTGTCACTCGGTGCAGAACTGGAATCCCTCACAACTTCCGAATTCTCCCCCAGT
TCTGTTGCTCCAGATTTCAATGCTATCAGAAGCTGAATGCAGACATTTCCTATTTGAGCT
CAAGCTGTACATCATCCATGATTCTCATCAAGACATCGATTGGAACAATTGCAGCAGTTG
ATTCTCTCTCTTCATTTGTATTGACATACAACGATTGTTCTTGATTTGGAATATCAAGCT
CAAACTTCTATCAATCTGAGCATTGTAATGACCATAAATGTGCTGTAAAATAAGCATTTA
CAAAATAAATGTCGAAAAACCCCGAAGTTCGTTGTGTTAACTTGCCTTCCAAAACTGCCA
AAAAAAACACCCCTTTCAACAAAATGACTTTCCATATCTTTTTTCTTTTTTGCATTTTCA
ACACTTTCAACAGTAAGATCTTGATCCTAACTTAAATTAGGGTTAGTCTACCAAATTTTA
GGTGCTAAGGTCATTGCATGTAAGAGATCATAACATTCAAAGCCTAGGAAAAAGTTGTTC
TTTGGTGTTGCACAAAAAGCTTAGTAAGACTTGTGCTAGGCACAATTTCTGTGATTTTTA
ACTTGTGATTTCTAACTTTTTGGATGAATTTGTTTTCAAAGATATCTTTAAGTTGTTTAA
GTTGAGCACATGCATGTAAAATCTTAGAGCAAGGAGATGTGTATAGCACCTTCAACTGAA
TTGTTTTCAAGGAGTAGGTAGTTGAAAAACTAATTACAAAGAAATTGTTTCAAAAAATCA
TACCATTTAAAATAAAATAGAAAAACTCTACTTAAAAAATGTACAGTAAGTAGAAGCACT
TTTACATGCTTTAGAAAGAGGAAAACAAAATACAAAAAAATGTTAAAAACTGAATTGGCA
TGGATTTTCGAAGACTATGATACTTCAAAAACTTTACTTGAGTTCATTTAATAAAATGAA
GGGCAAGGATGAAGAAGTAGGCACAGGATCCCAGGTTTGACCGTTCAAGAGATTTGTGCA
AGGCTTGAGACAAGGGTTCTCCAGTTCCAGAGATATTTGCATGTGCTGAAGAAGGCCATC
CTTTGACAATCTCACATTACATGCAAGATTTGGTAAGGCTCACTGGTCTATTCTCCTTGA
TTTATTTGTGGTTCTGCTAACTCTTATCCATCCTTCGATTTACGACGCCACTTTTACAAG
AGAATGTGCAGTCTAGCGGTTTGCATCTCCCTTAAGAGCAATCTCTTAAAACATAAGGTA
AAGTTAGATGCAGTATAAATCACGTGTTCGCGTTTCGTGCAGAAAAAATGTGCACGATCG
GATTATTGAATTGGCAAGCCAAACAATCTTGTTGATTCTAGGTCATACTCATGGAACATA
TATGCGAGGCCATACACTTGTTACTTAGCAGGAAATACGTGTTGTCGTGCAGTAGTCGTC
TTGATCGTGTACATCCAATCTAGTCTAGCTCTTTTTCGTAGTACTTAATGTCATGCGGAA
GGTTAGGTGATATTCTCAAGTTTCATTGACATTTTAATTAATTGCTGTAATGCAGTCGAC
TTTCGTCGTGTCCGACAGGGGTATATACTGTAAAGATGAATTTGAGCGGACTTAAGCATC
CATCTCTTCTTCAAGTTCAAGTAGATCCAGTAGTTCCAGGCAATGGAGTGTCTGCGGCTG
TCGTCTCCACTGGTCGAACTGCAAGTACATGTTCAGCTTGTGAGCATGACCCTGCAAACT
TAAGAGAATCGGCAGGTAATGCGGTAGTCGGTTTGGGGTTTACCGGTAAGCCTCATGTGC
AGAGAAGTCACCGTACTCCTTCTAAATCAAGTTGTTAAAATGATTCAAGACTAACCATGA
ATGAGGCTGACATTGGGGAAATGAGGTCTACGGCTGCAGGTGAGAAGACCTTGAATCCTT
CGGATGGACCACTAGTAGCCTCTCGCACTGTCGCTGAGCATGAAGTCTCGAATTCTACTT
TGGTCGGAAGGGCACTATCGAGTGCGGAGAATTCACAGCGTCATGAAAGCAGAGAAGCTC
CAATCTCAGTAGCAGCAATTTCAGATGGTTTGGAACAACAACCTCACAAGTAATTTGACT
TATATCCACAAGTCAATATGAAAGAATCATTGAAGGTGCCA
