# Supplementary material for: Phylogenetics and evolution of Su(var)3-9 SET genes in land plants: rapid diversification in structure and function
Source: BMC Evol Biol. 2011 Mar 9;11:63. doi: 10.1186/1471-2148-11-63 (PMC3063831; doi:10.1186/1471-2148-11-63)
Supplement: Additional file 6 — Genomic DNA sequences and corresponding mRNA sequences. A zip file provides the 24 genomic DNA sequences and corresponding mRNA sequences used for gene structure analysis with fasta format containing a concise annotation. [file 1471-2148-11-63-S6.ZIP › genome_and_mrna_sequences/PpSDG9_mrna_sequence.fasta]

>e_gw1.3.187.1|GENSCAN_predicted_CDS_2|1200_bp
atggcgtggttgcgaccgcaggagcttgcgaaccttgcatgcgtgtctcaattcatggcg
actgctgtccggaaccttactcatcgcaggatggcggacgcagctcagggactggagcgg
tggcctgtgccggtacgcaatgaccttgattccctccgctacccgtggttccaatatacc
ccctcttgttgccgcaatgcatcgaggtgtgctgaccgttgcgttcttgcacagcagaat
catggcgatggtaaacatgtcatatctgacgatacgaattctacgtgtgcctgcgggttc
acaagcgacggagtgaacgcatacacgcacgagtccaagatgcagttagtggacaaacgt
agcaatgggacagatgcgtctaaaaataggattgactcaaagtccatcttttctaatgag
gtttcattgaaggccaatgatgcctcagaaaatatgactttctggactgagtggaagtcc
ctcgaactttctgatgacgacagtggtgtgaatgaagaaccgccacttgttttggagtgt
ggaggagcatgtatctgcagtgcagattgttgccatcgagttacacagcaaggtctctct
gcccgcgtcgttgtcactcgtcaacgttttacgggttggggtttacacgctgcacagcac
atcagcaaaggctcattcgtctgtgaatacgcaggtgaactgctaacaactgtgcaatct
cgagagcgtcagagcttatatgatgccggaaatacctcatgtggttctgcgttattggtt
gtgcgagagtacatgccctcaggagaggcgtgtgttcggatcaacgtagatgctactaaa
atgctacatgagcgcccagctagctctgaactatctcgatctagaccactgggcatctcc
gtcacggattgccttctcgatcaaagacgaattctccttggcccgaccccagaccacatc
aacatgccctttctcaggcactcccacaagcttcacgttcgagaaagtgcggctcatctc
ttctgccaaatggaactggatcgatgtgtcaatctcaccgtgaatgacgagaacttggtg
cccactttccctgagatttatcaatgctggaatgacagcatgtgtgcccgccagcaagga
gttgtgagcgatatgccaagcagcgtcatggtagtttgtaagataatcgtggataaatga
