# Supplementary material for: Phylogenetics and evolution of Su(var)3-9 SET genes in land plants: rapid diversification in structure and function
Source: BMC Evol Biol. 2011 Mar 9;11:63. doi: 10.1186/1471-2148-11-63 (PMC3063831; doi:10.1186/1471-2148-11-63)
Supplement: Additional file 6 — Genomic DNA sequences and corresponding mRNA sequences. A zip file provides the 24 genomic DNA sequences and corresponding mRNA sequences used for gene structure analysis with fasta format containing a concise annotation. [file 1471-2148-11-63-S6.ZIP › genome_and_mrna_sequences/PtSDG10PT__genome_sequence.fasta]

>AARH01001850.1_472141-504841
tgatggcttt tcttggtgac aagtttatta tgataagaaa ttcagtatca tatatttcag
aaatctgata atgaatgcat aaaatattgg agttcccaat tgatttatct gttttgcctt
agttttgcaa gtcatcagtg gaacctatgg gtgaagaaag tgaccatgtg cacattactg
cactatctga tgcattgggt gtaccaattc gtgttgtata tctcgaccgc agctcttgtg
atgcagctgg tgtcagtgta aatcatcatg atttcattcc tacacctcgc aatctcccaa
gtgctactgg tgctggttct gagagcatca atcccttcat taccttgctt tatcgtccag
gtcactatga cattctctac ccaaagtgat accttttgcc attatggtaa gctgctctca
tccttttggt cgtcatggtg cctgggtatg ggtgggcggg tggacatatt tttatgttat
tgagtctagc ttgtgtatat tgcaggccat taatgatgtc caggtgatgg atgctgacaa
ggtaaatttg aatggtgaca agaaacacaa ggttgcaagg caaagtactt atcctcatct
gtatttgtgc tgtaccttgt gataaatgtt caaatgcttc tgaattctct gagtggagac
ctaaatgcaa ggctgcctga aagttgcggg cagtcatctg ttacaattca ggattgagca
tgtcctcacc tgtgtttaat catctttgtg aaattttatt ttcttagaaa ggaaaagaaa
cactggtgat tctggaaaat cttttcattc tgttcgatgc atgctatcgc tattttcctg
ctccactttt tcaaaggcat caaacatggg caaatctgag ctgccataat ggaggctcaa
gtacatgcat agaggtagga atggtctttc gcctctttgg tccattttgg agcttgtcat
ataggtgtaa agtgctcgct ttttggttct gtgaaatttg aggctttacc gagggttata
atctatcaat ctttaagaat tcagctaaat ctgaagctaa ttgcagccta ctaaaaccgc
cctatggtgg agggctgcaa atgaccagac tccctcttga gtcgctcaaa gctccgcttg
tcaaggtctt ggtttgaact cgaatccaag cacaataaat tttaaacgat gggagtttta
tgctttcaac tcgttatgaa tatgagaaca catcaaagat aaaaactgat ttggttaatt
tgcaatcgta ctctggtgga agaaggtcgg agttcgaaca tgctccggca tccatttgag
ccaacaataa tctaacaaaa cactccatgc cgccaaagta ctttattttt aagaatctat
ttctacattt ctaggttaca acaaacaatg caaggtcttt taatttaatt ttgaaaattt
aacttccatg ttctgccaag taaattatcg acatcctttt taactgttat actattttta
tttcttgtaa tgatttgcta ttatcttctt cttttttttg ttacgccttc aatcacagtg
gtaaatcaat tgtcgaaaat attttattct gccatattct cagtgtttgg gatgatacct
atcccttcat gtttttcagt cctcgtttaa aaagaaaaaa cacaaaagga aagggaaagg
tatttttgag taaaggtttc tcaacgcggt caacctgtaa tggtgaaaca gaatggggca
tggcatttca ctacatgttg gaggtgaaga taactcaacc agccaataag gactccaagc
aaatagcaca agaaattaat acaccttatc ccgagaacgg tggcccccaa agaaggcggc
ggtgcaagca taggccggtc aacctaccac ctagtctatg cctctatgtg cttgctgaac
agaaagaatt ccttcactga atcaatcata gacataaact aggatgcaac atcacgttcc
aataaacagc ccataaactt gcgtggttcc agaaaaggaa cagacataaa aagctatggg
cactatcatt aagcaacaat ggcacacacg ggttcaccgc ttcaaaaaat ttaaaaacaa
aggtccctga cttcggtata tttcagcgag aaattacaaa tgggatacaa gcaaacattc
aaaagcaaac aaaaccccgg gaaatacaga agcctccgga acctcggcaa aaagatccct
tattttctca gaaactccta tacatactat gttgtgtgtg tgtgtgtaga ttactctcaa
caacatccaa aatttcgaag ccccacctga tgcttctttg tctaaccatt tcagaattct
atgaaaatct gaataaaatt ggaaattcac tttaggtctg gctaggtcct ctataatttt
taagaagctt ctcaaaagat gaaaaaagtc tctttttaat cagccaccac agcgccgtaa
agacttgggg tggcgccgat cttaaattac tcagtcctac aaggttagag cccacaaaaa
caagtggctt gcttaatcag actcctttcc agaacctgag gaagcgtccc catttgaaga
atcctcccca cctgccagat ttgatgggct tccttgctgg ttctcctcat gggtgatggt
tcggggtttc ccaggtctag ttcttacatt aacccccatt ggaaagggca cctgccaata
aagacagggt cagcatgaaa ttactttcat tcttttctct acgactctac catagtacca
ttaaataagg gggatttggt tgctctacaa gactgaggcc cattttctgg gcatcacaat
aaatgaaaat ttttcagaag cacaaaattc caaccacatt tagcaggatt tctacattct
gttttatgtt cgagtcaaca atgaaacaca actaaatcca aattgcctga ctttctgtga
tgtgcatacc tggtcacctg cattgggtcc gtcggtattg aagagaatgg gtctgcatcg
cttatcctcg ttcatcaagc ttgaattctg gaaatgtgca atgagagctg cttttccttg
tatgcgggca tatgcaagcg atgctacttt ttcactattg aatttctccc atttctttcc
attaaatgcc tgccataatt ttaatttcct tttagcttta gtctttgcat gtaaccttta
gggataaatt tgccattggc cacccttctt atttctataa ctacactacc cacccctact
tcatgatcat gttgcaagat gaccacttca ccgtaacatt tagggtaatt ggagtggtca
agaataacaa gggtggtcaa agtaatttat ccaatctgtt acaacattac agcttacaca
tcacaaacct gatagaatgg aattatttgt ctgggatcaa tcatgttgat aaacgcatac
ccaacattgc atttgttctg caagagttgt taatgtcagg cattgcatat tgaatgaaag
tttattagaa tactatggtt ttcccacaat tcatctttaa ccttgaaatt aaagggcaac
ctctctaaga taaaaatgca ctttccttaa aatcaattgg taggtaaaca aaattgtaag
ttcctttatg gcgttcatcg attgcagcca gaagcatttt tgaagtatac ctgccaccaa
caccacattg tcagtgttca aaaaaataac atagacaaaa aagaattatt ggcaacattt
taattgaaat gtagtaatag tgcaagtctt tcttgttttt tgaagtttgt tctaagtaga
aatcattgag catgccagga cttcacactt tcatggaata caagttactg ttccaaaaac
aaagttccag caataaataa atagtagcca aaaagcagaa tataatcacg tattgaagtt
aggtaccaca tacttgttag gaatattctt tatcataagt gttgttcggt tgtcttcccc
ttgcaatatg cgatcaatgt caagctcgta ttgtttcttg tctgcctgac tagtgctgcc
ttcatttcta cggcttctag cacgttcacc aggagcatca aatgtattaa tcatgggaat
catttggcct ctgccaggaa acaccatgga cctctgctgt tgtgattgga acccaacatt
ttgagggggc attggaagtt ccaggcagtt tccccccaca tgaggaaaca tcttagggga
    gagaaattcc atggagtgca acgaattatt ggaaatcctc atgctcccaa gagaacaggg
    atggaaacca gaagcatcag gagattcccc tgcatatgcg tgttgtctat cccagagaga
    aggattgaca gctggcacag atcccacatg ttggttattg atgggtaaaa caggattcag
    cataggaggt ggtgctctag gaggtccatg cagccgtggt ccaggatgag ctacagaaat
    tccattgaca aatgatgggg agtttggcca aatcatgcct gggggctggt gatgatagga
    gttaccccat gtatagtgat gtccaggtcg agagcagctt ccatttcggg cagatccaaa
    aactgataaa atggagcaaa ggccagacaa atgaatcttt gtgagaattc aaaattgcaa
    caaataatca ccagtattct tctgggccag aaactcaatc gtttaacatg tatatctttc
    taacatctca attttaatta tctgcatgtg aaactagcaa ataagtgaat caaatggatg
    caacgaaacc tataaacctt gatctagaaa ttcctggagt tccatggaca agatagggaa
    atgtgaaatt ttagttttta tgagtcaaac caactgaaaa ctttcagtat tgttagtagc
    accactgggc tttgccagct atatgagtca gaaaactgat aaaaacaaat gaaaagacaa
    cttcagcaag gtatcccttg caattacctc cttcactgaa ttcaattggg tttccatttg
    ggctaattct ggctaaatgc cgggtatcaa ttctttcaag tagccttgga ttgatgtttg
    cagccattgc tccaggagag ttgcagtgaa caccactatt tagaccatca tactcgggaa
    gtgaatgagg atgaaaattt aaagtgctct ggatatcaaa tttcaaatga cctggtgagt
    gactgagctc agcaaagcca gtttgattgc cagctgattc aactcttgaa agtgaggaca
    tgctgttagg aacgctagaa gagattccat gatgcaatgc agattcaaaa aacggggctt
    gtgttgcaga gtgtgctccc aaaataggcc cattatccat gccagtggat ataactgttc
    ctgttaacaa tgcttcatga gagacatgga tatttattta gtgagtagga tatctcattt
    ccaacaatct taccagagaa ttcagtagtt gagttattgg gagggctgct ctgctgcacg
    aaaggcccaa attcatcttg ttccaactca ggaggaatct ggtgcaataa actgcagcca
    aaaaccaaaa taaacctaga ctttagcaac agatcctaag aaaagtctag gtccattcag
    cagaaatgat gaaccagcta ttagttgaat attgacaaca aaaagtaata aacggtgagg
    atggagcggg tcttgcattt caatcttgcc aagcaagtat agatattaaa atgtaaatgc
    gaactgggaa acccattggt tctgtctgct taaaactaat gtttttggcc tattttatcc
    cacccaaaca tggaaagaga ggaaatattt ctgctactcg cccacttata ttggataggt
    aatcaaaata aacaaaagca aaagtagaaa gaaagaaagt atgtggggaa aaataaatgg
    agagttagta tggttggaca atacccaccg tctcaaaccc cctggacagc ttgcttcaag
    cttaatccgc ttcccagcaa tatcactctt gttcaatgca tgaagagcag cctctgcagc
    tctcacatca taaaattcaa caaatttgtg atgatttctg tgtggggttt cacgaatctg
    caatgcaaga gcaatgtggg ttcatgcctt ggttgtagag tttctcaaca acaatatatg
    aaaatcagca accaagctca cctccttgat ctctccatag acgccaaata tccgacgaag
    atcgtcgttt gaaacagaag aatcaaggtt gaacacagca agagtgccct ggttaaaatc
    tttctctgaa gggttgtcct gacaaaagta attagaaagg aaacaggtca cgtaacaaga
    ttgatgcatg taaaaaaatg tcaaaagtat gcaagagagt acaaatccta acaaagggac
    tgccattctg ataaagtaaa gtgatgatgg actatgcaca accatacaac caggaaaggc
    agcaaaatcc acctttggaa ttgagtaatg aatgtcaagt ttcctacatc tcaaaggcct
    attctgtagt gctttcatcg cgtttttggc tgctctaata tcgtagtagg atatcataac
    aaaacctcga tgcttgcaag ccgtataaag tgtacgaata tcaccatatt gctgctcatt
    caatataaaa ataataaaaa tcagtgaaac attctttgaa gacaaatagc tcaagttaat
    aacatgggtg gaagacaaat taaagcacca tgtcaaacac atacctcaaa tatagccctt
    aactcagact cttcgacatt gctatttata tttctcacaa agagcgttct agaagggtgt
    tcaccgtaag ggtgttctcc tgccactgaa agattgcatg cccccagctg accattagaa
    gctcctccat gaaattcaga gtcaatctgg gccacagaac catcatcccc caaatccatc
    cctccaacac tgctgaaaaa gtccaaatcc tccatatcat ctccaccact gggatggttg
    atattttcta ctctatcagt caccccacta aacaagtcat cgtcattggg aagaaggttt
    ccaatggttt gggcctcaat ttcttcaaga gactgaaaag gttcctcttc ctcaaagtga
    gaggcaatgg tatcaacgga atggccatat agagaattgg ttgaagataa tctcactgca
    tcaagagcat gaaactgtag atcagattgc ggtatcccaa aaggagacta catcctagaa
    accaaatctg gatatgggaa aggctggcat gtggcacaca gtttaaattt acatggaagt
    ttgcggacaa ggtgtgcaaa aacaagccaa ctgagaaaaa aaaacttaca cttcctacta
    aataattctg ataacgagct tgagaagaga ctattctcgt gctgagttgc catcgcattc
    actttgccaa cttctgcaaa ataagatgtt ggctgtacat tcaaactggt ccctgtacca
    gtatcgttgt ccacgggtct caacaaagtg aaggaccggt ttaatgctct ctctgctccc
    actgcatgct tatctaagct atgattcatt ttctggtcat gcattaggga aggctgagga
    tgttcaagcg attgaactga ctccacagct acaagtttct cactgggtga caagacatat
    gatttcccaa ctgctcttca acaaataata tcagtttcta ttccataaga aaactcgctt
    accataatag aagagctata ctcacctagc aatgacataa tttcacaaac tgatcatgca
    ctaaaaagac tagtttgcta cagaatttag agacaacaat aattaattcc atggtagagt
    acattctaaa attctgatta aatttcaata tggaaccagc cccgcctata ccaatcgaaa
    ctgagcacac agactacatt gtgcttctat taaaacactt tcgaggacag cagaaaatcc
    aagtgaaagg agccgattaa gtatccgatt tatgtttcct tctggttcct tctttctaca
    agattattag aggcacatga ttgattgacg gatcagatta gatattcatt aactaataat
    atctttaaca tggtagaaac tatggcaggt caataaacca tattcacaaa attaaaccat
    tatattctca ataacaacag aatacgtcat cctatagatg tcatcaatag cagtttacat
    caccctatac acgtcatcaa tagcagctta catcatccca tggagctaat tcttcatttg
    ccaattcaag atgcttaata aattatttaa tgtacacgtg gcttattagg gatctgggat
    acagaattga aagatatatc caaccttcta aaccacacaa caaaatcatg agtcaacaaa
    aaggtgagaa tctagaaacg atcagatccc agtttgggaa gaaagataaa gagttaaaaa
    gtggctgact ataagaaaac acttgtgtta tgtcctagga attcaccaac atactgctta
    gctgccatac aaacaattgc aagttctcaa tcaaaaagat ctaaaggtaa caaaaaaaaa
    agatccatgt aatggcagtc ttgatgaatc aaaaccgtaa aacctacgcg tatctcgaat
    atactgaccg cgttgatcag gcattgtgtc tgacttccaa aaccccacct gcctctgcca
    cacatagaaa acaaaatcaa tcaataacaa ttcaaacaaa aaccacataa aaaaatcaat
    taagcactac aatctacacc aataaataaa cccttataaa catgcaatct aaccatcaaa
    caaaatcgga aatgattaaa ctaaaggatg aaacacaaaa atgcaccacc agttgtacct
    cactgggaaa ggaagcatct tcagagaaaa atgatgatga ggacaaaccc tgtaagtcca
    ttatttcaga tggcattatg atttgatgcc taaaacaaga ctatataaaa cccccccacc
    caaagaaaaa actcgatctc cgctgttgca ttaacacttg tgtaaaaaat atctcagatg
    cttctacgga aactctgcaa ggcaaaaatt tggacagtta tagatagcaa agtaaggcaa
    aactaggcaa cttgataaaa gcacagtata gatgatagga ttacaaataa ttaatttcat
    ttataccaaa atctgcaagt tgtttcagct taagctctta attggaaagt aagcaattat
    agcaagtcaa aacaacaaaa acaaaattaa ttattccttc atttgataat aataataata
    ataataataa taataacctc tcatgattca caccaaccaa acatagaaaa ataaattaaa
    ttaacttaaa acattaataa aaattaaaca cggaattgtt aattcaatgc aaattttgca
    ggtgcaattt tcaaaaagat ccaaaacagc ttaaatttaa caaaatccag ttaccttaaa
    catttttgga ctccagaaaa ataaccgatc agataatcaa aattacaaaa gcccaccttg
    gagcgaaaca aatgtaacca gcaaacggac ctcaattatt aaagaacaga aacagactcc
    aattcacgga gagagagaga gagagagaga gaggagagga ggagggaaaa aatacatagc
    ggagaaatga agaaaagaga agaatttaaa cagagagaat tcaaacgaga gagatcgaat
    aaattacggc taaaggaaag ggaattgaag gaagaaggta tcaacttatt agtagcatag
    catctttgcc gtgtaagatc ctcccaccaa acactgcctt ccttccttga ttctctttta
    atttccctgc attgcacgtt aacctcccct atattttatt tcttcaattt ttttaattac
    aaagttcctc tctcttcagc taagaatcag attctccggc ggtgagaaac agaagttccg
    gcgagattga gacctctcgc cagaaagaga gagaatgggc gtggttgttt tttcccttaa
    cgtagataaa aatgaaaaaa ataaaaagac ggtggttgca aaaactagac cagtttccta
    caaacacgag accatgagag agagatgagg ctgggagacc gttaagactt gattctaacg
    ccgttaagca tgaaagtcca ataatccgtt gttagtaaaa gaaagagaga ggtcttcttt
    ctgtctttgc tatgcataga attagattga atagattatt actaaaaaga cttgaaatgc
    cacgctggca ttttctctaa agccggttaa ttttaaattt gaattatgaa atgacgagaa
    tggacatggt ctgctgtgat tgagcctccg aaacggttat tactttaaat tgcgtttctt
    tagtttttgg acaacatata caaatataaa aaaattaaat atatgtttaa ttagtcaaag
    aaaatgtgaa aaaataaatt ttatattata aaaattttag aataattttc tgtattttta
    aaataaaaat gataaaaata tatatttttt ttcactagtt ttatattttt tgtttcaaaa
    cataaataaa aaataactct tttacctata tttcgtttga agatacataa caaggacaaa
    atattgcggt aaaaaaactt taccagggta ggggtaaaat attggtggtg gtgtgatggt
    tgaggtcaca ggatcggtac cgttttggaa actcctcctt aatttagtgg gccttgagat
    tcgtgaggtg tttaaattct tagataaacg gagaatactt aaatattttt attattgaga
    aattatcctg tgaagcagtg atgattagcg tgggaaactt gtggcggaga aagaagagtt
    tcaagatttt atttgccacg cgtagactgg tgagtggatg ggaatgtgat ggtacagtaa
    gagtggagga actttacttc ccctgaattt tttgaataat catggttgat gtaacgtggc
    tggataaacg gagagcgtgt ccttaagaaa tgatcgtgag tgtttttctt gccgtagaag
    tactttttaa aaatgatttt tatttaaaaa atattaaatt aatatttatt attttaatat
    aattttaaat taaaaaaaat ttgtattaca gtacagaaca ttcgcagagt taaatgtaaa
    aaaaaaagat ttgtgaaaat tagttggcac gtgtgcaaaa tcaatttatt tttttagaat
    atcttttctc tttttgggta gcgaatatta gacaaaatcg attggctggc ctgagttcgg
    atcgtcgaat attgggtgga tgctaaaact ttgtcctact ttttttcttc tttattttga
    caagggacac caattccagt tatctctgct tttttttttt tcttaatttt tttttactac
    attagttgaa ttttattaca gatcaatata tttatatcta tcgtcataaa acttaaaaac
    caaccgaata accatctagg tggtggtcca gtggtaagaa cttgggatca agaggtttgc
    tccctctgtg gtctcaggtt cgagccctgt ggttgctcat atgatggcca ctgaaaactt
    acatggtcgt taacttcagg acccgtggga ttagtcgagg tgcgtgcaag ctgacccgga
    cacccacgtt aaactaaaaa aaaaaaaaac caaccgaacc tcttgagttt agctagattt
    ttactcgtta atacttgttt tagcttaatt attaattaat taattagcgg agcaaactca
    atttgatcga gtacttaaga ttcaatggct ttaagataga atctagacca atttaacacg
    aaacaaacta atatgatcgt gtccttgaga ttcaatggct tcaagataga atttagaaca
    atttaatact caatttaaag cattgatgag cgctgagtgt atcttttgct gattattttt
    aataaataac aaatatgcca tttatttctt catatataat aattgcaaac atgcgtgcac
    ggataaagtt caggaaaaaa atgcatgccc ggatgggaca acaaaaaaaa aattgacttc
    tagcatacat atgtatcaaa gtaaattata aaatattcaa attgcaagca tttatcaaat
    ctcatgcgtc tttgaactag ttctaatctt ctatatatac tcgtggacaa atttaaactc
    gtgcaaagag tgagcactga gcttgcgtac acatttttta acttaattat aaatttgatt
    tcggtttgtg tttaaatctc aacaacttaa aattaaacaa tatttatcac aacatcaaac
    taaactcaac ttaatcacgt tcttacttgt cttcaatggc gaaggagatt gaaaatgtat
    gattaataaa tatttaattt aaaatgcgtg atcagagtcg acgacgcaat cttttatata
    tgttcaatga aaaatcataa tagtaactat taatagggta gaattatata taatgcttgg
    caacatttgc aatcctatga ttttttgtaa cttcaacgaa aaatacactg tcctgccaca
    attgttaata agctaacata aaaacacgaa gaatattatt tatatcctat ggtataataa
    taataagaag aatagaaaac actattatca cagagatata atgataagat atgaaatttc
    aataatatct cactaatgaa tacaaataat agttttttct gattcaagat aacgtattat
    atatatatat atatattcat tagagacaag tatgcataga ttttattttt tttcattaca
    tctacaatca tacacaataa atgattaaat attcttgttt gctaggattt aaatttaaaa
    gtacattaaa aataataata acatgcacac agagtgctta tatcccacta gcctgtgtaa
    tatattaatt gaaaaaccac ggcttaggaa tagttataga cataagtctt tttttatgat
    tttaaaataa aattataatg aaattgaaac ggtgaaagga acttattata caataaaatt
    cattatactt aggtgttgcc ttacctgtca tgacaagact agtaccggtt atgtagccag
    gtgcgctact gtggttttgt gatgtagtac atgcacgaac aagcagtcgc ggatcattcg
    cacctgacca tgcatcttgg atcaccattt ggcgcacaag cagccaatga tgtgtcacgc
    ctgaagacct gcacagcagc ttcgtctagt tgtttttttt tttgtttttt aatgtattgt
    ttttttgaaa atttattaaa ataatttttt atttattttt ttaaaattta tttttaacat
    taatatatta aaatgatttg aaataaaaaa aattaaagta aataaaaatt taaatttttt
    caaaaatata taaaaaacaa ccctactctt cgtatagcta ggctggccat tgcataaaat
    gacagcctaa ctacatgcaa gcacatatag ttttttcctg aaaggggaag gcgtgtcttg
    attttgaaac cgacacagtt actgatattt ggactcattc gcttcctcct ttcttttcca
    tgtggaaaaa gttcctggtt cggcatattt tctttttcct gctcagatct tctccgtgga
    atacaaaatc cctagccgca cttgatgatt aatgcccttc aaatcaaatg ttcgcacgca
    ttcgtagtcc taagtttccg tgacgacttc actactgaat tttcaacaga tttacgggtt
    gaaaattgca cagcaattaa tttattcttc atgatagaat taaataaatt atcgtcaata
    ttgtgagaaa tattctcttt caaggaaaga tatgaatagt cgatcactat agtctataca
    tgcgtacagt gcaagaggaa agatagagga cgggtcttga atttattatt atccattgtt
    tcggatgtat catgttaata caagagatag tttgcttgtc gatcacttgt cgggttttag
    atttattttt taaaaatcac taatttgaat tttacaaacc ttatgactac tgaaggttta
    tatgatcgtt aactttaaaa ctcgtgaaat aagttaaggt acgcataaac tagtctgaac
    actcatgtta atataaaaaa aaaatgctgg aggagagaac aaatatactt ccttttcaag
    taaaaaaaga agaaataatt atttcaaagg tacaagtaga cagcgtgcat atacattaat
    taattactat gagataatta cattattagt atactaattt catacaaaga gggaagccca
    acgaatgtta gatacaaagc accaagactt tttctcaata taatacatga ttttttaatt
    tttcttatct tagtacatca ttttaaaaaa aattctagtc aattacttaa ttattttatt
    gtttcactta tatgttcttt gacctttact aaggaataat tgcagtgtta atgcatcaac
    tttcagattt tctaatgtgt taattttttt attttagcac accaacgtcc aatcaaatac
    tttttataaa aattcattat tttttctatt tatttttcaa atgcttgatt ttctttagaa
    aaataaatat tcaaattcgt ataaaaaatt tatttactag ttttgactgg tcattaaata
    tatagttttt aatctcgaag taaaacttat atagctcatc aacaattaca aggcttttat
    tattgaaaga attttttaat taaaaatatt tttgtattaa atataacatc gatttggagg
    gtattttttt attaaaaaaa cacattggaa aataaaaaca attgattaga gtacataatt
    ggcacaataa aaaattggta acaaaataaa aaaaagatta aagtgagtac tctattaaga
    ctaggtgaaa gtctatgcag caacaatgag ttaatatcaa aggatattta atttatcgta
    cagtggagta gttgatagaa ggtagacaga agtaattcgt cgaaaaattt caaaaaaata
    gcactcaaac gaaaaaaaaa tttatatatt taaccaagaa aattagtgta ctgttactgt
    aattagtttt ttttttatta atgtaggtgt ccgggtcagt ttgcatgcat ctcgattaat
    ttcatagact ctaaaattaa caattatata agtttttaat ggttattata ttaacaatta
    taacgattaa acttaaaatc acatggaaaa taaatttttt tatacaaatt tttattatta
    aactgtctac aagatggttt attaccatga atgtaataca accccgatgc agcaccgcaa
    gactccttcc gaccaattcc agtgattttg tactttgatt ttcttttttc ttgtgatatc
    ttgatagcaa taaatatttt tattaatgaa aatacaaagt aataaaaaca catgatcgta
    tatactttat catcttccga atagataaca attttatctg tataactttt ttttttgaat
    tcgagaaaac atcatcttct gaaaaatata ctttgtaggc tcagataaat gagtaaaatc
    ccggctattc ctgcaggatc ttataaaaga tgcacgtctt attcgaactc aaacctgcta
    tacagatttc aaaatctttg ccattacttt acatttcctg aaaatttttt atggataacg
    cgtgttcgta atacacacca atggttacct actctgtttt gactcatggt atgtaataat
    atcgtaagaa aacttttgtt ttaaaatttc actggttact tgacatttgt gctaagagcg
    tatttcagga aaatctattt attttagtag atcaaatttg tagtgacagg ggtggttgag
    actatgatgt aaattatttt tttatttgaa aatatattat aattattttt ttacatcaaa
    atattaaaat cacaaaaaaa cttaaaaaat atcaatttaa tatttttttt aactaaaaca
    tttttttaaa aataagagtt gtgataaata cgctttaata ttgaaaaaat aaagtgggtg
    atgatttgac gcggtagaaa ctttgaaatt aatgaattga tcgaagactt ggacagtatt
    aattatccga tgctgtttag tcacatgacg atgtcaactt tcattgcttc acgacctttt
    cccagatgga agtcatctcc ttcctcgtct aaaatgtctg tatatgacca ctacacagac
    agcctggtct ctgtgagaaa agaaaagaaa ttgacaagga tggccagctt cgtgaattta
    cgaaacaggt ggtaatgcca ggacaacaaa caacattgtc tgaggtacaa ggaacattac
    tgtctgccag aataaagggc ttaaagaatc gagcttgatg aattaaaata gagagaatga
    ttagagaggg aagcatgtga gtgtaatgat agattgctca gggttcgttg ctgtctctat
    tcgattagcc atggccaccc tatgagattc tctcctatat ttactttcac gtgtgttttt
    atatatctaa tccctgctaa ctcctatccc aatacatttc aatattttcc tatataaaaa
    aatccaggga aattattggt tctttcaatt atttttcatg gaccatcagc cgttgatttt
    cgggacttcc ctgcatttga ttggtttctc ttttgaatta agcagctttt tttaaggttt
    ttgatagcca ttgatgcttt gcctttatta attattacta tatctatatg cttagctgta
    taatatttga ctgaatggaa gtgttgatat ggacaaggtg tataattaca cttctctttt
    ccttttaatt tgagcacgag atggccttgt gtttttttcc cctctttttc cagcgctgaa
    tcgaacacct tgtagaaaaa tactcttccc tttgaaaatt atatgaatca cctttttaat
    tatgaaaaaa acgaattaac ctgtttttat ttttgtttcc acctgatgga cggacagggc
    ttgaggccag cgatgatgaa caatggccaa gtgcccaaag agaaagaatt cagcagagca
    tataaacacg atctgagctc acctccacac caaaaatcct tcgcgaggat ctccctggaa
    aacctcggag gctctaagat gtatattctt cccaggtcaa gtcagctccg gcactagcca
    gtccaccagc acaagagttg gctttcgcat aggtgaatga cgagttaaga tagcaattgt
    gtcaatattc ctgtactcat ccggttagat ccatttcata gccaactaac ttaaaaactt
    gcttaattaa cgcaccttcg caggctaatc tctctctggg atttactctc tctttttttt
    gttgttgaaa aaatttatgt tcagtattag agaagagtaa aacattttaa aaaattatca
    ggtgcaaagg atatggtaga ataatttaca aattataaaa aaaactaatt gaggaaagag
    tcattttctc tgtctaatct aagagtattt ttcattgaaa taataatttt ttttaaatag
    aaatatattt tttaatttca ttctttaata ataaatttat tggagattga attttataat
    ttattttatt ttgttttttt atagagctat cccatgactt gggatcgcgg ctttcatgag
    ttaacccaat tgactcaggg tttttttggg tttttttttt gtaattgaat tttttgtctc
    aatctcatat tttaacatta ggttggttga gaattaagtt ttataattta tttcaatttt
    ctttctatga tgttatcgta gttttatgac ccgagtcacg agttttgcgg gttaatcctt
    gttgacacga gtcttattat tttaaatttt tttaactgat ttttttatta attatatcct
    tcaacatttt attgattgag gattagaatt tatagtttat cttgatttgt tttctattgg
    gttatctcga tcttataatt catgtttgac agataaactc gggttaactc gggtcatttt
    ttttttaatt tatttttttt caatttaatc ttttaacatt tgattgatta agaatttaga
    ttttaaaatg ttttttgatt ttttaattaa attattatgg tcttataatt cagattataa
    attttatata ttaacttgaa ttgagtactt tgatttaaca tattgatatt aatatttaaa
    aacaagatgc tatttttaat attatttttt tataaattaa tcaagcccgc aaacttagtg
    ctgataaatg atgtagtaat aactattatc ctctttttaa ttagcactat actcagattt
    cattccatta tgttgatgat tttctcaagg aaaaaaaaaa tatatagcgc agaacattca
    tagaaaacct cgatccagtt tatcttgctc ctcgggtgga tttattattg ggcaagcata
    tctactggtg gcatgaattt atcttgaccg gcccaagcta tcaagtgggc ttcaatggga
    agtcagctct atgttgcaag catgccacca atctgaaaaa tgtaccttac tttctcacaa
    tgaatatatc tgaagaaaaa agatttttaa gttgaatcaa caaaaataaa taaataaatc
    aaatcttcat gataaaattt aagttttata gcacgtaatg aaattaataa aaaaaattaa
    attatttcat tataatttca tacaaacaaa aaaaattaaa ttatataaaa tttttataaa
    tacaagaatt attttattta tatgagatca atcatttatt atactttatt catgataagt
    tgatcaagga tggactaata tatttggtat tgtgattgcg attacttttt aaaatacttt
    taatttagaa atatattaaa ataatattat tttatttttt aaaaattata aagcttaaat
    atatttatct gagagtgggg aagttaagac agtgtacgag tttaaagaga aaaaaacaaa
    aatgttttaa gggattgtga ttaaaaatag ctaattttag gaattaatat cgaaaaatag
    aaaatttcga aggggcatgc cctctctagt taaaagagac atggcccatg cagttcacat
    cacattttaa tacaaaaaaa aatgtttata aataattttc tgagtatttt aagaaaacat
    gatgattacc tttatgataa aaaataaata aattagtacc acaggccggg taacaaatct
    ttttgatata aaaaactttc tttttttatt ttttgtggtt aatttcaggt ttaattcctg
    acctcaaaat taataaactg atctacatca accctcccaa gtcccaacac cggtcaaaaa
    ataaaaataa aggtttatta gtataatttt tgggattgtg tttgtaccag aattttaata
    atttttttta tatttttaat tctaaaataa aaaatattat ttaataaaaa atattattta
    atatattttt aaattaaaaa tattttaaaa atcaaccaaa aacaacaatt taacgcccct
    tccttctagc agcaaggagt ggagtggaca gcgtaagtat ttgcttcttg gctagaattc
    ccgccgggtg tttttgccgt gtatgatcct caaatccaaa ttccgctggt ttttaaaaac
    cctacgttac gttagtcccg aggttttctg ctttctgtct ctctctccca ctctccgtac
    ctctctccag tgttctctct ggaattgctc ctgctggtac gttccttttg acttgaaatt
    caatttacat agcaattttt ttttttatta ttataaataa agtctcagac tttcgacgac
    caactcaatt ttatacttgc attgatccgt ttcttaactt tcttttttga atctcagcaa
    atcctggata cagaattttt ttctttcgat tttgcttgtt aatgtactgc actgagcagg
    aggaattttc tttaggaaat taatcggcac tactacttta atgcaatgta ggatatttga
    ggacttgggt ttttctttta tccagtctct ctgtcttttt tcttttgggt tcttgaaagt
    actatatata tatatatata tatatatata tatatatata tatatatata tatatatata
    tatatatata tatatagcca ttgttttttt tttttttttg tctctataag agattaaatg
    cgtagagtct cgaaataccg aatatgtgaa ttagaaggta gatctagtag ggttgccagt
    tcctgattcc tgctttggaa aacatgctga ttgtttttct aactgtagaa ttcggatatt
    gggattaact gatgaagagt ccttgcaaag aaagcaagat tcccagttat gaatgtatta
    agcaagatcc ttcaagtgaa gcaattgacg tttctgtgac aaagaacatt gcacagcgag
    ttcaaaaagt tgagtccagg gggtctctag agagaagatg cagccctagg cttaaaaata
    agcctcaaga gaaaaggccg tgctattttg aaggtcagag cacgaagtta gatgctcctg
    aactcgatat ctgcaagaaa gaagttgaag gagagtcaac agggcctgga gagagaagat
    ggtgtccaag acttgaaagt atacctgata agagcaggcc attatatgat ggagatcaga
    ggagggagtt agatgctcct aaacatgatg tgtgcaagaa agaaactgga gattataatc
    ggaagagaca tttagaatcc cctggagata atgctggcaa gagaaggagc tacattaatc
    atccaatgca agaatggcta cctgatatcg atagaaaagg cggagaagat gggctcaaaa
    gaagtggtct ggcccttggt tccttgcctt ttaaatttga tgacacagaa attgagttag
    aaaacaatgc taatctgaaa tggacggact atcaaagttt tgtagctgat agtatcaaac
    agaaggcctg tacagcagtg aaagagacag caaggacttt taataatcat caccttagct
    gtgttcaggt gatttctttt ataaggatct tttatggaac tgataagtgg gtgcttatgt
    atttgtttta gtaatcctaa aaattacatg aaatattcct ttgctgtttc ctcctcttgg
    ctaaatagtg gtaaggcact gttttgttgt ggcagtgcaa ctttaaatgc aatgacttga
    atgtttatgg aatgcaaata aaagaatgaa acagtgactg tagtttaact ggactgaaaa
    aaaatagctg gtctgtgttt tagctgcgat ttaaactaca aaatggaatg ctgtcaatag
    gaagtgatgt tgcaacaata actggtgtac attgatttaa tgatgctctc aaaactttta
    cctggggaaa agttcaaaca aatcgctgaa atagtagctt ttgcatttac agaataatcc
    gattactgtg tttcatttca ttaacttaat taggaaattt atttctcagc cttttagctt
    gatgtgttaa tggtctaaga cggagtggca tccagagttt cattcagcat tgataaattt
    ctgaatatac tgtactttgg aatacgtgat cccaatacta atgctaaatt tgacttgtaa
    cattgcttgt gtgataaagt gtgacgatgc atcttttttt tagctagctt tacaaaaaaa
    aattatttgt ttctcaatag ctaattaatt tttgataaat agtcataacc ttatttggaa
    atataatttt ttcaagaaaa cccgtagttc actattttgg ggaattgata gcttccattt
    cttgatttct ctttgtaagt aatttaacct gggatcatgc taaacagcta cttggtgcta
    acgcaggaag aagagaagag atatgagaag gtagaggcca gagatcctca ggttgctgat
    tatactgata atgtgagtat gcgagccttc tcattttcat tccctccctc tgttttctct
    ctggtgggct ttgatctttt cctttaagac tatattcaaa tcttaaactt gggacgctag
    tcaatatact caaaaagtta tggtaacatg catttccctt tttgttgttt ttaattaatg
    ttttggacta atgcaaatag gtgttaagat tcttgttcct tggttccact taacattttc
    tccataaaaa gatgacgggg gaacatggaa tggaagcaca ttgcagttca tttgtgctct
    tgtgcttaag cctttaacta aacttcttct accatatgct ttttgtttgc catttgtatg
    actaaagctg tacagtattt gctataattt gaggtaaaaa ttactaataa cttcccattt
    tttcctcttg taatttatca tatctcatat ttttttaaaa attatgcctt ttcttttgga
    aaaattattt ggtgaataga accatttatg tcgaacaaat tgactatcat gtgcccactt
    ctctagagac cgctttctcc atttcatctc cccccccccc cctctctctc tggaggaaga
    tcttggtctt tgagattgtt atgctaatgc tatgaaaact ttgcagaagg gaaattcatc
    cactgctaag tgtacttcaa agcaaccaat tctgaaggaa atttccgagg caagtttata
    gcaatcctac ttccttcaag tttatagctg tggattagcc aacaaaaatg aaatgctttg
    caagatttgt tttgctttat tttgatgtaa aggtggtgaa tacgcataac cagcagacgt
    gcaagtattt aatcataatg aacgattagt cttttatcat gcacatatgc tatgttgtgt
    tgctaatgct agttcccagc tgcatgagct gaccatttgt caaaatcatt ttgaaaatct
    gttccgtcta tttctctcat aaaatgttgg agttttgaat cattctcttt tgttattatg
    tatggaacaa tgatgatttc tttctttttt ggtcattcat ggtaggcgtc aaagaagaat
    gaacaatcat acactgaaaa acaagttgct tatctacctg gtgggtaaat catagttgca
    tcatgctttt tttttttttt tttgcattga tttgccttga tatgcatgaa tatatcttag
    ctatgagcat cttgcaggta ttactgttgg gcataaattc ttctctcgag atgatatggt
    ggctacaggt ttccgtggac attggttgaa tggaattgat tacatacgca agctttgtgg
    caaattggtt tgcatctaca tttcttttta tttggattgc aagaaataca ttttcctgtt
    tcctttatga tactcattta attttcatag ctctggtctg ctggattcat ttttcctgtg
    ctaggaagtc atacatagtg aacgtggtat tttggctgtt ctcattttaa tacatgatat
    gaaacctcca cccttatttc ttggaacctc atcccctaat aatcaactgt tttcctttta
    agattatagg gctttaatgg cattttctgc catttttgtt caagttgtgg tgctttaata
    actgacttgt caaattagtt ttatcatctc ttacatgttt tgaagaaaat tttggaagtt
    atatttatat ctatgattag aacatccctt tacatgaatt ttcctagaca cttaagagtt
    gagacttgag aggtgtccat gcatcaatga agagcagtgg gtccaggaaa aaaattaatc
    tacaattgct tcataaattc atggcatata gttgaattgc tatgtgaagt agcttagaac
    atttcaaaac atgcatgact atgtgaaaaa tgtgaaaaga aattggttat gctttaattt
    ctgcttactt gagggatgat gtttgtattt gttgaaggta tttatctgct agaaattctt
    tatgattcta tttgtgttcc ctctgcttat tcatcatcca ggaagattag tttatcaaac
    aaagtgaaga attaaagtga taagcaatct tgcccatgaa atgcggtcct ggttgggatt
    gctcatgaaa ttgtgaccct gtttgcagta gagtaaacat aagctgaact aaaggtgata
    aaagcactcc aaggaatagg aaatagcacc caatagttaa cgaaatgaaa attgcaacag
    ctgaaacatt ttgtcaaatg aattgagcat catcatcaat gaagtaaggt tttcttgcaa
    ctggctgaaa aaatttcttt aagcttactt ttagtggaac caataaacaa atatgggctt
    cttttgcctc taaacccaaa tttctgcaca aaaattcagt caaatccaag tacaagcgaa
    ctactagcat atttggaaaa caagcagcat taaaccatta aagcagaaaa aagaaaggga
    cacttctacc agctatttaa atctttgttc aaactgctcc ttcctttttc tggtttaatg
    cttgctgctt tccagatgtt ttaacttcat taaagcagaa aaaagaaagg gacacttcta
    ccagctattt aaatctttgt tcaaactgct ccttcctttt tctggtttaa tgcttgctgc
    tttccagatg ttttaacttc attaaagcag aaaaaagaaa gggacacttc tacttgctat
    ttaaatcttt gttcaaactg ctcccttttt ctggtttaat gcttgctgct ttccagatgt
    tttaacttca ttaaagcaga aaaaagaaag ggacacttct acttgctatt taaatctttg
    ttcaaactgc tccctttttc tggtttaatg cttgctgctt tccagatgtt ttaacttcat
    tagggtttat gaaaactata ctcaatgcaa acttttgcac ctctttaatg ttcaattatc
    tcttgtaata tgtgcagggt aagcacaacg agtatagcag cctggtagca gtagcaatcg
    ttttgtctgg acaatatcaa gatggtgttg attgtttaaa tgaagtagtg tatacaggcc
    aaggcagaaa caacatgaat ggtagtaaga gtcaaactaa agatcaagtt atgcattgta
    gtaatttggc tcttgaggta ttataagcgt ttatggtagt taaatgatat tgatctatat
    tcttgttata ttacattatt agtttatgtt ttttaatgag cgcaaagtaa aactttaagg
    ctcttcatat gaagagagag acagggcggt tagggtattg actgtggtcc catccccttc
    ctagtgacca ttcatctccg tacatgtcca tcatggtgga gagtttggga actatattaa
    tgatgtaatt atgttcatac ttggaaagtg actgagctga agctaccgaa atttctttct
    ttctttcttt ctgaattctt ctttctattg gtgaaatgat acttcctact tggttctatg
    aaatatgttt aattattttt gtactaatca ctgatcaatg ttcagttttg ttcatttatt
    ttaaaaaaca cgcaaaccat ggggatccct ttgtgtgttt tcccccctct aaacagatgc
    tttttgttca tattgatata accacttgta tgagctgctt tcttgaactt tgttcatgta
    gcttatttat tctcataact gattaaatct tctactggta gtaaacaacc ttctaagtta
    tgatttgatg gttataatag caatagactt gttaatgtca atatttcatg actgggaatc
    catcacgatc taacttcatg tattctcaac tgtcctcact gttacttggt acagatatgc
    tgtcaacttt caaatccttt ttgtgtgttt tatggaatct attactcatt tttcattttg
    atcttcttgc agaataatat ggagcaatct gtacctgtca gggtcatctg tgagcataaa
    cgtggtgata atcaaagtgg caaagtttac acatattgtg gtttgtacaa ggttggcatt
    atcaaaattt acttgcttta aagagtttta tatggttagc atgtaaaatt gtatttgcat
    tgtatctgtt gaaggtctac ttgtgcctac atcctaatca catattctgg gctttctaaa
    agacgttaat cttataaatg gctgaatttc taacttgcaa ttgccaaagg ttttaccaaa
    tattaattct gttgcctttc ctaagctaat atatcacatc atgtgcatgt cttttccctg
    tgcctccctt ctcataattg gcttccagtt tggaaaagcc tttgttttta ttgcttttta
    tacatggcag actcattaaa aatctcgttt tcttccccct taaaactgtc aattttgatg
    catctgtgtt ttttgcatca ttttacagat ttgatggtgg catgttccag aaaaaattta
    ttgcaattta tttttaattg tttttcctca tagctctgat ttcttagaaa tgaatttttg
    attgcatcct cttgacctgt ttcttgagct gtttagatgg tcaaacggat attttggtag
    gttgaagcct gaaatattga agcttttctt tgcaattagt gccttttgtt tttgtgtgtg
    tatgttgaaa gtggtctttg aaccatcatt tttctgaata ttagcatttg atgagttata
    gggaaatgaa agatttgaaa aatatttgga attgtttaac tgctgaggaa attttaagga
    aagaaagtaa tggttcacta cctaatggcg taattgaatg ataaagaaaa aacaaagagt
    acagggcaat gcattctttt taagtggatc gaatattgag tattggataa gcatagaggg
    aaatcattta catttttcat gatttaagtg atgtgttcat tattattttt actaatgcta
    catggctgag ttaataatat tggatgatgg ttggtcaatg atacctgaag ccattctaat
    gcatggttta tgctgcacgt gtaagatttt gaacgtgcct caactttggt atgacaatct
    aaaatgtgtt aagctaattt ttcattctgt ctgcaggttg tacgttgctg gtcttttaaa
    agggcttctg gatttactgt ttctaagtac cgtttgaaac gacttcaagg gcagcccaaa
    gttgagatag atgaggtgac cttttcatcc tattttataa cctaaaaaaa gagtttacct
    gtttaattga tatgctttaa tattgctcct atttaataaa cttaaagagt ttacctgttt
    agttgagata gatgaggtga ccttttcatc ctattttata acctaaaaaa agagtttacc
    tgttttttca tgggtcataa tagttttaat ttcaaatatc atttactgat gtgcaatgag
    aattctatta gttatgcttt catgaacatt gctcctcctt gttttagttc cccccttttc
    tttccttttg ttccgtgtaa gttctttttt tcagaataac accatcttat agtatatttc
    cctctaatat ttgcttgttc agtccaattt gtagttggat gtggtgatat atgtcccaca
    ctttactgca aataaatcag tagttttaag ctatgtgctt ttcagacatt gctatgttga
    gttttcatta tccagtgtgt tcaccttggt agtcatttgt attacctgaa cctatttgtt
    gcttctgttt taggtttgtt ttgaacgaga aagaactatt ggcaaattgc atgggtatga
    aacctgtaga gctgtgatgt aactgaatat gtactatttt catgtgcatg cttacattgt
    gtaaactgac agaagtattt tattttccaa gcttggtgtg tgaggacatc tcttttggga
    aagaagacat acctattcct gttatcaatg taattgataa tcctcctata gcacctccag
    gcaagttact gaccaactta tgcttttatg agggaagtgg atctggtaga cagactatat
    atatatatat atatatcaaa aatagctttg cttatatatt tcaggcgagt gctgcgtcac
    aaggaaattt ttttttctca atgggaaaaa tcatttacct tttgcattcc atgctcattt
    tagtatatga tgcacatgaa agacaatttt tagcatcaca ttgcttgtgt ttattacctt
    gaaaaatgtt tcagtctcac aagattgtat ttggatatca gactcaaatc ctagatctag
    ttttccatca gttgggagag ggagatgaaa agctatgaag cttttattta taaaagatag
    aattacattt tttttactat tatttgctta ttttaagtta cctataggct atagcaatta
    aatgtgaaca gcaacaaaac ttgagatagc gtagtttaat attgaaacac aacaacttgg
    tttttctctc aactaatttt gcaagattga gccctttgat tttctttctg attgtaactc
    aatcgctaat caaacatttt acaaatctca aggttctagg aacatggtag tcactacttt
    taattttaat gtttaatgtt gatttcatac ctttctcaag taccaagtta gtagtagtct
    tatttattat tattactcaa ttaggtctta ctgtattgat aagatggcag ttgttgcagt
    tatagcattg gctttcgtca agtttttgac atctaccttt acaaacatgc tctcttttag
    cataccatga aaatggtatt tgtttcaatg gaacataatt ttctgtttga aggaattgac
    ctttgttagg gcagtcactg aatcccatta gcaagcattg ccgataaaag tgctagcact
    aagtacgcag gggctctagg cttaagtggc tgtcatgcat ctgagagaag caagatttcc
    aactttaata taaaatgtaa agtgacctat attaagagat ttataatata taataccaga
    ttgcgtggtg gcacaaagac ttcagatcca acttccacat aagctgttat tttagtttgg
    aatatctaat agcgtccaaa caaatcatga agccactaaa acataacttt tcactctatt
    ctcttgtact ttgagaatat gctggttatt ggtagtattt ataagagatt gttttaaaca
    aggactccat cataacatac taaaagtata aaaactactt gaaattttta tttgtatgtc
    ataatcatca tttccatcaa atataagagt tgaaatttta tttgtgtagg tcataatcat
    cactttcatc aagtataaga ccaccatcat acaaggaaga tggtggtctt tctggtcttc
    ctttgttgtt cccgagcatg gcagacatgt cttgtttaca gttaaactaa tgacggcatt
    gcagccagga catatcatga aataaataac aatgatacat cataatgaaa aataaataaa
    aagaatatga tgacatcttc atcaatgtgt ttgcttttta atctccgagc atccttgaat
    acgctggtta tgggcataat acgtaattca ttgatgcctc acatggggtt ttaaagtcat
    tttggcccga agtgtagctc ctggtgcctg cactgctagg agatattagc cacagtttga
    cataacatga tagattgttt taataaaaga agagtttcta gttatctgat ttaaccattc
    aacgaaaagt gactttacac cattgcaggg tagttattgc atttgttgtt ttttccacat
    gttgtttggt gaactggagc atttagttct ggtgaacaag tgtgataatg tgatggttag
    tttgttgcaa ttttcttttc aggtacattt gatgtaagca tgtggtacta ataatactat
    gcattaatgt atcattggca tgaatgcaga cacaaacaac ttgctcgttt caggtttaga
    aattatattt tgaattccgc tgttagaaca caaatttctt atatttttct taagcagaga
    aactctttcc tttagccaaa agaaattctc tattttcttt tttaggtgat ttttgtgccc
    cttcttttct acttattctg cctttttttt tttcttattt gattgatctc ctcttgtttg
    ttggcatgta aataaattaa acaaatttat ctatgttgtc tttgtcaatg atttaatttt
    gaaattatag gctttaaata tatcaagtct gttcaagttg caagaaatgt gatcattcct
    ccaagtgcct ctgggtgtga ttgtaaagga aaatgtacaa atccaaggtc ttgttcttgt
    gctcgactta atggctttga ctttccatac gtggacatag atggtggcag gtgagatttg
    aatgtggttc ttataaaatt cattttttgg ttgcctatta gaatggtaca ttttcatttt
    ggaacaaatg aagttttgct tattaaagaa aggggaaaca atgagatatt tttttccaca
    ccaattgttt ttatttgtgc tgatactcaa ctcaccaaag tcccagccaa aaaactagat
    ggatccggtc atataaatta gtttctctct gatttttttg ggccaaactt tcaataagtt
    gaggcacaaa aactttttac cactttaagc ctttccatta taggtgcacc ttataccttg
    ttgtctcttc tatatttcaa ccttttcatg atcctttatc acgtctcaat tgtctgatct
    agtccttttg ttttataaag attgatgtgt ttattcttca tcttgcccat attggttctt
    gaatatattt attttcagat tgattgaagc aaaggatgtg gtgtttgaat gtggtcctgg
    atgtagctgt ggacctagtt gcattaaccg cgtctctcag cgtggattga agtaccaact
    tgaggtattt acacacaatc aagaaccaat ttcttttcag cataagtcat catatttatt
    gggaaatttt ctttgaacag atctatcgta cagcagacaa aggatgggct gttaggtctt
    gggatgtaat tccttctggt gctccagttt gtgaatactt tggaattctt aggaggaatg
    acgagttgga taacgtctct gggaatgaat ttatatttga tattgactgc tggcatacaa
    tgaatgaaat agggggaaga gaggtactag taccatcatt caaggaaata tcatttccat
    atcttgtctt aacctgtgta tgacatggga ttgtgggaag catgaaaatt ataatactaa
    cttcttgtga tagctttata tacttggtca tggacaatat tttgcaagta cttgtcttag
    tggtctttct gcatgctaac actgagagtt aacaagtaaa tatcaattgt tgttagcctg
    tggcgctatt taccaacttg ttctcattct tattcaaaga ccaaactgcg cttgaaatat
    gcattctact ttttgtttag cttggttctt attatagtgc tcattgccag agcctttgtg
    cttccattac tttcgttcct tcacaatgga atataaatgt attttcttgc agaggcgaca
    aggtgatggg tctgcacctg caattgatcc tctgaagaaa gtagatgtca agatggatga
    aagtgaatct gagttttgca tagatgcggg ctcttatggt aatgttacca gatttattaa
    tcatagttgt cagcccaacc tattcgtcca gtgcattttg agcacccacc atgatatccg
    acttgctcga attgtgctat ttgcagcaga cgatatactt cctatgcaag taaggttcca
    tttatgtttc tcttccattc actttggatt ggatgtcttt tgagtttttt ttctggatat
    ttgttataag ctcctttttt ttccacatgt taacccggta ctgtaataaa tagtttttgt
    tttcgcttga tgttataacc tgggcttgct ttttatgtga tatgtcatct ccttggcgtc
    gacaacaaat taagaataaa agatggtttt tgtatgttgc aaacaggaac ttacttatga
    ctatggctac gcgcttgata gcgttgttgg tcctgatggg aaactaaaac agtcgccatg
    ctactgtggc acagatgagt gtcgggggcg cttatattag gtaagacgaa ggtttataaa
    cttagattgc agcttgtata cacatttctt ttgaaataaa taaataacac cattgcttgg
    tattcctttg tacagaatgc ttattatata caataattta tttggcttga tgtgttttga
    ttagctgaga tgcatcaaat taataatatt ttctggtgaa tatcgtattt cttgtcattc
    tttggtaatt atcaaggggt tgcattttgt tacaatccct acctgtctgc gtgcggcctt
    ttggactgca tcttgcctcc tccacagggt cttatgataa gtattagtta tttatagtca
    aaacgaaatc ggtgtatact tggtagaaat gtaatgaaag caaagagcaa ttaatatcat
    tttttccctg tttgataaag tcagaactat gtgtgtttta tgctttcact acactaataa
    ttattttttt tggattgcgt aaaatccaat gtttgaaatg ataggtccta ctttccgcgc
    gtatagtgcc aattaccaat cctggtatga attaattttt ctgtgggtaa ctaaagaaaa
    gggtagcacg attgtgcacc agaaaaggga aatcccaagg aattgggtaa tatcctttga
    taaagatggc tcatttcttt tcttgccttt tccctccatt acattactgt tggtacaaat
    ggttagtcaa tattaatcaa atcatagcat gacttcatta gcacgattct cacactcata
    gggcgaattg tagccagcaa cactgcaaat cacaggaaac tcactgtgtc tttgctattg
