# Supplementary material for: Phylogenetics and evolution of Su(var)3-9 SET genes in land plants: rapid diversification in structure and function
Source: BMC Evol Biol. 2011 Mar 9;11:63. doi: 10.1186/1471-2148-11-63 (PMC3063831; doi:10.1186/1471-2148-11-63)
Supplement: Additional file 6 — Genomic DNA sequences and corresponding mRNA sequences. A zip file provides the 24 genomic DNA sequences and corresponding mRNA sequences used for gene structure analysis with fasta format containing a concise annotation. [file 1471-2148-11-63-S6.ZIP › genome_and_mrna_sequences/PtSDG10PT__mrna_sequence.fasta]

>gw1.III.353.1|GENSCAN_predicted_CDS_5|2136_bp
atgaagagtccttgcaaagaaagcaagattcccagttatgaatgtattaagcaagatcct
tcaagtgaagcaattgacgtttctgtgacaaagaacattgcacagcgagttcaaaaagtt
gagtccagggggtctctagagagaagatgcagccctaggcttaaaaataagcctcaagag
aaaaggccgtgctattttgaaggtcagagcacgaagttagatgctcctgaactcgatatc
tgcaagaaagaagttgaaggagagtcaacagggcctggagagagaagatggtgtccaaga
cttgaaagtatacctgataagagcaggccattatatgatggagatcagaggagggagtta
gatgctcctaaacatgatgtgtgcaagaaagaaactggagattataatcggaagagacat
ttagaatcccctggagataatgctggcaagagaaggagctacattaatcatccaatgcaa
gaatggctacctgatatcgatagaaaaggcggagaagatgggctcaaaagaagtggtctg
gcccttggttccttgccttttaaatttgatgacacagaaattgagttagaaaacaatgct
aatctgaaatggacggactatcaaagttttgtagctgatagtatcaaacagaaggcctgt
acagcagtgaaagagacagcaaggacttttaataatcatcaccttagctgtgttcaggaa
gaagagaagagatatgagaaggtagaggccagagatcctcaggttgctgattatactgat
aatggtaagcacaacgagtatagcagcctggtagcagtagcaatcgttttgtctggacaa
tatcaagatggtgttgattgtttaaatgaagtagtgtatacaggccaaggcagaaacaac
atgaatggtagtaagagtcaaactaaagatcaagttatgcattgtagtaatttggctctt
gagaataatatggagcaatctgtacctgtcagggtcatctgtgagcataaacgtggtgat
aatcaaagtggcaaagtttacacatattgtggtttgtacaaggttgtacgttgctggtct
tttaaaagggcttctggatttactgtttctaagtaccgtttgaaacgacttcaagggcag
cccaaagttgagatagatgaggtttgttttgaacgagaaagaactattggcaaattgcat
ggcttggtgtgtgaggacatctcttttgggaaagaagacatacctattcctgttatcaat
gtaattgataatcctcctatagcacctccaggcaagttactgaccaacttatgcttttat
gagggaagtggatctggctttaaatatatcaagtctgttcaagttgcaagaaatgtgatc
attcctccaagtgcctctgggtgtgattgtaaaggaaaatgtacaaatccaaggtcttgt
tcttgtgctcgacttaatggctttgactttccatacgtggacatagatggtggcagattg
attgaagcaaaggatgtggtgtttgaatgtggtcctggatgtagctgtggacctagttgc
attaaccgcgtctctcagcgtggattgaagtaccaacttgagatctatcgtacagcagac
aaaggatgggctgttaggtcttgggatgtaattccttctggtgctccagtttgtgaatac
tttggaattcttaggaggaatgacgagttggataacgtctctgggaatgaatttatattt
gatattgactgctggcatacaatgaatgaaatagggggaagagagaggcgacaaggtgat
gggtctgcacctgcaattgatcctctgaagaaagtagatgtcaagatggatgaaagtgaa
tctgagttttgcatagatgcgggctcttatggtaatgttaccagatttattaatcatagt
tgtcagcccaacctattcgtccagtgcattttgagcacccaccatgatatccgacttgct
cgaattgtgctatttgcagcagacgatatacttcctatgcaagaacttacttatgactat
ggctacgcgcttgatagcgttgttggtcctgatgggaaactaaaacagtcgccatgctac
tgtggcacagatgagtgtcgggggcgcttatattag
