# Supplementary material for: Phylogenetics and evolution of Su(var)3-9 SET genes in land plants: rapid diversification in structure and function
Source: BMC Evol Biol. 2011 Mar 9;11:63. doi: 10.1186/1471-2148-11-63 (PMC3063831; doi:10.1186/1471-2148-11-63)
Supplement: Additional file 6 — Genomic DNA sequences and corresponding mRNA sequences. A zip file provides the 24 genomic DNA sequences and corresponding mRNA sequences used for gene structure analysis with fasta format containing a concise annotation. [file 1471-2148-11-63-S6.ZIP › genome_and_mrna_sequences/PtSDG11_genome_sequence.fasta]

>LG_V|4004809|4014970 (10162 bp)
TTTGCTAGGAATTAGGCTTCGTGGTATTTTCATATATGGTGCTTTTGGTCTAATGACCCG
GGTCACGGGTTTGAAATGTTAATGTCGGTCAACATCCTCTCTCTTTTTTGCTTATTTTTT
TTTTCTAATTTCATCGTTTGACATTAGTTTTTTTTTAAAATAGCTTTGTGATTTTCTTTA
ATTTTCTTTTTATTGGGTTATCTCGATCTCATAATCTAGGCCACGAGATTTTCAGGTTAA
CCCGTGTTAGCTCACCCCTTATGACCCATGTTACATGTTTATCATACTGTCTCGGTTTGA
CTCGAGCTGATTTGTTTATCTCTTTTTTATCCAGTTACGTACTTCCAAAGGTTTTTTTTC
ATGTTATCATGGTCTTTTTTAAAGAAAAGAAAATGAAAGTTTGTTTGTTTATTATCGTTG
CCAATTACTCCTTATCTATTTGATTAAAATAAAACCAACTTATTAAACCCAGTCAATGCT
ATAACCCGAGTTGTTTTTTTTTTTTTTTGAAACGTGCTTACATCACCTAAATATTATATT
TTACATAAAAAAATATAGACATGTGGCATAGTGGGAATCCATGTCTAGAGTTCGCTATAT
CCAAATTACCTATTGAATGGAACAATATTTTTTACTATGACCATTTTAGAGGTTGATCCC
TGCATGTGCAGTCCATATCTATGCTAGCTACTCTTAACTAAAATTTAAGGAAATAATTGG
TACAATTATATATTTAAAGATATATTAGACAAGATATTTAAAATACAAGTTCATAAGAAT
TACTTATCATATTCAGTAAAGGGCATTTTCATAAAAATACATCATGTGCAAATCATGTGT
CTTTTTCATTAGTTTGGATGAAAAAAATAGATGGAAGATCTTTTATTTAGAGATTAAATT
GATGCAATTAAAAATATAAAGATAGGTTAAAAATTCACCCCATTATAAGGATAAACTAGT
CCATTTTCCTGAAAACTTGCAACATTTGTTAAAATGAGCAACCTAAAAATCACTATAAGC
TAAAAAAAAATCTAGAGAATTGTAATCTAAAATTCAGAGGAAAAAAACCTTAGTTATAAA
TCTCAGTGTCTAAATTACTAAACTATAGCAAGACAAAGGAAATAAAAACAAAAAAACAAA
AGAGTAAATGATGTGCAACTTCCGCACATCCACCAGGGTTGATAAGTTTGATCTATTATG
TATTAAGTATGAATAATTATAGATGCAAGTGAAATGAAGTATAGATTGGGTAAAATTTTC
TTATGAAAATTTAAAAGAAAAATCTTAAAAATTGTAATTATGTGTATCTCAATTGTCTTC
CTTATCATGTTGATAAATTATTAGAGAAAAAAAAAAAAACAAGAATGCATGAGTTTTTCA
CTGTAGCAATCCACAATGAAATTTTTCTTTTTTATAATTTAGTCCTTAAACTTTGTTTCT
CTTCAATTGCATCCTTTTATTTCCAAATTAATTACCAAATTATCAAAAAAAAGTGTTAAG
GAGGGTCATAATTGAAACAAAGGGGACCAAAGTGTGGAAAAAAAAATTCAGTGGCGGTTT
AAAAAAATGGGTCAAAATGTTCGCTTTGGTCCTCTTACTTTATAAATGATAGCATTTTGG
TCCCTCAATATTTCAAAATTTTAATTGGGGTACAAAAATTTATTTTTCAGTTCCTGATTT
GAGAGAGGAGAGAGAAAGCGGCTAGAATCTGGTGGATGAGAGAGTCTCGTTTGACACCGA
TTCTAGCCATGAAAAATATCAATTTTGGTGTTAATGGGTTTCATTCGACGAGAAGATTTT
ATCTTAGGTCTTCTTTTCCTTTCATTTTGCCTGAGATTGTAGATCAAACCTTGAGAAATT
TCTTGTTTTTGGGTTGATTTTGGTTTTTTGATTTATTTTTTAGGGTTATTTAAAGTCATT
AATAAGTTTGTCAAGGTATGTAAAGTGTTTTTTGTGTTAAAAAAAAAAAAAGAGTTGAAA
ATCAAGTTTTTTTAAGGAAAAAGAAGCTTGATTTTTCAGTGACTTTTCGATCGCCTGAAG
TTGGACTAGCATGCGACATGTCGTTTACCACAACAAGCAACGCGTCACATGTTTATTTTT
TTTCAAAAAATAAGGGGTAAACAACAAGTTATCGATCCCTTAATAAAAAAAAAAATCATA
TAGGCTCAAGTGCCTGGGTTTTTATTTTATCATTTGTTTTTTGGCCCTTGTGTTTTTCTT
GCAATTTTGTCTTTTATTGATTTTTTTTTCAATTTTAATATTTTTTTAACAAACGTTTAT
GATTTTTTTTAATAAAACATGATTTAATTTTTACCTAGTTTATGAATAAGATTGTAGTGT
TTTTTTTCTTATGTTAGGGGGTATTCTTTCTGTGTAACATTGTTTAAGTTTTTCACTTTA
ATTTTTTTCACTTGCTTTACTATGCGTGTTTTTTTAATTGTCATTTTATTAAATAAAATA
TTTATTCCAAGAAACAATTATTGAATATAATCAAATTTCTTTCTCGTGTTTTAAGATCAG
ATATTCATAGCCACATTTATCTCTCAACTTTTTAATTTAGTTTTTGATTAAATATCGTTT
AGTTTTTACTTGATTTTCATATAAACTTATGATATTTTTTCAAATTTGTGCAAACTTCCA
TGATCTTTTTTTTCTTTGATTTTATTCAATCGTTTTCATGTGTGTGCTGTTTCTATCATC
GTTTGATAGAATAAAAAAAATTATTCTAAGTAACATAGTTATTGAACATAACTAGGTATA
TGATCCGTGTTACAAGATTAAATATTTTAATCTACTTTTATTTCTTGATTTTTCTAGTAT
AGTCTTTAGTTTAGTTAACAATTTTTTATGTTTTATTGGGGTGAATAATTTTTTGATTAA
ATAAAAGAAATTATTCTTAAAAACAAAGTTATTAAAAACAACTATGTACATGGTCAATAT
TGTAAAATTAAATATCTTGATCTATATTTTTTTCTTGATTTTTCCAGTTTAGTTTTTAGT
TAACATTAATGATTTTTTTTTTATCGTTTATTAGCACGAGTAATTATCGATTTATTTAAT
TGCAAGCATATGCTTTTTTATTTATAATTGAGAATTTTGTTATGTTCAAAAACACGTTGA
AAAAACCTTAACCCACAAAAATTTATTAAGAGGTTAGTACTCAAGCTAAATTATCCAGAA
AATTGTGGGAATAATATTAATGTATTGCGTCAATAACTTGAAGGCTAAACCCATGATTGG
TCTCTGTACTCCTTCAATCTTTTTAATCTAGACTTTATAATATTTCTTTTACTTGAGCCC
CTTTAATTCGTAAGGCTAACAAAGAAACCCAGAATTTCGCCTTCCACGAGCTGCTAAGAC
TTTTCTTTGCACTCAACTTCAATGCCATGCCCACCGAAACACGTGCAAACCAAAATGAAA
TCAACGTTGGGCTTGTCGGCTTGCCCTCCAGTAGCTTGGTTTTTCTTGTAACATTTACAC
CTTGATCATGCTCAAATTTGGCATGCATGACTATTAAAAACTAGCAATTTATGCATTTTC
ATGAAAAGAATATACATAACAGGAGAGCACATATACCTACAATCTGAAAAAAAAAAAAAA
AAAAAAAGAGGAGGAAAATAAAACCTACACTTTCCATTAAGCTCGGGAGGCACCGATTTT
TGCCATTCCATACAAAAAGAAGCCAAGATAAAATTATGGATGTCCTCTTTCATGGATGAA
AATGTATCAACAAATGAGAATAAACACAGGCTACTTGCCGGGACATTGAGAAGATGATTG
TAGCTCAAGGAACACAGGCCTCCGGCTCCATTGCTTGGGACTTGGCCAATATCTTGTCAG
CTTGATACCAAATCCACTGGGGCAGCTACTTACAATTTGATCAGCCAACGAATAACAACC
ATAATACCCTTGAGCACATCCGAATCTGATTCTTGTGTCAGGTTCTCCACATCCCATTAT
TTCACGAAGGAGAGAGAACGATAAATTTTAAGATTTAATACAGGCGGCCCCGGCACTTTG
AAGCTCCACAATGGCAAGGATATCCTTCTCCAGGCAGCAGCTCATACCGATAGTTGTATG
TCAGTTCTTCACCAAAAGCTATCTGCACAAGATATGGTTAACCAAATAAATGAAATGTGC
AAGTAATCAATACAAACACAGTACTGAGACAATAAGTTCTATTAACAAATAGATGCAGTA
TGCTATGAACTGCAATAAAGTAAAGATGAACCCCTCATACATCATGCACCATGAATAAGC
AAAGAGCCCACAAAAGTATCCCACAAAACTTCCTTTGAACAATTATGAATATCAATATTC
TTAAAGTTACATATAAGATTCAAGAAAACATGTGTATCTCTACATCCCTAGTTCCATGCA
TATGAAAATTGATATTCAAGATGGAATGAGGTGATTACTTACATCCTGACTTGCATAAAG
ACCGATATGAGCACGCTGAGAATCCATGCTGTCAACCAGAACTTGGTGGTTCACAAGATT
TGGCATGCAGCTTCCAACATGAACATATGTCAAGTGTGAATCAACAAGCACAGCCTAAAG
CAGACAAAATAACAAGCCAGAAAAGACTTAAGACAACTAATCAACTACCGAACCCTATTC
CATCATCTACCCCACTCTTGAGGCTTTTCTTCCCTTAAAATATGGGCAATCAGTCTCTTC
ATGTGTTGATGCATTTGAAAGTTTATATGTTAAAATTACATGCCAAAAGCTAAAGCTTCT
AATTTTGAAGAGCATGTTGTGAATCGACCCCACTCCTTAGGCAGGAGAAGCAGGTGGATG
GTAAAGTGATTTATGGCAATACTAAATTGTCATGTCCTTTTTCCCCTACCAATGTCTTAA
ACTAACCAGCCATCAAACAAGAAAATAAAGGCTACAGAGATGTCCTTGTGCAATCTTATG
GATGTTGTTAACCATCATTTAAACATAAATATAACTATATAACAAAATGTCTACCTGTAC
TTCAAAGCAAGAACCTCGCATACATCTAGAGAGTCCTCTAACAAAAATTCTTTTTAATAT
TTTGTTTTCTAGTTCAATAGAAATCTTCCTTGGAAAAATCAATGAGGTTATCGGTTTCCA
CGGTTTCCAGTTCTGGCCAGACAGCTACTGCATGGGTTAAAGGTCATGAAGGGACTGGTT
CCATGAACCCAGTAACCTGATTGGAGAAAGTCAGGTTTTTGAAGAACTCTCTGGAGTTGC
TTGATGTTTCTTTTATGTTAGATCTTAGCAATTCTTATACTTCTCCTGTATAACTGGCAA
TCTACTTTGCTATCAACATTTCATCTGATAATGTCACATTAAGCTGCATATGATCATATC
AGACAGGCATCGTTTTGCTTTTTTTCATATGAAAATGGCAACTGAGCTTTGCAGACACAT
TTATCTCACAAATCCATCTTCATAAAGGCATCATGCTAATGCTTGGCATATCTAAAGATA
GGCATCATCAAACCTAGATAACATCTTCACCTTACAGAAAATCAAATGGTTCAATCGAGT
ATGAGGAAATTTTAATTGGTTCACATTGATACATTTGTCTCCAAGAAGCAAAATTCTCAA
ACTATAGAGAAGACTACGGCAAGGAATAATACCTAACAGCATTCCCTACCTGTGATTGAT
GAACCGTGAAACATTCCCATACTTTGTAGCATCAATAAAATAATGGGCCTGTCCTTCAAC
CATTCTGCTCATATCATTGGTATGAGCATCAATTTTATACATATAGCTGCAAACTTCTTT
GCCATACCTAAAAATCAAACAAGGCACATTCAAAACATAGCAAAAAAACCAAAATGAACA
AAAATTGCATTTTTCAAAGTTTATAACCTGTCACGCCTATTGCTTGCCTCCTGTTCATTT
AAAATCTCTCCAGTGTACTCACATATAAATGTACCACGTAGGATTGGTTCACCTGCCCTG
ACAGCCCAACCCTGTACTTCAGCAAGACAAATTAATATGGTACTATAGAGACAGTGAACA
ACTGAAAGCAAAACTCTAATTGAGAAGTATTGTTACTTTATTATCTGTTTTGAAGACTTC
CAGTTTCACTCGTATTCCATTCTGCAAAACTCTATTTGGGCATGTTTTATTGCAGTTGCA
CATGCTATTGCACTCGTAAACAAGGTAACCTTCCTGCACAATTTAGCAAGAAATGTTTCA
AATGCAAGTCTCATCAGCAAAACAAGGGTGCATGCCACCAAATCCCCACCAACCTCTCAC
AAACAGGCAGGGAGAGAACCAAAACAAAGGCTATATCTGCTTGTCAAATAGAGCTTGGGC
ATAGAAATGAGAAATGGAGTACAAATTTTTACATGTTTAAGAACTATTTAACTCCATCAG
GGGAAAATTAAGACCTAGTGATCTCATGGGCCAACAGAATCCTGGTTTTTATTAATTGAT
CAGATCAAATCTAAAGCACTGATACTAGATACTTGCAAGCATCTTGAACCAATACCTTTC
ACTTATCATATTTATACTTGAAGGCTTAATCAGAGGTGTGAGCAGTTAAAAGATATGTGT
TTTGTTCGGCATACTGTAGAATCATTAAAGTAGTAACATCCTTAACTTTGAGGAAACTCT
AGTGGTACAGGGTAGCATTCCTCACTTCTTTATAGTGTGATGCTTTAGGAACCTTTGGGA
ATGTTTACTTAGCTGACATTGAATAGAATTCTAATGCTCTCGTGTTCCATTTTGTTTCTT
CTATTGTTTTATGGGAGGGCATTTCTTCTATAAACCATATATCCGTCCCGTTCCAATACA
GTTCTTCTTTCATCCCTCACAAAAAAAAGAGCATTGGTATTAGTAGCATGATGTTTCATA
ACAAGAAAAATTTGTGCTCTTTTCAACTTTCTTGAAATTCAACTAGCTTTCATGCCATCT
CCCTTCATCAGATCAAGTAAAAACTACTTATGAAGGGGGAATCGAGCAAGGTGGTGATAT
GAATGGAAGCTAATTTTTTACGCTATTTTCTATTACAGGATTCCCACATATACAGTTTAT
GGAATCAAATTGGCAAGTAATATAGAAGAGAGAAACAATAGCATGTATCAGTCACCCCAC
CAGACACTCTTAAAGCAGCAGGCCAATAAAAAATTTGCAGAGAATAGAAAGTTCAGGGAA
TGAGGAAGCTACTCCATATGCAGTCAATCATAGATACTCAGCCATCAAAAGAACATCAAC
TTTGGAGTGTAATCAGTAACTATTTGCACTGGTAAAAAGATAATGAAATTACCTCCAGAA
CAAGCCGCCCTTTATAGTCATACGGAAATCTGCCAAGCATGGATTTCCCATATATGTCCT
TTGCATCTTCATAGTCGTTATCAAAGAGATAAACATGATCACATGTTTCAGGACAGCACA
TTGAATATTGGCAAGAACACCTCAATTGCAAACCCTACATAAAAAGGGATGTGGGAGGAG
AAAAAAGCAGTGTTTAATGCATTTCTAAAATTATATGGATATGCAGATGGCATGAATGAG
CATATTTGTTTGGTGTTTGTCTTCCTTTCTGTCTATCTCTATGCATATGTGTGTCTGTGT
ATATGTGTTTTATATTTCGAATTGCAGTGTCCTCAGCAGCCAATCAGGGTTCAATCATCT
CCAATGTAGGATGACAACCAACAAAAGCATTCCACATCGATACAATTGGTCATAATCGAA
ATCAAATCAAATCTAAAAAACAAAATTAGAAACCCAACCAAAAGATACCTCAATGTCCAG
ACTATCACATTGATCATGAACTGGCCCTGTTACATAGGTAAAAGTATCCCAGGGCTTGGG
GAATTTACTAATTTGACCATCATAACCATCTGCCAAGACATGGAGGGAATCCATGAGATC
TTCATCTACAACACATGCCACTGGTATTGTCTCCTTCCCAAAGCTTATGTCAGTACACAA
GACAGTAGCCTTTTGCTTAAGCCCCTCTGTAACATCATGCACATCTATAATATAGTGGCA
CTCATCCACTTCACACTCACTGTTTGTATGATCAGATGAATGTATCATTTGTTTCCCCTT
AAAACCATTTGGAAGAGCCATCAAGGGCGAGAATAATCCTGGATCCTTGAAACTCTTACA
TCCTCTGGAACAACTAAACTCCTCCTGGTGCCATTGTACTTGAATATTATGCTCACTGCA
GAGCTTGGCTGCCTTCAAATAAAAGCGTTCTGGCAACACTCCATATTTCCCCTCCAGTGA
TGCTTTTAGGCTCACCTTGCAGCAAGCAGAGCGTGCAATAGCTAAGATATCAAGGTTATT
AGGCCGAGGTTTTGTTTTCTGAACCTCAGAAAACAATATCTTTGCAACCGCTGAGCATTG
AGATTCTGCTAATCTACCTAAAGCCCCTGCCTCAGTCAAATTAGACTGTATGCTTAGTCC
CTGGCTGCTAAGTGATTTTGAAGCCTGGATACGTTTCTTCAGACCAGAAGTCATCCTGTT
CCTGATGCTGCTATATGTTGCTGCCCCCAGACCTTTCTTAAATTTCGGGCGGCTAAGTCT
TCCAGATTTTAATCTATAAGCATAATATCGAACACCTCTCTTTGGGGGGCGAGAGCTGAA
TAGATTTGGTCCCATATGAGCAGCTTGATGGTGGCGACCAAGATCAGGTAGTAAATCAAA
CTTCAGGCCACAGAACTTGCAAATGTACTTTCTTACACCACCTAAATTCTCAGTGTGATT
TTCCATTGATGCTGCATTTTGCAGCTCAAGTTTTTGCAAGGAATCCTCCTTCTCTTCACC
CATAGACGGATTAAGTTGTTGAGCACCTTTTGGCAGTCTGAAATCAGCAGGGTGAACAGA
GAGGACATGCAACCATAACTGGTCAGTGTTCCCAAAGTGGCTGGCACAAGGAATGCACTG
GAACAGCATGCACTGTTCAACAAATTCCACATGATGTCTCTCCTGCACATGGGTTTCCAA
ACTTTTTCTGTCAGTAAAAGAATCCAGGCATATGGCACAAGCATGACCTCTGAAATGCCA
CTGTGCTTCCTTTTTATGGTTGTCCATCCAGTGGTTTCCAAGCTCTTTATCATCGAGAAA
CTCCTTTGAGCATATTTTGCACCTAATAGAATTTTCATCATCATGGCTACAGTTGACAGC
CAATGGAAAAATTGCTGGTTCTTCCATGACAGAGGAAACTTGTAAATCTTCCTCCACAGC
AAAGCCCCATAACTTTTTGAGTCTCTCCTTTTCAGTGAAAACTAACTTCAACAAGAGTTC
CCCAACATTAAAATCTTTAGAAGCTTCAGAGAGAGCCCACTGAAGTTGAACCTCCATAGG
AACTGGGTTTCTTAGAGAGAAAATGCTTTTGAAAAGCTTGTAGAAAAGCTCACATGCTTG
ATGTAAATGCAATTTCTGCTGCGGTGAGCGACAATCCTTCAAAAGATCTATAAACACTTC
TTTTGATATTATCCTACTTCTACCATTTCTAGCACGCTTGAGCCAACTAGGAATGTGTTT
GTCACAGTACAACGAATAGCGCTTTGGACTCTCAGGACACAGGATACTACTATCAAGAGA
GCTTGAGCCAATACAGTGCAGCATCTTGGAGCTATTGCAATCATGGCCAGGATGCTCAAG
TTTCTCGGGTAAGCTTTTCCTTCCATGAAAGGCATCACCATCCATGGCTGAGACAGGTTG
CACTCGAAGGGGATTTTCAACTTGTCCAGACAATACCATCTCTTTGCAATATGTGGTGTC
TGAACTGGGAAAGATCTCTTCATGTTTTCTCTTAAGGGGATTCTCTGGCAAATTTGAGGT
CTTCTCTGCATCAGGCCAGGGTCTGTGTTTCTTGCAGAATGTGGTACCAGGTAGAGACCG
ATGCTTGCATCGAGTACCAAGAACAGTGGTACCTTCACACATAGGACTATGAACAGGACT
TGCCTCTCCTCTAGTGGAGCTGCCAGCAAAACGAGAGGCCAGATGCACACAACAATAAAC
ATCACCATCATTAGCCCACCTCACACACTGCCTTCCCTTAGATTCAATAAAAGCTGTACA
CTGGCGATTCTTACTCCCAGGTTCTATGCTTTCCTTAGCCAAAACTTCATTAACAGGTGT
CATTTCTACACCTTTGTTCTGTACAAGCTCAGGATTTCCTGCTTCAACTACAATCCCATC
CCATCTATCAGCCATGCTACAA
