# Supplementary material for: Phylogenetics and evolution of Su(var)3-9 SET genes in land plants: rapid diversification in structure and function
Source: BMC Evol Biol. 2011 Mar 9;11:63. doi: 10.1186/1471-2148-11-63 (PMC3063831; doi:10.1186/1471-2148-11-63)
Supplement: Additional file 6 — Genomic DNA sequences and corresponding mRNA sequences. A zip file provides the 24 genomic DNA sequences and corresponding mRNA sequences used for gene structure analysis with fasta format containing a concise annotation. [file 1471-2148-11-63-S6.ZIP › genome_and_mrna_sequences/PtSDG11_mrna_sequence.fasta]

>estExt_Genewise1_v1.C_LG_VII3275|GENSCAN_predicted_CDS_1|3279_bp
atggctgatagatgggatgggattgtagttgaagcaggaaatcctgagcttgtacagaac
aaaggtgtagaaatgacacctgttaatgaagttttggctaaggaaagcatagaacctggg
agtaagaatcgccagtgtacagcttttattgaatctaagggaaggcagtgtgtgaggtgg
gctaatgatggtgatgtttattgttgtgtgcatctggcctctcgttttgctggcagctcc
actagaggagaggcaagtcctgttcatagtcctatgtgtgaaggtaccactgttcttggt
actcgatgcaagcatcggtctctacctggtaccacattctgcaagaaacacagaccctgg
cctgatgcagagaagacctcaaatttgccagagaatccccttaagagaaaacatgaagag
atctttcccagttcagacaccacatattgcaaagagatggtattgtctggacaagttgaa
aatccccttcgagtgcaacctgtctcagccatggatggtgatgcctttcatggaaggaaa
agcttacccgagaaacttgagcatcctggccatgattgcaatagctccaagatgctgcac
tgtattggctcaagctctcttgatagtagtatcctgtgtcctgagagtccaaagcgctat
tcgttgtactgtgacaaacacattcctagttggctcaagcgtgctagaaatggtagaagt
aggataatatcaaaagaagtgtttatagatcttttgaaggattgtcgctcaccgcagcag
aaattgcatttacatcaagcatgtgagcttttctacaagcttttcaaaagcattttctct
ctaagaaacccagttcctatggaggttcaacttcagtgggctctctctgaagcttctaaa
gattttaatgttggggaactcttgttgaagttagttttcactgaaaaggagagactcaaa
aagttatggggctttgctgtggaggaagatttacaagtttcctctgtcatggaagaacca
gcaatttttccattggctgtcaactgtagccatgatgatgaaaattctattaggtgcaaa
atatgctcaaaggagtttctcgatgataaagagcttggaaaccactggatggacaaccat
aaaaaggaagcacagtggcatttcagaggtcatgcttgtgccatatgcctggattctttt
actgacagaaaaagtttggaaacccatgtgcaggagagacatcatgtggaatttgttgaa
cagtgcatgctgttccagtgcattccttgtgccagccactttgggaacactgaccagtta
tggttgcatgtcctctctgttcaccctgctgatttcagactgccaaaaggtgctcaacaa
cttaatccgtctatgggtgaagagaaggaggattccttgcaaaaacttgagctgcaaaat
gcagcatcaatggaaaatcacactgagaatttaggtggtgtaagaaagtacatttgcaag
ttctgtggcctgaagtttgatttactacctgatcttggtcgccaccatcaagctgctcat
atgggaccaaatctattcagctctcgccccccaaagagaggtgttcgatattatgcttat
agattaaaatctggaagacttagccgcccgaaatttaagaaaggtctgggggcagcaaca
tatagcagcatcaggaacaggatgacttctggtctgaagaaacgtatccaggcttcaaaa
tcacttagcagccagggactaagcatacagtctaatttgactgaggcaggggctttaggt
agattagcagaatctcaatgctcagcggttgcaaagatattgttttctgaggttcagaaa
acaaaacctcggcctaataaccttgatatcttagctattgcacgctctgcttgctgcaag
gtgagcctaaaagcatcactggaggggaaatatggagtgttgccagaacgcttttatttg
aaggcagccaagctctgcagtgagcataatattcaagtacaatggcaccaggaggagttt
agttgttccagaggatgtaagagtttcaaggatccaggattattctcgcccttgatggct
cttccaaatggttttaaggggaaacaaatgatacattcatctgatcatacaaacagtgag
tgtgaagtggatgagtgccactatattatagatgtgcatgatgttacagaggggcttaag
caaaaggctactgtcttgtgtactgacataagctttgggaaggagacaataccagtggca
tgtgttgtagatgaagatctcatggattccctccatgtcttggcagatggttatgatggt
caaattagtaaattccccaagccctgggatacttttacctatgtaacagggccagttcat
gatcaatgtgatagtctggacattgagggtttgcaattgaggtgttcttgccaatattca
atgtgctgtcctgaaacatgtgatcatgtttatctctttgataacgactatgaagatgca
aaggacatatatgggaaatccatgcttggcagatttccgtatgactataaagggcggctt
gttctggaggaaggttaccttgtttacgagtgcaatagcatgtgcaactgcaataaaaca
tgcccaaatagagttttgcagaatggaatacgagtgaaactggaagtcttcaaaacagat
aataaaggttgggctgtcagggcaggtgaaccaatcctacgtggtacatttatatgtgag
tacactggagagattttaaatgaacaggaggcaagcaataggcgtgacaggtatggcaaa
gaagtttgcagctatatgtataaaattgatgctcataccaatgatatgagcagaatggtt
gaaggacaggcccattattttattgatgctacaaagtatgggaatgtttcacggttcatc
aatcacagtttgagaattttgcttcttggagacaaatgtatcaatgtgaaccaattaaaa
tttcctcatactcgattgaaccatttgattttctgtaaggctgtgcttgttgattcacac
ttgacatatgttcatgttggaagctgcatgccaaatcttgtgaaccaccaagttctggtt
gacagcatggattctcagcgtgctcatatcggtctttatgcaagtcaggatatagctttt
ggtgaagaactgacatacaactatcggtatgagctgctgcctggagaaggatatccttgc
cattgtggagcttcaaagtgccggggccgcctgtattaa
