# Supplementary material for: Phylogenetics and evolution of Su(var)3-9 SET genes in land plants: rapid diversification in structure and function
Source: BMC Evol Biol. 2011 Mar 9;11:63. doi: 10.1186/1471-2148-11-63 (PMC3063831; doi:10.1186/1471-2148-11-63)
Supplement: Additional file 6 — Genomic DNA sequences and corresponding mRNA sequences. A zip file provides the 24 genomic DNA sequences and corresponding mRNA sequences used for gene structure analysis with fasta format containing a concise annotation. [file 1471-2148-11-63-S6.ZIP › genome_and_mrna_sequences/PtSDG15_genome_sequence.fasta]

>LG_II|23793636|23871379 (77744 bp)
TACTTTTTATAGGTTTTTCCATTTGTTTTGAAAAAAATATGTGTTACCAAGATTTTTTTT
TCATGCGTTGTCCAATTTATTTATTTTATGAGAATTTTTACTTTTGAATTAAATATAAGC
ATCGAATGTTTTTCGTGCTTTGTTTCAATTTCATTTAAAAATTAGGCCCGGTCTAAACCT
TGAATCTTCTGGATCACGTGTCAACCCTTTAGGTCAATTATATCTTTAAAACAATGTATT
TTAATTTTAATTTTGATTTTTTTCAAAATAATTCCTCACTTTCTTGGTTTTTATTTCTGT
TTTGGATGCCAAAGAAATTTTTAGTCCCGCCCTTCAATTCAATATTTGATAATATTTGAG
ATTTTGACGTTTTTGATTTTTAATTTTTATTGCTTGTTTTTTTATTAAATTTTAATTTGT
TTTCAATTTCATCACTCAATTATGCTAATATTGTTTTTGATTTTATCTTTTATTATTTTG
ATTATTAGAAATTAATAATTATTTTTTGTTGAGTTTTTTTTAATTATATAGAGTCATTAA
TGATTTTTTTTAAATACTCTTGCACCCCTTTTTTCACGCTTTAAAAAAATTGATCCGCCC
GCAACGAACACTGGCAAGCTACCTAGTGAATCACTAATATCCATTTTACATTTCTGCTTT
CCTGTTTCAAAAACACCAAAACGCAAAGCAGCCACTATCTCCACTCTCTCCTCTCCGAAT
GAGCTAGGGTTTATCGTTTTTCGTATTCCGTTTCCATAATCAGGTACATTGCTGTCACCT
TACCTCACCAATCAATCAATAATGCTCGCCGTCTTCTTGATCATCATCGTTTGAGGAATT
CGATGATCGTTAAATTTTGGGGATTTTTTTTTTGTTTTTACACTAATTAAATTGGCTATT
CCTTGGTATCTGCATGTGCATTTGAGTTTTAGATCAAATTAGGAAAAAGAAACCTAATTA
GAAATGTAATTATTGAGTTTTTCTTGCGATTTTTTTTAGGTATCCGATGGCTCCTAACCC
GAGAGTGGTGAACGCGTTCAGGGCGATGAGAGCGATTGGAATAACAGAGAAGCAAGTTAA
GCCTGTATTGAAGAAGATGCTGAAGCTCTATGACAAAAATTGGGAGCTTATAGAGGAGGA
AAATTATAGAGCTCTTGCGGATGCTATCTTTGAAGAGGAGGAGGCTAAGGTGCATTTCTT
TTATTTATTTATTCTCTGTTTTTTTGTTTTATTTTAATATTGTGACTGTGTGTTTGATAT
TTGTTTCGAATTCAGGTTCCGGAAGAGAAGGATGAGGCTGCTGTGAGTGATTTATTTGTT
TTGCTGGTAATGTTGTGTTGTTTGCCTGTATCTTCTGAAGTGGATATTGGCTGTTTTGGT
TTGCAGGAGGGGACTTTGGAGGAAGAAACTTTGGCATCTAGTGAACCTGAGTTGCCATTA
AAGCGGCTGCGAAGAGGGCAAGATGGGCAAGTTTCTGGATCTCCTAGTGACATTGAGGCT
GGATTGGGTGGAAGCCCTTTTAAGAAGAGTAAAGTTGAGGGGAAGGGACTGGCTGGTGAA
ACATCGGAGCAGCAGTCATCGGACATGAGAATTTCACAACCGAAGCCAATTGCAATTTGG
AGTCCTAATAGAAACACAAGTTCACAAACTGTTTCTCCTCGTCGTTTGGCAGTGCTGGAA
CACTCTAAGCAGCGTTCCAATGAGGGAAAAGATCCTTTATTATCCGAGGCTACTGCACAA
CAGAAAAGACCTAATTTAAAAGGATCGTCACAAGCAGTTCACCTTAAAGACCCCATAGTT
CAGCAAGGCATTGTTCTTTCACCCAAACAAAAAATGCCTCTTATCAGGCCTAAAGATGAG
CCATTTACTGATGATGTGCCTTTTGATAACGCACCACAACCTATCGCAATAATCCGACCA
GGTAAATTGATTCAATCATTGGGGCAAAGGAATCGGGGAGTGTTGTTTGTAACCATAAAT
GATGAAGTTTTTTTTTTCTCTCTAAGTTTTTATTTTGAATATCAAAATTGCAATTAATGT
CTTTCTTATTATTTTGTTTCTTCTTATGTAAAGGATTTTAATGTCGACATGGCAATTAGT
GCTTTTCCTGTGGGCTGATTTTGGTTTCTTCAACCTTCACAGATTGTGCAAGTAAAGAAC
AATATTTTAATCAGAGAGTTTCTTCACTCAAACAGCATCGACAAGAACGTCCAGCATCCC
AAGTTTTAGCTGGTGAAGGTAGGGAAGAGAACCTTCCAGTCCCATCAAGTCTGACAAGAG
ACAGCCGTGAACTTGCAACCATTCCAGAGGAAGCTCAGGCTAACTTAGAGATCGCCACCT
CAGCAATGGGAGAGGTGAAGATTTCTCTGAGCTGCAACTCTTTGCTTGGAAGACCAAATT
TTCATATGCCTAGTCAAGATGAACTTCTGAAATCAATGCAGGAGAAATGTCTCCGATCTT
ACAAAATCATCGATCCAAACTTTTCTGTCATGCAAATACTGAAAGATATGTGTGAATGCT
TCTTGGACTTGGCAACTGATTCCTCTCATGAATCGCAGGAAAGGATATTGAATGTAACTC
CAGCTCTTGATCTATTGAAGAAATCTGCTGGTGTTGGTGCCATTAAACAAAATGACCGTA
TACAAGCCTATTTTGCAAACAGATCAGTTGATGCCTGTTGCTTTGATGGGATGGCCGCTC
TTCAAATTCCAAGACCACTACAACTTTCGAATGGCTTGGAGGTCATGCAGTCAAGTGAAG
AGGTTATTGTGAATGGGTGTTCTGGAAGTGGCAAAGAAAAGGAATTTGAAGATGCTGAGT
ATGGTAGTTTGATTGTGGTTCCACAGCATCAATTGACTGCTGATGAGTTTAGGTTCCTTA
ATTACCATTCTGACATTACCAAGGGAGAAGAAATGTTTGAGATTCCATGGTCGAATGAAG
TAAACAGCGAGTTTCCCCCAGTTTTTAACTACATACCCCGAAATTTGATTTTTCAAAATG
CATATGTCAACTTCTCTCTCTCACAAATTAGGGCTGAAAATTGTTGCTCGGCTTGTATTG
GTAATTGTTTGTCGTCATCTACGCCTTGTGTTTGCTCCAGCGACAGTGAGCATGGTTTTG
CATATACTTTAGAAGGCCTTGTCAAAGAGGACTTCTTAGAAGATTGTATCTCTCTAACTC
GGAATCCTCAAAGACAATTTCTTTTTTACTGTAGAGATTGCCCACTGGAAAGATCAAAAA
ATGATGAGATGTTGGAACCATGCAAGGGTCACTTGAAGAGGAAATATATTAAAGAATGTT
GGAGCAAATGTGGCTGCCACAAACAGTGTGGAAATAGAGTCGTGCAGCGAGGTATAATGT
GCAAGTTGCAGGTATGAGTAGAATATGCTACTGCATTTTTGGCCAGCTAGTTATTATGGC
ATGGGCTTTGCACGTGGGAAATTTATATTATTATGAAAAAGTTAAGGTTTAGTTTAAGAA
TAATTAATCAAATTATGCTAATTATGATTGGAAAAAAATTATTTGAAACATTTTTCCAGT
TTTAGCTAAACCTACATGTTGTTGACCTTTTATTTTAAATTTTTTATGGAATAATAAAAT
AGTTCATTATCCCTATTAATTAATTAAACAACTAAAATCATATCCTTGAAAAAAAAAGGG
GCTCAAATCTACTCGATTCCTTTTAGTAGCATTTTTTTTTTGTATATTTTTTATTTTTCT
CTAGCTATGGTTTATCTAGCTATGAAATTTTTTTGTATTATTATTTGGTTTGCTAGGGTT
TTGCACAACACACTATTAGTTTAAATATGGAAGGGCAATAAAGTTTAGTAAAGTTTAATA
TAGATAAATTATTTAATGGACATGTTATTGTTTAAAAAGACAAAGTAAATACATGAATTA
GTAAAATTTGTTTAGTTATAACAGGTTGTATTAGCTAGGTAACTACAAGGTAGTTTTTGT
TTTTAAAGAAACAAACAGCAATCTTGTTGAGTGAGTATTTTGTTAGTCTTATAGTTTAGT
TAAAAATTGAATGCCATCACAAAAATATAGAAGTGTAATAGAGGTCATAAAATCATAAGT
AAATAAATAAAGGGTATGTAATTCTTCACATGAGAAAAAGATTAATGGTATTTTAGTCAA
ATCAAGTGTTTCAACAGAGTTCATACTTATATATACAATTATTGATTTATGGTTCCTAAT
ATAAGAAATACGATCATATAAATTGTTCCTTGAGTATTCTTTACGATGTCTTGTTTTTTC
ACAATTTTTTCTCATTGCTAATTTTTTGTGTGCGTCAGGTTTTCTTTACTCCTGAAGGAA
AGGGGTGGGGTCTCAGAACTCTAGAATTGCTACCAAAAGGTACATTTGTATGTGAGTATG
TAGGGGAGATCCTAACCAACAAGGAGTTCTACGAGAGGAAGATGCAAAGGGCAACTAGCA
ACAAAACTGAAAAGCATGCCTATCCAGCTGTACTTGATGCAGATTGGTGCTTGAAAGGAG
TTGTAAATGATGAAGAAGCTCTGTGCTTGGATGCGACATTTTATGGAAATGTTGCTAGGT
TTATCAACCACAGGTAAGACTGTATATCTGATGCATATTGCTTTGAGCAGTTGATCTCCC
ATAGACTTTTTTTCTTTCTTTTCTTTTTGAACTTTTCAGTTGGTTTTCCTTATTTCACAT
GCACCGGAAAAATTCTTAATTTCTATCAGAAAAAGAAAAGAGAAAAATGATGATATGAAG
TTTCAGCCCTACATAAGTAATCTTCCCTGTGCTGGTGATCAGAGAGTTGATGCATTCTGA
TAAATGTTCTTTTGATTTTGTTAGATGTCTCGATGCTAACATGATCGAGATCCCGGTGAA
GATTGAGACCCCTGATCATCATTATTATCATGTATGGATGCTTCATTTGGATTCTTATTA
CCATGTATATATTGAACATACAATTATATTCTCAATGACAGTACTTCTCTCATAGGATTA
ATTTTCATGCAGCTTGCTTTCTTCACGACTAGAGAAGTGAATGCTTCGGAAGAGTTAACC
TGGGTGAGCAATGTCACTCGAGTTTATGAATTTTTTCCATGTTTTTGCTTAGTTATGTAA
GCATCGTTGCTCTGATGCTTTCCAATGAGGAGGCATGGTTGGCATTACACTGTTTTACGG
TAAGTTATATTGTGTTGCAACATTGTAGTCGTTGTTTGTGAGAAATAATATCAGTTCCTT
TACTGCTGCTGAAATTACAAAGATGGTATGTCTAAATGTTTGTTTTCTTTAGTGATCGAG
AGCTTTATTTATTGTAGCTATGACATTTGCAATTGGAAATTCTATATACTACTTGTTTTT
GTTATACTTAGTTAGCAGTTCACATCATGCCGTGTTCCATGCTCTTCAATTTTAAATTTT
TTATCATGTGCAATCTTTCTATGGTTTTAAAAATTGGTGTCTGACATGTCTGCAGGATTA
TGGCATTGATTTTGATGATACTGATCAACCTGTGGAGTTATTCCATTGCCGATGTGGCAG
CAAGTTCTGCAGGAACATGAAACGTTCAAGTAGTAAGCTTATTCTAAATCTTTTTGAGGC
ATGAGTTGAGCAATGTGAACTATTTTGACCTCTTTACTTTTTAGTGATATTGAGATGCAA
TCTCCGAGCATGTGCCCTTTTGACGTCTCCAAGCTTTCCTTGGAAGCTGTATTGTTCGTT
ATGTTTATGATAAAAAACCTATGGTTTTCAGAAGGATAGCCTATTATGGTTTTCAGGTCT
CAAGGATAGCCTATTATGGTTTTCAGGTCTCAAGGATAGCCTAGTAATAGGCGCTGGTGT
TTGGTCATATATCTTTGAGTTGGCAATTAATTTTAGTTTAGATAGTGATGCAGGTTTTTT
CAAACCATTCACTGATCACATATGGTGTTCGCATTTGAGATTTCTTAGGGATATATTTAG
CTGATATTTTCCAGGATGGAATAGCACTTCTATTAGAATTTTATTTTTTCCTTCAATTTT
ACTTTTGTATCTCTTCTTCCTTCTTAATCAAAATTCGTTTTGTTCTCCAACCAGAATATT
TTTAAAGTGGCTTCTGCTCCTCTTGCTTTCCCATATATGCTGTTGTCAGTTAATGAACAC
GTGGATTGAAGTTATCAAAAGAAATTATTATTGTTAAGAACTCTGATGTCCCATACATCC
TCAACATTATATTTCAGAGAGGTGTGTGTCGGTGATGTCCACATATCTTGGCAGCCCGAT
AATATACATCCTAGATTTTCTAGTTTCAAATAATTTCTTTTGCATGGCTTATTTGCCCTA
TTTCCTGTAATATTCTCCTATCAAGACTCAGGTTTGGGGAGCACAGAGTGCTGATATTTG
GATGACTTTTTTCTTGTGAAAGTCCATATTATATGCCTCCATGGGCCGG
TAGGTGTGTGTGAATATAGTAAAGTCTCGTTGGTTTTTTATACGCATTCGTTAATTCCAT
GACATGATGACCAAGACCTCTCTTTGACGATGATGGTCACCTTAAATTAATTTATGAATA
ATTTTTTATTATAAAATATTGGTAAAACACTTCTATTTATGTAAAACAATTGCAGAAAAT
TAAAAATCACAAATTTCTAACATGAACAATTAATAATTTGGATTAAATAAATCTTCAAAG
AAAAATAAAAGTATAGTCTAAAAATAATGAACTATTATGTTTACCTAGTTGGATGCTGAA
TGAGAATTTAGTACTTATTTTTAAATGAATATTCAAATTAACATTAATTTTCTTCAAAAA
AAGTCAAGGATTATATGTCTTTTTGCTCATGGATCTATTATATGGTACGGGATGTTTGAA
AATATTGTAACGATTATTTTTTAAAATAACTTTTATTTTAAAACACATCAAAATAATATT
TTTTATTTTTTAAAATTTATTTTTAACATCAGTATATAAAAAATAATCTAAAAATAAAAA
AAATATTAATTTAAAATAAAAAATAAAAAAATAATTTTTTTTAAAAATATTTATGAAATG
CAATTGCAAAAAAAGTACCCAGGTATAAAGAAGATTGGCTCCAGCTTGATCTCATTTGTC
CTTTTCAGGGTGGATCTAACTAAGGTTAAATTCAGAGAACCAAGAGACTGTGAAGCCATG
ATTTATTTGGAGTGTTCATATATTATTATGGACACTCTCTCTTGTCTATCTCCAGGCACA
AAAATTCATGATTTCCCACCTCTACTGAGGGGCCTGATGCTTTTTTCCGGGTTTTCAAAT
TGTGATTTAAATAAAAATTTATTAAAATAATATTTTTAATTTTAAATAGATGAGATTATT
TTTAAAATTATTTTTATTTAAAAACATATTAAAATAATAATATTTTTTTATTTTTGATAT
TAAAAAACATTAAAAAATATTTAAAATTAAGCCAGTCAAACAATGAAACGAATTCTAATG
CTTTTTTTTCTTTATAGTGCTTTCTTCGATCTTTCTCGGCCTATTGAAAGGGAGTTCGTG
TTTACATTACATGATTAAGCCAGTCAAACTGCCCAACAAAGTCAGAGTCAACTTTTGAAC
TTCCAAAAAAAATCAAAATCAAAATTAAATGAACTTGGAGAAACAATTGACTGAGACTAA
TAAGCTTTAGAAAGCATGTAAAGACTTTATGGTTCTATCAAAACTAAAAATTTATAACAC
AAATAATTATATTAAGAAATCCAAGAATATTTATAACATAAATAATAATATTTTTTATAT
TAATACTTTGAATTATAATAAAAATAATAATATTTATTATGCGAACCCAAACTTACATAC
AAACTTATCCTAACTCAATCAGAGTTCAACGCAGCATTAATAACAAAACTAACTTTATAA
TATAATTGAAANNNNNNNNNNNNNNNNNNNNNNNNNNNNNNNNNNNNNNNNNNNNNNNNN
NNNNNNNNNNNNNNNNNNCACAAGCACACATCCACCTACAGAAATCAGAACTGATAATGG
AAACGAAACATCAATTTATATTCTGAATATTTATCTCTTCTTAACATTGGTTAGTTAACG
GATCCGCCGTATAACTAACCCTAACTATCAAACAACCACAGTGTCCGCACTAGTAATTTA
ATTCAATGGCAGCCTTAAGAACTAGATAAGTTGAATAATCAAGAAAACATAACTGTCCGC
AGTCTATGTTTGATTTGATTGAATGTTCTCCCTAAGATTAATAACGTAGATCCGCCACAA
TTATTAAACTCAGTTGCTTCACAAATTCATATACCACAACTCCGGTTTTGATATCAAACT
TAGCAATAGATTGTCTACAATAATAACTTAGAGTCCGCTCTAGCAATTAAAATAAACAAT
CATAGAAAAAATAAGCATTGAAGAACAAACATATTCATCATATAAACTGAAAAGAAAAGG
TAAAATAAATCTCACAGTTCTTGAAATCCGAAGGTTTCCGTGTCCTTGCAACCAAGAAAA
AGTGTTTAGTCTTGCATGTTTGTTGAACAACTAATCAAAAAGAAGGAAGAATGCATAATT
TCGTGTTTCTTAGAGGAGGGGGGCGTTTTTCTCCTCTTGGCTGGCCGCCCCCCTTCTCTT
CTCTCATTCTTTTTATATCTTAGGAAACCCTAGGTCTCTATTTTACAAAATAGTCCTCCA
TTAAGTAGACTGTTTACATTTAAGTACTTCAATAACTATTTTCCTAAAAAATGAGAAATA
GCCTTGCATGAAATCTTCAAGCTTTGACTTAGAGGAGCTAAATTGCTGAAATAAAAACTT
GGATATCGGTTTAGATGATTCGGAACGTAATTTGGACTCGTTTTTTCACGAAACCTGTTT
GCTGGCAGAATTCAGATGTCATCTTTGAAAAATCATATCTCCCTCATATGACATCGGTTT
TGGCTGAAATTTGGAGAGTTTATAGAAATTTGAGTCATGAATCCAAAAAAATTGAGTTTG
CATCAATTGGACTTCTTTAGCTCCAGATATTCAAGTTGGAATGGCCGAAGGTCAACACTG
GCAGATTGCGAGATTTGACTTTGAAGGCTGCGATTTCCATGCTCTTCCTTATTTTATTTT
CTTGCCTTAGATGACCAGAAAGGTATGGATGTTAGCTTTTTAATGCCACTGGAATCACTT
CATTTTAACCTCTAGAGCTCACGCTCTCCACAAAACATCGACTGAAGGTCAAATCTGCCA
ATTATCTCCAATTTACTCCTTTTTGCATCTTTCATCCAAAAGTGCCTTCAAAACATAAAA
CAAAGAATATCAAGGAATTATATATATAAAACATAGGCAAAACACTAGTTAAATGTGGGT
GAAACTATTGAATAATATGGTTGCATCATAATCAAACAGACATATTCATATCTCAAGGCT
CAACTTATGACATCAATCAAATGAGGAGCTATCAATTCAGAAGTCAATTCAGAATATATA
TATACTGGTTCATATCAATAATTTGGATTCAACAATTGATCATGCTTATCATAACAAGGA
TAATAATCAACATATATATTATCAAGAAGCATGATCCAATTCATATTAACAAATCAAATA
TTTATAATATTTCTCATGCATATGGAAAATTATCCACTCACCTGACTCGAAAGCAACAAA
ACTCAAAGCTGATATCGAAGGAAATCCTACTGACGTCCCGCCGGTAGAATATCAGGATTA
TCTGAATACAAATGAGACATATTCAAGAACGACTTGAAAGAACATATAACCTATTTAATA
CACTTATCTAAGGGTGTATTCCATAACCCTATATGTTTTTAGACTAAACTAGTTATTTTC
TCAAAAACCCAAAAATTAACGGTTTTCCCGAAATTTAATCCATAATAAAACAAATAATAA
AACTTGATAATAATTCACTAAATAACCCTCAATTATTCATCAAACCAATCTGCAAAAGCT
AATATTACAGCTAGGGACCAATCTGTAATTTATCATATTTTTAGGGCCAAATTGTAATTT
TCATCTAATTGGAGGACCAAACTAAACATATCATAAATTCATGACTATAGTGGAATTATG
TCCATAATTCATCCTCATTTCTGTTCAGAACCTCTAATTATGCTCCAGGGACCATTCTGG
AATTTTTCCTAATTTTTAGGTTCAAATTGTAATTTTTGTCAAATTGGAGGACCAAATTGA
AAGTGTTAAATTTTCATATCTATACAGTAATTCTGCCCATAATTCATATGTTATTCTGTT
CAGAATCTCGGAATATGCTCCAGGGACCAATTTGTAATTTTCCAAAGTTTGGGGACTAAA
CTGTAATTTCCATAAATTGAGGGACCAAACCGAAATTTTGTCATCTTCAACCTCAAACCC
AGAATTCTCACAGATTACCTACTGTTCTTGCCAAATTTCTAACTCAACATTCACCATTTA
CACAATTCATAACTCAAAATCATCACAATCTTCCATAATCAACTCATTAATCAATTACCC
ATAACAATCAACCTTATAACATTCGATTTAATTCATCAATTAAACCCAAAACATAAATTT
TCAAAACCCTAACATTCATCAAAACTGAAATTAAGTTCAATTAACATACATTTATAAATTAATTTATGAACTATTTTTTTAATTA
TAAAATATTGGTAAAACACCTCTATTTATGTAAATCATTTGCAGAAAAAAAAACATTTGT
GAATTGTTCATGTTAAAAATCACGAAGAAAAATAATGTTGATTAAATAAATCTTATGTAG
TTGTGCAACCTCCCACTTATTTTCAACATTTAAAAATCACAAATGTTTAACATGAACACT
TAATAATTTGGATTAAATAAATCTTCAAAGAAAAATAAAAGTATAGTATAAAAATAATGA
ATTATTATATTTACCTAGTTGGATGCTCAATGAGAATTTAGTACCTAGTTTTTTTAAATG
AATATTCAAATTAACATTAATTTTTTTAGTACCTATTTTTTTTAATGAAAATTTAGTACG
TAATTCACCTATTTTAAATTCAAATTAATATTAAACATTTTTTTTGGCTAATAAAATGAC
CAATTAATAATATATTTTTATATAGTGTTTGGTTATTGTTACATAATAGAAAAATCAAAG
AAGATAAAGACAAAGATAACAAATTATTTCCTTATACTTTATATTTTGAAAATATAAAGA
TAAATTTATTTTATATCTCTATAAAGTATCTCTTAATTAATAATTCCATCGATCCACCAT
CAATCTATCTGGTGTGATAATGTATTATTAAACAATTGTAATGGATTTTGTTTATGGTAG
TGTTTGGAATTGTAGTAATAATTATTTTTTGAAGCACTTTTTATTTTGAATATAACAAAA
TAACTTTTTTTATTTTTTTATATTAACACATGAAAACAACCTAAGATTATTAAAATAATT
TTTAAACACAAAAACAATCACAACCTTCATCTATATAATAACCTAGGATTAGAAGTTTCA
ACTCCTAATTAATTGGTTTTTAGCTGTCTTATAGTGACATTGAAAAGTTTTAGACTTTAC
ATATGCCTATGCAAGATAAAATAAACCTTGATATTCGAGTCCTATTTTAACTCTTTTTTT
TTTGTTTCAGAGTCCTATTTTAACTCTAAAAAGTCGGTTTGGAAACTAAGAAATTGTATT
TTTTTTTTATTTTTTGAATTTAAACTTTAATATCAACACTTGGAAGAATCTATTCCTCTA
AATTTATTAGAATCATATGAAGATTGTATATTAAAATATTTAAAGCAAAAATAATTTAGT
TTTGATTTTGGAAAATATAAAAAAAATATTATATTTACCTTTCTTGCAGATATCAAATAT
CAAAACCTGAAGATCCATAATTAAACTATGTATAATCTAGGTATAGATGTATAAAACTCA
GTTACAAGACTTTGTCTAGATTTACCTGCCAGTTTGAAATAAACAACTAAACCAAAAAATTTTTAGTTTTTGAACCGAACCGAATCGAAC
CGAAAACCGGTTCAAACCGATTAATTTCGGTTCGATTCAGTTCAATTCAGTTTTTTCCCC
TTCCAAACCGGTTCAAACTGAAATGATGATTCTCGAGCTAATTTCAGATTCAATCCACTC
CTTCTCCAGGAAATGTTACAAGGTCTACCAGTTGCAAACAAATAGAAAGTAATTCCCAAC
ATCATGCATGCACCCAAATCTCATCCTATTGAAATCACCAAAGATCAGATCGAGTCCATG
ATTACTGGATTCAACCAGAAGCATTTCCAAAAGAAATTACCAAACATCGCCGCAGGGAAA
GAAGTAAACAGAAGCATGATATAAGAGATAAACCTACTAAAACTATCAAGCACCACAAAG
CCACAACATTTGAGCCAAGAACATGCAGATATGAGAGATGAGAGACAGAGATAGAGAGCA
TGGAAGAGAAGAAACAGATTTGACTAAAATCATTTGAGAGATGAGAGATAGGGAATAGGG
AGAGGGGGCGGCTGAAAGAGCATGGAGCTTAAGCAAAGGAGCATGGAGCAGGAGCTTAAC
AACTAACAAGTAACAATCATGGAGCTGAGCATGAAGAAAAATCAAAGAGAAGATGAGGGG
GAGATGCAGAGAGCAAAGGGAGGGAAGGAGATGTAGAGAGCTAGAGAGCAAAAGGAGAGG
GGGCGGCGGCGGCTGAATGTAGGTTTGGGGTTAAAAAACTTTATATTTATACTTGTTTTT
TTTAATGGTGGCCTGGTTGAACCGGTTCGGTTCAATCGGTTTCAGACTTTAGAAACCGAA
ACTTTTTTGTGATGTTTTTAAGCGGTTAATTCGGTTTTTTTTCGGTTATTTTTTTTTCCT
GTTTTTTCGGTTTAATCGGTTTATCGGTTTTTTTGTTCACCCTAGTTTAAGGGCTAACCT
GGACAGAGTGAGTGTTTAAGATTGTGATAATTTTTATTTTTTATTATAATATTTTTTTAA
TGATTTTCAAAGATTTTAATATGTTGATATAAAAAATAATAAAAAAATTATTTTAATATA
TTTTTTTTAAAAAAATAATTTTACTAAATTATCTACACTACAATACTAAAAATATACTGA
ACTTTTATTTTATTTTTAAAATATTGTTTAGGGTTTTCAAAAAAGTGAAGGATTATCTTG
GTCTTCCCACTAATGGACCCACTCTATAGTATAAAGCTAAGAAGATTGACTCCAATTTGA
GCTCATTTGCCCTTTTCAGGGGGAATCTAAGGTTAAATTCAGAGAACCAAAGACTGTGAA
CTCATATGATATCTTTGAAATGTTCATAAATTATACAGTAATTAAAAAGATAAAAAATAA
TAATAATTTAAAACTAAAAAATTATTTAAAATGCACGACTGTACCATGCTTTTTCTTTAT
AGTGCTTTCTTCTATTTTTCTCAGCCCATTGAAAGGGAGATTGTGTTTACCTAATTGGTA
AAAATTATGATAGTAGTTATTTTTTAAAGTATTTTTTATTTAAAAATATTTTAAAATAAT
ATTTTTTATTTTTTAAAAATTATTTTTAACATCAGCACATCAAAACGATATAAAAACATA
AAAAAAATTAAATTTAAACAAAAAACAATAATTTTTTTTTTATAGAACATGATTTGCACC
AAGTTTCTAAACAGTATCTTTATTAAGCCAGTCAAACTGCCCAACACGGTCAAAGTCAAC
TTTCGAACTTTCAAAAGAAAAAAAACAATCAAAATTCTTCAATTCATATTTGAACTTGGA
GAAACTTTTTACATCAAAATATTAAAGTAATTTAAAAATATTAAAAAAATATTAATTTAA
AGTAAAGAAAAATATAAAAAAAATTTAATTTTTTTTTAAAACACAAAAACAAATAAAATT
TGCTAAAAAATTATGTAACAGCAGCACGACGTTCATCTATATAATAACCTAGGATTAAAA
GTTTCAACTCCTAATTAATTGGTTTTTAGCTGTCGTTTACTTACATTGAAAAGTTTGAGA
CTTTACATGTCTTATAATATAGGGTTTTTATTTATATTGGTTTTTTAAAGTGTTTTTTAT
TTTAAAATATATTAAAATAATATTTTATCGAAATAATTTAAAAATAAAAAAATATTAATT
TAATGTAAAGAAAAAAATAAAATAATTTTTTTTTTTAAATAATTCTGAAATGCAATTGCG
AAAAAGAGTACCCAGGTATTGATCTCATTTGTCCATTTCAGGGTGGATCTAACTAAGGTT
AAATTCAGAGAACCAAGAGACTGTGAAGTCATGATTTCTTTGGAGTGTTCATATATTATT
ACGGACTCTCTCTCTTGTCTATCTCCAGGCAACAAAAATTCATGATTTCCCACCTCTACT
GAGGGGCCTGATGCTTTTTTCCGGGTTTTCAAATTGTGATTTAAATAAAAATTTATCAAA
ATAATATTTTTAATTTTAAAACCGGAGATTATTTTTAAAATTATTTTTTATTTTAAAATA
TATTAAAATAATATATTTTTTTATTTTTGATATTAAAAAATATTTAAAAATATTTAAAAT
TAAAAAATATTAAAAATATTAAAAAATATTTAAAATAATATATTTAACTTTAAAATATAA
TATTTATAAAGTTATACACATCGTATTTGTCTGTGACCCGCATTGTTTGTTTGTGCCAGT
TCTGAAAACACCAGGCAATCAAAATGAACATCTGAAACATCGAGTATGAAAGTTTTTAAC
ATGCATCATGCCATGCAAGGTTGTTAAAATCACGATTTTAACTCGGCACGGAAAATATAA
AACAAACTCGGATCGTAAAAACGGATCGTAAAATCGTAAAATCATAAGGAATTTTAAAAT
ACATTAAAAAAAATTCATGCTTCAAATAAAAATTCATAGCACTTTAAAATACATGGTTCA
AATAAAAATTCATACATAATTTAAATAACTTTTTATTAATTAATAATTAANNNNNNNNNN
NNNNNNNNNNNNNNNNNNNNNNNNNNNNNNNNNNNNNNNNTCGATCCACCATCAATCTAT
CTGGTGTGATAATGTATTATTAAACAATTGTAATGGATTTTGTTTATGGTAGTGTTTGGA
ATTGTAGTAATAATTATTTTTTGAAGCACTTTTTATTTTGAATATAACAAAATAACTTTT
TTTATTTTTTTATATTAACACATGAAAACAACCTAAGATTATTAAAATAATTTTTAAACA
CAAAAACAATCACAACCTTCATCTATATAATAACCTAGGATTAGAAGTTTCAACTCCTAA
TTAATTGGTTTTTAGCTGTCTTATAGTGACATTGAAAAGTTTTAGACTTTACATATGCCT
ATGCAAGATAAAATAAACCTTGATATTCGAGTCCTATTTTAACTCTTTTTTTTTTGTTTC
AGAGTCCTATTTTAACTCTAAAAAGTCGGTTTGGAAACTAAGAAATTGTATTTTTTTTTT
ATTTTTTGAATTTAAACTTTAATATCAACACTTGGAAGAATCTATTCCTCTAAATTTATT
AGAATCATATGAAGATTGTATATTAAAATATTTAAAGCAAAAATAATTTAGTTTTGATTT
TGGAAAATATAAAAAAAATATTATATTTACCTTTCTTGCAGATATCAAATATCAAAACCT
GAAGATCCATAATTAAACTATGTATAATCTAGGTATAGATGTATAAAACTCAGTTACAAG
ACTTTGTCTAGATTTACCTGCCAGTTTGAGGTAGGCCTGAGTATTTTCGGTTCGGTCCGA
TTTTGGACCAAAATAAACAACTAAACCAAAAAATTTTTAGTTTTTGAACCGAACCGAATC
GAACCGAAAACCGGTTCAAACCGATTAATTTCGGTTCGATTCAGTTCAATTCAGTTTTTT
CCCCTTCCAAACCGGTTCAAACTGAAATGATGATTCTCGAGCTAATTTCAGATTCAATCC
ACTCCTTCTCCAGGAAATGTTACAAGGTCTACCAGTTGCAAACAAATAGAAAGTAATTCC
CAACATCATGCATGCACCCAAATCTCATCCTATTGAAATCACCAAAGATCAGATCGAGTC
CATGATTACTGGATTCAACCAGAAGCATTTCCAAAAGAAATTACCAAACATCGCCGCAGG
GAAAGAAGTAAACAGAAGCATGATATAAGAGATAAACCTACTAAAACTATCAAGCACCAC
AAAGCCACAACATTTGAGCCAAGAACATGCAGATATGAGAGATGAGAGACAGAGATAGAG
AGCATGGAAGAGAAGAAACAGATTTGACTAAAATCATTTGAGAGATGAGAGATAGGGAAT
AGGGAGAGGGGGCGGCTGAAAGAGCATGGAGCTTAAGCAAAGGAGCATGGAGCAGGAGCT
TAACAACTAACAAGTAACAATCATGGAGCTGAGCATGAAGAAAAATCAAAGAGAAGATGA
GGGGGAGATGCAGAGAGCAAAGGGAGGGAAGGAGATGTAGAGAGCTAGAGAGCAAAAGGA
GAGGGGGCGGCGGCGGCTGAATGTAGGTTTGGGGTTAAAAAACTTTATATTTATACTTGT
TTTTTTTAATGGTGGCCTGGTTGAACCGGTTCGGTTCAATCGGTTTCAGACTTTAGAAAC
CGAAACTTTTTTGTGATGTTTTTAAGCGGTTAATTCGGTTTTTTTTCGGTTATTTTTTTT
TCCTGTTTTTTCGGTTTAATCGGTTTATCGGTTTTTTTGTTCACCCTAGTTTAAGGGCTA
ACCTGGACAGAGTGAGTGTTTAAGATTGTGATAATTTTTATTTTTTATTATAATATTTTT
TTAATGATTTTCAAAGATTTTAATATGTTGATATAAAAAATAATAAAAAAATTATTTTAA
TATATTTTTTTTAAAAAAATAATTTTACTAAATTATCTACACTACAATACTAAAAATATA
CTGAACTTTTATTTTATTTTTAAAATATTGTTTAGGGTTTTCAAAAAAGTGAAGGATTAT
CTTGGTCTTCCCACTAATGGACCCACTCTATAGTATAAAGCTAAGAAGATTGACTCCAAT
TTGAGCTCATTTGCCCTTTTCAGGGGGAATCTAAGGTTAAATTCAGAGAACCAAAGACTG
TGAACTCATATGATATCTTTGAAATGTTCATAAATTATACAGTAATTAAAAAGATAAAAA
ATAATAATAATTTAAAACTAAAAAATTATTTAAAATGCACGACTGTACCATGCTTTTTCT
TTATAGTGCTTTCTTCTATTTTTCTCAGCCCATTGAAAGGGAGATTGTGTTTACCTAATT
GGTAAAAATTATGATAGTAGTTATTTTTTAAAGTATTTTTTATTTAAAAATATTTTAAAA
TAATATTTTTTATTTTTTAAAAATTATTTTTAACATCAGCACATCAAAACGATATAAAAA
CATAAAAAAAATTAAATTTAAACAAAAAACAATAATTTTTTTTTTATAGAACATGATTTG
CACCAAGTTTCTAAACAGTATCTTTATTAAGCCAGTCAAACTGCCCAACACGGTCAAAGT
CAACTTTCGAACTTTCAAAAGAAAAAAAACAATCAAAATTCTTCAATTCATATTTGAACT
TGGAGAAACTTTTTACATCAAAATATTAAAGTAATTTAAAAATATTAAAAAAATATTAAT
TTAAAGTAAAGAAAAATATAAAAAAAATTTAATTTTTTTTTAAAACACAAAAACAAATAA
AATTTGCTAAAAAATTATGTAACAGCAGCACGACGTTCATCTATATAATAACCTAGGATT
AAAAGTTTCAACTCCTAATTAATTGGTTTTTAGCTGTCGTTTACTTACATTGAAAAGTTT
GAGACTTTACATGTCTTATAATATAGGGTTTTTATTTATATTGGTTTTTTAAAGTGTTTT
TTATTTTAAAATATATTAAAATAATATTTTATCGAAATAATTTAAAAATAAAAAAATATT
AATTTAATGTAAAGAAAAAAATAAAATAATTTTTTTTTTTAAATAATTCTGAAATGCAAT
TGCGAAAAAGAGTACCCAGGTATTGATCTCATTTGTCCATTTCAGGGTGGATCTAACTAA
GGTTAAATTCAGAGAACCAAGAGACTGTGAAGTCATGATTTCTTTGGAGTGTTCATATAT
TATTACGGACTCTCTCTCTTGTCTATCTCCAGGCAACAAAAATTCATGATTTCCCACCTC
TACTGAGGGGCCTGATGCTTTTTTCCGGGTTTTCAAATTGTGATTTAAATAAAAATTTAT
CAAAATAATATTTTTAATTTTAAAACCGGAGATTATTTTTAAAATTATTTTTTATTTTAA
AATATATTAAAATAATATATTTTTTTATTTTTGATATTAAAAAATATTTAAAAATATTTA
AAATTAAAAAATATTAAAAATATTAAAAAATATTTAAAATAATATATTTAACTTTAAAAT
ATAATATTTATAAAGTTATACACATCGGGTCTTCAGGCATGCCAAATCCGTGTAAAGCTCATGTTTTTAA
ACGAAGAATAATTAACCTAACCTCATCATAAAAACCAATGCTTAATTATATCTAATAAAA
CAACATGTCTTAATAAATATATAACCCAAGTTTTAATTGTGATGCTGAGAAACATATACA
AATTAATATACAATATGATGAACCATATGTGTCTTTTTTTCATGACAATTAAATAATCTC
TCATAAATGGACCTTGAATCCCTAAATATAAAGACAATAGTAGACCGAAAAACCTAGAAA
GGATAGGAAATTTTTTTTGTTTTTCTTCTCCAACACCAAGAAACATCGCAGAGGTGAAAT
TAGTAAACGAAATAAATCAATGGTTAGAAACAACAAAAATCAAGAATTGGCCTAACAGAT
CTTTCAAACTAATTTTTGTAACTATTTGTATGGCCACCCATTATGCCAAAAAAAGAAGAA
GCAACCTTTGCTCGTTAACTGGTCTCTGATACTAATTTTTAAACGATTTGCATGACCATC
CATTACTGGTAAATAAAAAAAAAACCTTTATTCATTAAGTTTTGTTTTGACAACATAAAC
ACTGTCTCTGTATATCAAAAAAGAAAAAAAAAATAAGAGACATAAAAAATAAACAACAGA
ACTCGCATGTTAAGAGTTTATAAGGAAAAGTGCAGGAATGCAGGATTAAAACTTGTAAAA
TACAACATTGAAAAATAAATTTACATGGAGAAGCATGAAATAGGAACAAAACAAAAATAT
CTTGCAGGATCCTATTTTCTTGAAAGAAACTGGGATGACTTGAAATGTCAACAGAGGTTA
ACCGAATAATCGGTGGGAATCCCCCTCACTAATGACTCAGCTCCAAAAAAAGCATTCTCG
TGGAAATAGAGCAACGAAAACAAAATTAAAAAATACAGAGCAATTAAAATCTTGAAGACT
AAAATTAAGGGTTTAAAAAATACAAAGCAACTCAAATTTGTATTGTTGGGGGTTGCCTTT
GTTTGGCAGACAATTTTTTTGTCCTATTTTGATTGCTACAGTTTATTCATTTTTTTAAAA
TAGTGTTGGTATAATTTTATTGCATCTCAATTGTTAATATATCTCAGCATCACATGGTAT
ATTCTAATTTTTTTTTACACCACGATGAAACTCTCAAAAGTCGAGCTCTTATATATCTAG
ATTACAGAAATTGTAAAATAGAGAATTGAAATCCGGTATTGGTACTGGCTTAATAATTAA
AGTGGATAATTTCTATTGGCCACTTTATTTTCCTTACATCTAATAAATGGTCTAGATCGA
GTGCTAGGCAAAAGAAACGGCTAACATTTTCTGGGCAAGATAAAATCCTTGCAATATTTG
CATGTCATAACAGATGCCTTATGCACTAAACAAATAGTTGGCCAGTGGCTTATATGTGCT
AAAATTGAAAGCCATATATTAAGTATTATGGAAACAAAATGCAACAAAGTGCCCTCTCAG
CCCTTCCATGCACAATAATTTGAGATGCAGACAACAACATGAATACAGTAATTTCTCACA
ACACAATCTTAAAAGCAAAAAACAGAGGCATGTTCTAACCTTGAAGTTTAAGTCCTCTCC
TGAAAGATGATCTGATAGAGGAAATGAAGAGTAGTAGCAACCAAGAAAAACCGATGATAA
ATAACAGGGAAATGGAAAAAGACTAATGCATAAAATCGACAACAAACCAACAGGCAATTA
TGGGTGAAATAAAAAAGAAGAAACGATGAAGAACCTAAGAACCAATGCACGGTAAAAAAA
AGTACTACCCTGAAAAAACATGCAAATGAAAAATAAGAAAGCATGACAAATTGGCATGCA
CTAAAAAAAAAACACATCCCACTTGAACCCTCGACAACGCTACTTGTTGATAAAAGCTAA
CCCAACCCAAAAAATAAAAGTTGCACAAAAAACACCTTATAATATCATAAGAGAGCTGGG
AGTCGAGAGAATTGAATTACTAAAAAACACTCCAGAAGAGCACCACCCATGCAATAAAGC
AATTACAGAAAAAAAAAAAAAAAAACAAAAAAAACAAAAAGGGCTTGCCAATTATACTAA
CCAAAATAGAAGTGCTAACTAAATCATAACAAGAAATAACAAAGAGGTAAGGGCAAGTAT
GTATGTATAATGATGTCAATGTCATATTCATTTAATACACAACTCCACAGCTAGCTATGC
ATATATTTTATCCCCATGCCTAAGCCATTGGTGAACACAGCTTCCAAAACACGAAAATCA
GTTGTGTAAGCTCATTGTCTCTTGGCATGTTCCTTTAATTATTTTCAAGCTGATGGCAAG
TCAGAAAATCTAGCAACCCCCTCAACTGTAGAGAAGAAGGGAAGACCCAATTGCAGAGAA
AGAGAAAAGACAATGTAAATTTTCAAAGCATTTAATGCACCAATATCATGATCTCGCTTC
TGTAAGTCAAATACTTTCCAAGCTAAAAAAAAAACCAGACATCTAGCTACAGTGTAGTAA
TAATATAATAATAACTATAAAAAAAATGTTTTGTGGGGAAAGCTACAGTGCTTTCCCCAC
GTGTTTTAGAGTTCTTTTAATAATCTTAGAGAGCCTCCtgttaaataatacatttatctt
gttttatttagtaatggtagaataatatttttagcttagcctatatataagatctttgta
tttaggttaaataatatacttttcatatatcaacaaaaggagaattctagcctccctctc
tttcgtgttcgtatttattttgtgttaattgaattggtatcagagctggttttatagaac
gagacttaatctcaaacacaactttcacgtatttataaacaaatttttttttagtgatat
tttgtcttccgcttctacaaaaattggtatttcatgtttccttcagcttctgcaatttga
tatttgcgttcaatttctgcaattattttggtattttgtcttcccttctatttgtgcaat
ttggtatttgcgttcagcttctgcaaatttgttttgtgttttggcataatcgtagaaatt
caagaagatatttgtttagtttctacaatctctgttcagtttctgcaatttggtattttC
TGCAATCTCTGGCGTAATCGTATAATAATATTTTCTGCAATCATATAACCTTTTATCTTA
ATCGTATAACGCAGACGCATAGGTAGGGCAACCCAAGcgttcaatttctgcaaatttgtt
ttgttttttggTTGCCTGCCCTTGCGCTGGGTTAGACCCGAGTGCTATGTGGCGCTGGGG
CTGGCTTGCCAAGAGCGCACACCCATACCCGTGCGCCATGTGGCGAGACCTAGCGCTTGG
GCTACCCTGCCTATACGCCTGCGTCAGGATCCAATGGTAATTGGCCGTTGTCAGGACCCA
ATTCGCTTCGGTCCTGCGCTAGGACCTAATGGTAATGGGTCCTGCGCTGGACCTAATGGC
GATTGGTCTAGTGCAGGACCTAATGGCAATGGGTCTTCCGCATGATCCAATAGTAATGGA
TCTTGCCTCAAGACCCAATTCGCTTGGGTCCTCGCCAGGACCCAAATAATTTATGTTATA
AATATTCTTCAGTTTTCTTAATATAATAATATATGTTATAAATATTATTATTTTTCTTAT
AATTCAAAGTGTTCATATCAAAAATACTATTATTTGTGTTATAAATATTATTATTTGTAT
TATAATTAATATTATTAATAAAATAATTAATAAAGTTGAAAAAAAAATATTATTAATATT
AAAAAAATATTATTTTTTATATTATAAATTTTTACAGTATTTTTTATAAAAATAAAAGGA
ATAAAAATAAAGAGATGGCGCGAATACGGAACATGCATCCGTACTCTGGTACTATAATCT
TTATACTAAGACAGCCACAAGGAAGCAAAGCCCACCTCCTTGAATTGTAATTCGTGAAAG
CCATGGAATTCTGTCAAACCAAAATCAAAAGTAGCCTATCCTACGAGGTCCATCTTGTTC
TATTTTTGAAAACTTCTCAACTTGCTGATAGTTATCGAGTTCAGTGGCTCAGCCAGGTAA
GCTTGAGTTCTTGCTGATAATTCTTGTGCCACAAAATGCATGGTGGGCCGTGCCTCTGGC
TTGGTTTGTGTGCATGCTAAGGCCACTGTAACTACGAAAACAACTTCCTCTGCTGCTTGG
CCTGTGGGAGCTTCGAGCCGCGGGTCTAGCACATCCTTTAGAAACAACTCTGGATCGCTT
GACAATGGTGGTTTCATTGATGACAATGAAGATAAGAGGTCTCCCGGGTGCCTTCCCATC
ATGACTTCCAAAGCAACCACCCCAAAGCTATACACATCGCATTTGTCTGTGACCCGCATT
GTTTGTGCCAGTTCTGAAATCACCAGGCAATCAAAATGAACATTTGAAACATCCAGTATG
AAAGTTTTTAACATCATGCCATGTTTCTCATTTCCTTGTTGTACACATGTTATAGCTTTT
ATAATTTTAGAGCAGATACTCAAATGACAAGAACACAAATCAAGAACATAGGATTGTTGT
CTTACCTGGAGCCATGTAGCCATAAGACCCAGCAACTGCAGTCCAGTTGGAGGAATCTGT
ATTCAAGAGTCTTGCTGTGCCAAAATCCGCAAGACGTGGCTCAAAATCTGTCTCTAGCAA
AATGTTGTTCAGTGATATGTCACGGTGCAAGTAGGCAATTGCATGAGCAACTCCTCGCAC
TGTATTCACTCTCCTGCCCCAACCAAGCTCCACTTCCCCTTCTATCCCATACAACACTTT
TCCCAGACTTCCTCTTTCAACATGCTCGTAAACCAGGTACAAGCAGCCCCTCCTGGAGCA
AAACCCATAAAGCTTTATGATGTTCCGGTGCCTACCTTCTGTCAGCATTTGAATCTCATT
CTCGAAACTCTGGCGATTGGTTGCTGGGATGTCACTGGAGTCTGACATGTTGAGTTTCTT
GACCGCAACTACTTGACCTGTAGACAATACTGCTTTGTAAACACTACCAAATCCTCCTCT
TCCAATGCAGTACTTCTCGTTGAAGTCATCAGTGGCCTTGACAATATCCCCCAAATGTGA
ATTTGCTTTCTCTTTCCCATATCACTGACTTGGAACTCTCACCATTGTTGACTATTTTGG
TCTCTTCATCAAGCAGTTTGGTTTTTCGGAAACATAGCATAACAGCAAAGATAGTTGCTA
TTACTAATAAGCCACAAACCGGAACGATAACACCAATAAGAACCTTTTTGTTATCCTTCA
AGGTCTTGCTACTGTCTGTTGTTGGGCATTGTGATAGTCCTTCTCCTTCACCGCACAATC
CTGAATTTCCAACAAAAGATCTTGCGGATGCATTTTTGAAAACGCTTCCAGTTGGTATAG
GACCTGTCAACTCATTGTATGAGAAATCGAAAGAAGACAGGCTAAGCATGGAAGACAGCG
AATCTGGGATTCTTCCTGAGAGATGGTTATGTGAGACATTCAGAGTCTCCAACCGCGATA
GCTTCGCAAAATTTTGAGGTATGGCTCCTGAGAGTGAGTTGCTGCTAAGATCCAACAAGT
ACTGCAACGAGTTTAAGTTGCCCAGTTCAAAAGGTATTTCACCAGCAAGGTTGTTGTGGC
TCAAATCCAAGCTTGATAGCTTCTCATAACTCCCAAGCTCTTTTGATATGTTTCCAGTCA
GCTTGTTATCAGATAAGTCGAGAGAATTAAGACCTTTCAAGCTGGTTAGACTCTGAGGTA
CCTCCCCTGTCAACTGATTGTTGCTCAAATTGAGCATGAATAACTTGCTCAGATTTCCCA
GTTCAGCAGGAATCCTCCCAGTCAGTTCATTGGAGCCCAGACTTAGAACTTGCAGCTGGG
GCAACTTCCCAAGCTCAGCAGGGATTTCACCAGAAATTCTGTTTCCGTCCATCTGTAAAT
TGGTGAGGTTTTTACATTCTCCCCAATCTGGTGAGATTTCACCAATAAATTGATTGTCAC
TGAGGGCAACAAAAACAAGATTTGGAAGGACACCAAATGCATTAGTGATGTTTCCAGCGA
ATCGGTTCTCTTCAAGCCGAACTCGTGTTAGCTTCGAACAATTCCTCAAGCAGGTTGGCA
GTGACCCTGTAAAACTGTTTTCAGTTGACAGTAAATTGTTGAAGACTCAGACCTCTACAC
AATTCAGGCGGCAATTCTCCAGAGAAACTATTGTTTGAAAAGCTAGCATACGCTAGAGAA
GGCATGTACTTCCCAAAATCACTTGGAATGCTACCAGAGAGGTTATTGCCAAACAGATTG
ATGGAAGTTAAAGAAGTAATATCTGAAATGGTCAGTGGCAACTCCCCATGGAGCTGGTTG
GTGTTGAGATCAAGAATTTGCAGCATCGTCAAATTTCCAACTTCTGATGGAATTTTACCG
GTGATGTTATTTGAGAAAAGATTCAGGATTTGAAGATTTGTGAGATTCCATAATGGTGGA
GGAAGGGGGCCTGAAAGCTGGTTTCCTGAAAGGTCTAGACTTAGCAACTCCTTCAAGTTT
CCTATCTCCGGGGGAATGGAACCAGAGAATGTGTTATTATACAGAAAAAGGTATTGAAGC
ATTGTCAATTTCCCAATTTCTGGAGGAATATTTCCAGAAAACAAATTGTTTTGAACCTGA
AGCGAGATCAATTCAGTCCAGTTGGATATAAGGGTAGGTGAGATCTCACCGGAGAGAGAG
TTTTCAGATAAACCCATATCTGCTATTTTAGATAGATTGGACAAAGACAAAGGCAATTCC
CCCCTTAGCTGATTATCAGCCAAGGCCAAGTAGGTGAGGTTAGTGCAAAGACCAAGCTCA
GGAGGGATCGTTGAGTTCAAGGCATTTATCCGGAGATCAAGTTTTTCAAGATGCTTAAGT
TTGCCTATAGAAGATGGGATATTTCCTTGGAAAGAATTGCTGAACAACTCAACAATTTGA
AGACCAGATATCGAACCAATGCTTTCGGGAATTTGACCACTCAACAGGTTATTTTGTAGA
CTGATGTTTTTGAGATTGGAAAGCTTCGAAATGTTGGATGACAATGGTCCTTGGAATGAA
TTGTTATAGAGATTCAAGGCCTCAAGCTTTCCCAGATTGGTATAGACCAATTCTGGTATT
TGGCCTGTGAATTTATTGAGTGACAAATCCAGAAACGTCAAGTTCCGGCAATTGGTTATA
AAATGGGGGAATTCTGCAGTAAGTTCATTGAGAAAAAAACTAAGATATTCCAAAGAAGGC
ATGGAAAAGTTGGACCAGTCAGGGTTTTCGAGGTAGTTTGCTCCAAGGTCCAAGTGTCTT
ACCTTGGGAAGATTGGCAAGTTGAAAGGGGATGATACCGTTGAGATTGTTGTTGTAAAGA
CTAAGATACTGAAGCTCTGTCAACTGAGATATCTCCACAGGTATGCTGCCCTCGAAGAGG
TTGGCACTGAGGTCCAAGTGAGTGAGCTTGGAGAGGCTGCCAATGGCTGATGGTATCGTT
CCATTGACATTGTTACTCTGGATGTCAAACCTGGTGAGATCAGTAAATGGGGTGAAGTTG
AAATGGGCGAGTGTTCCAGTTATGTTTAGGCTGCGGAGGTTTATTTGAGAGACTGATCGA
GAGGTGGAGCTGCAGGAAACAGCAGTCCACTTGCAGAGGTTGTTGAGGTTGGAACGAGAC
CATGAACTAAGAGGAGGAGGTGAGAAAGACAAGGTGCTTTTCCATTGGAGGAGAGCTTCA
GCTTGTGTTCTTGCAGATGATTTGGCTTTCAAAGGAAACAAGGAAAGAAGGAGAACATGG
AAGAGAGCAACATAAAGCTTTTGAGAAGCTGCCATGCTTGGGTTATGCATGCTGGACATG
ATCTGGGCAGTGATCTTATATAGCAATTAGAGTGAGGAATTGCTTTCAAGCTGCAACTAT
TTCTTTGGATACGTTGGCCATGGCATTTGTTACAAGAGCACAAATGCGCGTTTGTTATTG
CTTTGCAACAGTAATTTTAAAAGTGATTTTTATTTTAAAAAATATATTAAAATAATTTTT
TAAAAAACATAAAAAATCATAAATTATTTTAAAAACATTAATTTAATGTTTTTTTTAAAA
AAAAAACAGAAGCTACCAAGCTATTAAATATTCTCTTCAAAAACTCATTCAGATTGACGT
GGAATTCTACCAAACAAATGCTTTCATGAATGATATTTTTGTTTTTTGTTTATAGATATT
TTTTAAATTTAAAGATTTATAGCCCGATTTTTTTTATTTTAAAAGTATTTTTACAAGAAG
TTAAGAAGTTTTTATTATTTTTTTATATTTTTAATTATTTTAATATATTAATATAAAAAA
TATATTTTTAATAAAAAATAACCATTACCATAAATAAATAAAAAATAAACTTTGAAAAGT
CCATATTATATGCCTCGATGGGCCCTTATATGGTGGTAGGGGTGTGTGTGTGTGTGGCTA
TAGTTAAGTCTTGTTGATTTTTTATACGCATTCGTTAATTCCATCACGTGAAGACCAAGA
CCTCTCTCTGACATGGATGACGGTCAACTTAAATTAATTTATGAATAATTTTTTATTATA
AAATATTGGTAAAACACCTCTATTTATGTAAAACATTTGCAGAAAATTATTAGTTTAATC
AAGGGTATGGTCAATTCCAGTTATGCAGAACAAAAACTTTATTAATAAAGTATCTCTGGA
GCAGCAGGATTCTGGAGCAGCAGCATCAAGGTTGTGAAAATCAAGAGTTGATTTTTAAAA
TTTTATAATTTTATTAGTCAATATGTATATAACATATCAAATCAGGTTAAAACTTGAAAT
TGATCAAACTCGATCGAAATCGGTCAAACTCGGTTAAAATCGATAAAATCAGACCNNNNN
NNNNNNNNNNNNNNNNNNNNNNNNNNNNNNNNNNNNNNNNNNNNNTAGATGATGAGGAAT
CAAAGAAGTAAAATAAAAGATATGAATACTTATATAGAGAGAAATATTGTGTTTTAGACT
AACCATTTGTTAACTACAAAGAGAGATGACAAAGACTAAGAGAGAACTTGAAATACATAT
CTTGCTTGGTGGGATATTTGGACATTATTTCTAGGACTTGTTACTAACATAAAAAAGGTG
GAAGATGAGGTGGCATGAGATTAAATTGATGTCATTTTGTATGTTTTTGTTCTAGTTGTC
ACGGGTTCACTGTATTCGTCTTTGTTAAATTTTTTTTGAAGTTGGTGATATATCTTAAAA
TGTTGTATCATCTCACTAGTTGTCTGCAGTGTGTTTCAAGACATGTCCTCTATAAAATGT
TCTGAAACTCTATCAATAAAACATAGTTGTTCAATCTTATTTTTTTTTCTTTTCGTATTT
TTAAGTTATTTAAATCATGTATGAATTTTTATTTGAATTATGTATTTTAAGGTGTTTGGA
CATTTGTATTGTTTATTTCACTTTTATTTTAATTGTGTTGTATTATTATTTACTACTTGA
CTGATATTGTCAATATATAAATAGTTAAAATATTTTTCTTGAGATTTTACGATTCGAGTT
TACGATCCAAGTTTATATTATATATTTCGTGTCGTGTCAAAAAAATATTTTTGACAACCT
TAAACAACACGACCTTCATCTATATAATAACCTAGGATTAAAAGTTTCAACTCCTAATTA
ATTGGTTTTTAGCTGCCGTATACTTACATTGAAAAGTTTGAGACTTTACATTTGTCTTAA
CAAAAAAAAAAAAGTCAACAATTATTTTTGTCTGTCCATTATAATAGTGGTAGTTTTTTA
AAGTATTTTTTATTTTAAAATATATTAAAATAATATTTTTTATTTTTTAAAATTTATTTT
TAACATTAGTATATATCAAAATAATCTGAAAATATAAAAACATATTAATTTAAAATAAAA
AATAATTTTTTTTTAAATATTTCTGAAATGCAATTGCGAAAAGGAGTACCCAGTACAAAA
AAAAAAAAAAAAGATTGGCTCCAGCTTGATCTCATATGTCCATTTCAGGGTGGATCTAAC
TAAGGTTAAATTCAGAGAACCAAGAGACTGTGAAGTCATGATTTAAAATTAAGCCAGTCA
AAACAATCAAACGAATTCTTCTGCTTTTTTTCTTTATAGTGCTTTCTTCGATCTTTCTCG
GCCTATTAAGCCAGTCAAACTGGCCAACAAAGTCAGTCAACTTTTGAACTTCCAAATAAA
ATCAAAATCAAAATTAAATGAACTTGGAGAAACTTTGGTGAATCAATTGACTGAAACTAA
TAAGCTTTAGAAAGCATGTAAAGACTTAGGGTTCTATCAAAACTAAAAATTTATAACACA
AATAAATATATTAAAAAATCCAAGAATATTTATAACACAAATAATAATATTTTTTATATT
AATACTTTGAATTACAATAAAAATAATAATATTTATAACACAAATAATAATATTTAAAAA
CCCAAGAATATTTCTAGCCCAAATAATAATATTTTTTATATGAATATTTAGAATTATAAT
AAAAATAATAATATTTAGAACACAAATAATACTATTTTTTTCGTTAAAAAACTCATTAGG
CCTCTCCATACTTTTTAAAAGTGTTTTTTATTTTAAAATGCATTAAAATAATTTATTTTT
ATTTTTAATACCAACATATTAAAACACTAAAAAAATCATCGATTTCATGATTTTCCACAT
CATGTATACTTTTAAAAAACACTAAAAAAATAAAAGCCACAACACTCTCAAATAGTCCAA
AAAGATTCATTTAAAGTTAACTCAAGTTTGGGTTTTANNNNNNNNNNNNNNNNNNNNNNN
NNNNNNNNNNNNNNNNNNNNNNNNNNNTGGTGAACACAGCTTCCGAGACGCGAAAATCAG
TTGTGTAAGCTCATTGTCTCTTGGCATGTTCCTTTAATTATTTTCAAGCTGATGGCAAGT
CAGAAAATCTAGCAACCCCCTCAACTGTAGAGAATAAAGGAAGACCCAATTGCAGAGAAA
GACAAAAGACAATGTAAATTTTCAAAGCATTTAATGCATCAATATGATGATCTCGCTTCT
GTAAGTCAAATACTTTCCAAGCTAAAAAAAAACCAGACAGCTAGCTACAGTGTAGTAATA
ATATAATAATAACTATAAAAAAAATGTTTTGTGGGGAAAGCTACAGTGATTTCCCCACGC
GTTTTAGAGTTCTTTTAATAATCTTAGAGAGCCTCCtgttaaataatacatttatcttgt
tttatttattaatggtagaataatatttttagcttaacctatatataagctctttgtatt
taggttaaataatatacttttcacatatcaacaaaaggagaattctagcctccctctctt
tcgtgttcgtatttattttgtgttaattgaattctttgtatcagagctggttttatagaa
cgagacttaatctcaaacacaactttcgcgtatttataaacaaatttttttgagtgatat
tttgtctttcgcttctacaaaatttggtatttcatttttccttcagcttctgcaatttga
tatttgcgttcaatttctatatttattttggtatttcatcttcccttctgtttgtacaat
ttggtatttgcgttcagtttctgcaaatttgttttgtgttttggcgtaatcgtagaaatt
caagaagatatttgtttagtttctgcaatctctgttcagtttctgcaatttggtattttC
TACAATCTCTAGCGTAATCGTATAATAATATTTTCTGCAATCGTATAACCTTTTATCTTA
ATCGTATAACGTAGACGCACAGGCAGGGCAACCCAAGcgttcaatttctgcaaatttgtt
ttgtgttttggCTGCCCGCCCTTCCGCTGGGTTAGACCCGAGTGCTACGTGGCGCTGGGG
CTAGCTTGCCAAGAGCGCACACCCATACCCGTGCGCCGCGTGGCGAGACCTGGCGCTTGG
GCTGCCCTGCCTATGCGCCTGTGTTAGGATCCAATGGTAATTGGCTGTTGTCAGGACCCA
ATTCGCTTAGACCCTGCGCTAAGACCTAATGGTAATGGGTCCTGCACTGGACCTAATGGT
AATGGGTCTAGTGCAGGACCTAATGACAATGGGTCTTCCGCAGAATCCAATGATAATGGA
TCTTACCTCAAGACTTAATTCGCTTGGGTCCTCGCTAGGACCCAAATAATTTGTGTTATA
AATATTCTTCAGTTTTCTTAATATAATAATGTGTGTTATAAATATTATTATTTCTCTTAT
AATTCAAAGTGTTCATATAAAAAATATTATTATTTGTGTTATAAATATTATTATTTTTAT
TATAATTAATATTATTAATAAAATAATTAATAAATTTGAAAAAAATATATTATTAATATT
ATAAATATATTATTTTTTATATTATAAATTTTTACAGTATTTTTTATAAAAATAAAAAGA
TAGCACGGGCATCCACTAGTAATACATGATACGGAACATGCATCCGTACTCTGGTACTAT
AATCTTTATACTAAGACAGCCACAAGGAAGCAAAGCCCACCTCCTTGAATTGTAATTCGT
GAAAGCCATGGAATTCTGTCAAACCAAAATCAAAAGTAGCCTATCCTACGAGGTCCATCT
TGTTCTATTTTTGAAAACTTCTCAACTTGCTGATAGTTATCGAGTTCAGTGGCTCAGCCA
GGTAAGCTTGAGTTCTTGCTGCTAATTCTTGTGCCACAAAATGCATGGTGGGCCGTGCCT
CTGGCTTGGTTTGTGTGCATGCTAAGGCCACTGTAACTACGAAAACAACTTCCTCTGCTA
CTTGGCCTGTGGGAGCTTCGAGCCGCGGGTCTAGCACATCCTTTAGAAACAACTCTGGAT
CGCTTGACAATGGTGGTTTCATTGATGACAATGAAGATAAGAGGTCTCCCGGGTGCCTTC
CCATCATGACTTCCAAAGCAACCACCCCAAAGCTATACACATCGCATTTGTCTGTGACCC
GCATTGTTTGTGCCAGTTCTGAAATCACCAGGCAATCAAAATGAACATTTGAAACATCCA
GTATGAAAGTTTTTAACATCATGCCATGTTTCTCATTTCCTTGTTGTACACATGTTATAG
CTTTTATAATTTTAGAGCAGATACTCAAATGACAAGAACAAAAATCAACAACATAGGATT
GTTGTCTTACCTGGAGCCATGTAGCCATAAGACCCAGCAACTGCAGTCCAGTTGGAGGAA
TCTGTATTCAAGAGTCTTGCTGTGCCAAAATCCGCAAGACGTGGCTCAAAATCTGTCTCT
AGCAAAATGTTGTTCAGTGATATGTCACGGTGCACAATGGGCGGAGAACAGTCATGGTGC
AAGTAGGCAATTGCATGAGCAACTCCTCGCACTGTATTCACTCTCCTGCCCCAACCAAGC
TCCACTTCCCCTTCTATCCCATACAACACTTTTCCCAGACTTCCTCTTTCAACATGCTCG
TAAACCAGGTACAAGCAGCCCCTCCTGGAGCAAAACCCATAAAGCTTTATGATGTTCCGG
TGCCTAACTTCTGTCAGCATTTTAATCTCATTCTCGAAACTCTGGCGATTGGTTGCTGGG
ATGTCATTGGAGTCTGACATGTTGAGTTTCTTGACTGCAACTACTTGACCTGTAGATAAT
ACTGCTTTGTAAACACTACCAAATCCTCCTCTTCCAATGCAGTACTTCTCGTTGAAGTCA
TCAGTGGCCTTGACAATATCCCCAAATGTGAATTTGCTTTCTCTTTCCCATATCACTGAC
TTGGAACTCTCACCATTGTTGACTATTTTGGTCTCTTCATCAAGCAGTTTGTTTTTTCGG
AAACATAGCAGAACAGAAAAGATAGTTGCTATTACTAATAAGCCACAAACCGGAACGATA
ACACCAATAAGAACCTTTTTGTTATCCTTTGAGGTCTTGCTGTCTGTTGTTGGGCATTGT
GATAGTCCTTCTCCTTCACCGCACAATCCAGAATTTCCAACAAAAGATCTTGCGGATGCA
TTTTTGAAAACGCTTCCAGTTGGTATAGGACCTGTCAACTCATTGTATGAGAAATCGAAA
GAAGACAGGCTAAGCATGGAAGACAGCGAATCTGGGATTCTTCCTGAGAGATGGTTATGT
GAGACATTCAGAGTCTCCAACCGCGATAGCTTCGCAAAATTTTGAGGTATGGCTCCTGAG
AGTGAGTTGCTGCTAAGATCCAACAAGTACTGCAACGAGTTTAAGTTGCCCAGTTCAAAA
GGTATTTCACCAGCAAGGTTGTTGTGGCTCAAATCCAAGCTTGATAGCTTCTCATAACTC
CCAAGCTCTTTTGATATGTTTCCAGTCAGCTTGTTATCAGATAAGTCGAGAGAATTAAGA
CCTTTCAAGCTGGTTAGACTCTGAGGTACCTCCCCTGTCAACTGATTGTTGCTCAAATTG
AGCATGAATAACTTGCTCAGATTTCCCAGTTCAGCAGGAATCCTCCCAGTCAGTTCATTG
GAGCCCAGACTTAGAACTTGCAGCTGGGGCAACTTCCCAAGCTCAGCAGGGATTTCACCA
GAAATTCTGTTTCCGTCCATCTGTAAATTGGTGAGGTTTTTACATTCTCCCCAATCTGGT
GAGATTTCACCAATAAATTGATTGTCACTGAGGGCAACAAAAACAAGATTTGGAAGGACA
CCAAATGCATTAGTGATGTTTCCAGTGAATCGGTTCTCTTCAAGCCGAACTCGTGTTAGC
TTCGAACAATTCCTCAAGCAGGTTGGCAGTGACCCTGTAAAACTGTTTTCATTGACAGTA
AATTGTTGAAGACTCAGACCTCTACACAATTCAGGCGGCAATTCTCCAGAGAAACTATTG
TTTGAAAAGCTAGCATACGCTAGAGAAGGCATGTACTTCCCAAAATCACTTGGAATGCTA
CCAGAGAGGTTATTGCCAAACAGATTGATGGAAGTTAAAGAAGTAATATTTGAAATGGTC
TGTGGCAACTCCCCATGGAGCTGGTTGGTGTTGAGATCAAGAATTTGCAGCATCGTCAAA
TTTCCAACTTCTGATGGAATTTTACCGGTGATGTTATTTGAGAAAAGATTCAGGATTTGA
AGATTTGTGAGATTCCATAATGGTGGAGGAAGGGGGCCTGAAAGCTGGTTTCCTGAAAGG
TCTAGACTTAGCAACTCCTTCAAGTTTCCTATCTCCGGGGGAATGGAACCAGAGAATGTG
TTATTATACAGAAAAAGGTATTGAAGCATTGTCAATTTCCCAATTTCTGGAGGAATATTT
CCAGAAAACAAATTGTTTTGAACCTGAAGCGAGATCAATTCAGTCCAGTTGGATATNNNN
NNNNNNNNNNNNNNNNNNNNNNNNNNNNNNNNNNNNNNNNNNNNNNGATTAAATGAATCT
TCAAAGCAAAATAAAAGTATAGTCTAAAAATAATGAACTATTATATGTATTACATAAAGC
ATTTTTATTTTTCTTTAATAAATTCAATATCAAACCCGTTGGATGTTTTTATTTGCCTTA
AAACACTTTTAAATGAATATTCAAATTAACATTAATTTTGTTAGTACCCATTTTTTTAAC
GAATATTTAGTACATAATGTTTGGTTAATTAACAATAATCTTTATATAGTGTTCGGTTAT
TATTACAAAATAAATAAAGATGGTAAAGATAACATGTTTTCTTATATTTTATGTTTTGAA
AATATAAAATTTACTTTAAAAATATTCAAAAATAAATTTATTTTATGTATCTCTTCAAAT
CAAATATATTTTTATTTTATATATATATTTATAAAATAGTAATAAACACAATTCACTAAT
CACTCGGCTCTAGTGATGTTCGAGATATAGATGATGTCAAATCACAAGCACATAGATTTT
TAAAAATCTTCAAAAGGTAGTGGGCTATAACAATGACACCTCTAGGCTCAAGTGGAAAAT
TATAAGTAAATTAAACGTGCACCCTTTCATATATATATATATATATATATATATATATAT
ATATATATATATATATATATATATATATTATAAAAAAAAAAAAAGGAGATTGTGAAGCAA
AGAGAACCCTTCTTGGTGGTAGAAATAATAATAATTAAAAAAAAAAAAAAAAGAGTTTGT
GGCAATCCCATTAACCTAAATTAGAGCTGCACGAAGCCTTCCTTTATTCACCGACACATA
CCTAACTTCACTACGGATGCATGGATGGATGGATTGACTAAAGTCACATATGAACATCTT
AATTAGTAAGTCTATATTTTGTCTTAAACTAAAGTAATTATGATCTTAATTAATAGTTCC
ATCGATCCACCATCAATCTATCTGGTGTGATGATGTTTTATTAAACCATTGTAATGGATT
TTGTTAGGGTAATGGTTGTTTTTTAAAGTATTTTTTAGTTTGAAATATATCAAAATAATA
AAAAAAAATTATATCAGCACATTAAAATAATTTAAAATCATAAAAATAAAATTAATTTAA
AAAAATTAATTTTTTAAAAAAATTCATCTTCATCTATATAATAACCTAGGATTTGAAGTT
TCAACTCCTAATTAATTGTTTTTTAGCTGTCTTATAGTGACATTGAAAAGTTTGAGACTA
TGAACCTAGTCTAAAAAGCCGGTTTCGAAACTGATTTGATATTCAAGCCCTATTTTAACT
CTAAAAAGCCGGTTTCGAAACTGAGAAATTGTATTTATTTTTTTATTTATTGAATTTAAA
CTTTAATATCAACACTTTTAAGAATCTACTCCTCTAAATTTATTAGAATAACATGAAGAT
TGTGTATTAAAATATTTAAAGAAAAAATAATTCAGTTTTGATTGACAGGATATTCTTAAA
ACCTTGAATATAAAATATATATATATATATATATATATATATATATANNNNNNNNNNNNN
NNNNNNNNNNNNNNNNNNNNNNNNNNNNNNNNNNNNNGGTGTTGACAACCTGAGCTAATT
AATTAATAATTTTAATTACAATAAAGATCACAATATTTAGAATACAAATAATAATATTTA
TCATATTAATAATAATATTAAACTTAAATTTTATACAATAATAATTTTTTTTCTAAAAAA
AATTATTAACAATAATAATGATGATGATAATTGTTACTATATTTTTTTTTCAATTTTTTC
TATTCTTAATATCAATACTTTTAATTACAATAAAGATAATACTATTTAGAATATAAATAA
TACTATTTACCATATTAATAATAATATTAAACTTGCATGGCCAAAGTTTCTACATAAAGA
ATGTTTTTAGAAAAAAATCATTAGCAATAATAATAATGATAATTGTTATTATGTTTTTTT
TTTTAATTTTTCTTCTCTACAAGGTCTGCCGATCCAGCAGCGCAGGCCTCTAAACCCAAG
GGCAGTCAGAACAGACCTCGGTGGTCATGTCTGAACCCAACACGCGGGTCTGCAGGTTAT
GCGCTCGAGCTTACAGACCCAGCCTCGCGGGTTTGTAGACCCTAGGGTCGCAAGGCTGCA
GCCAGGCTCACGGGTTTTCCTGGAGTGCCCAAGGCTAGGCAAACCCTGCGCCAGGTGTCT
GCATGCCATGGCCTCGGCTAGCCACAGAGCCAGGTGGTTGTGGCTTGGGGAGGGTGGCCT
GCCCAATGCCTAGGCCTAGTAGCCTCGCACCAGGTGTCCGCAACCTCAGGAGGTGTGCCT
CCAGCTAGGCGCCTCTAGCCTGCAACCTCACCATGACCCTACCAAACAGTGCAGTGTAAA
GTGAAAGCACTTACAGTTCATAGCAACCTCCGCTATAGTGCATAACAGTGCAATCCACAG
TGAAAGCACTCATAGTCCATAGTAATTCTCGCTACAGTAAAACACTTATCCTTTTTAGTT
ATAGTTAATTTTTATTTGTTATGTATTTCCCCGCGAGTCTAAAATTACATAAGAATAAAA
AATATATGCCTTAGTTTTTTTTTTTTGCACATAAATTAGTTTGAAGATATTCATTAACCT
CAAATAAAAATAAATATATAGTAAAAAAATTTAGTTTTTTTTTTGCACATAAATTAGTTT
GAAGATATTCCTTGCAAATATAAAAAATTAAATTGAAAGATTTATAAACTTAACTATGCA
TAATGCAGGTATAGTCGCCAGCCCAGAGTTTTTTTTTTTTCAAAGAAAAAAACCATGTAT
TAAGGATTTGTTTTTTAAAAAAAGGCCTAGATGATGGTATAAATTCTAGGAATATAAATT
TTATAGTATTTATTATGTACACCTCTCTCTCTCTTTCTCCAGGCAAATATATTATTATTA
TTATTATTATTATTAACAATGAATTAAAAGGATGGTGATTTTAATAGCATCACCTCATAA
AATATTATTTATTTTATTATTTAATAATAAATATATTAAAAATTGAGTTTTATTTGTTTT
GATTTGTTTTTTATAAAATTATCAAATTTTTATGATCTTGATCGCGAGTTTAGTAGATCA
ACCTGGACTAAACTCAAGTTATTTTTTATGTTTACTTTCTATAAAGATATCTCAATCTCA
TGACCTAAGTTACGAGTTTAACAGGATGATTTTTTAATTGATTTTTCTTAATTTCATTCT
CCAACACTAGATTGATTGAGAATTGAGTTTTGTAATTTACTTTGATTTTCTTTATATGGA
ATATCATAGTCTCATGATCTGAGTTGTAGATTTGATAGATTAACCATAGTTGTCCTCAAT
CTATCCAATATATTGTTGTTTCAATATTTTGTTTAAAATAAAATGTTGTCTTAAATTTTT
GCAAGTCGAACTATATTCTTTATGGCTATTGATGTTGTTTTTTTAATTGATCAAATCGAT
GAAATCACATCAAGTTAACCTTAGCTAGAATTAAAAAAATTACTAAAAAAAAATTAATAA
TACATGCATGTTTATATATATATATATATATATTTGATATTGAAAAAAAAGCACTAAAAA
ACAATTTGAATAAACTCTAATGAATAATCTAGCATACACTAAAGAATTTATGAGCGATGA
TGCTTCGGCCTGGCTCCTAGGAAATCATGTCAATCCACATATTCATGACTTCCCCCTCTG
CAGAGGGCCGTTTATTCATGTCTTAAATCTTGTCAGCCCACGTATTCTAGGTTTAGGCTT
ACTGCTGAGTTTCCAAGCTTCATCATTTCCTGGGTTTAGTGTTCATACGATGAAGATTAT
CTTAGGTAATTGATTTACAAATTTTTTGATTATTTATTGGTTTTTACATGTATGTGCATG
CTTGTTGATTATTAATTTAGGATTTTAATGACTTAAAAATACTGAAATCAAGGAATTTAT
TCTTCAGTTTTTTTGTGTGCATAAAATCAATTCATTATGATGATTGAGTATTCATTGTAA
TGATGTAGTCTCAAATTCTTGTTTCAATAATGCCTTTTTTACATGTCTCCATGCCTTCAA
TTTGACATAACATGGTTGAAATTAAAGTTTATGTTTTTGGGTTCTTCATTTTGTTCTCAT
TATTCTTAATGAGATATAAGCAAACAAAACCTTGTTTAATTTTTAATTTTTAATTTTTAA
TTTATATTTCTTGACTATATTTCTAGGCTTGGACTTTGGGTTAGGAACCTAGCTCACGTG
GCTGGGTTGAATTTATATTTCTTGGCTGGGTTGAATACGTTAGTTTAAGACCATGTTAGA
CATGTTTAATTTTATCAAAGAAAAAAAAAACACAATATTTTTGTTCTTAAGACGTCTTTG
CCACACGATCTTAAAATGTTTTTTTAAGCCTCTGATTTTTAGTTAAGGACATGTTTGGCA
AACACGTCCTAATAATTTCTCAGCAATGTTTATTTTTTTATTTTTTATGTTTTTTCCAAA
CAAATCTCAAATGATTTTCAAAATTTCTGAAAAAAATCAAAGACTATTTTAAATTTATTT
GTGGGTCTCTCGTGTGTTTTCCAACATTTTCATTTAATATTTGGGTTGTAAACTTACACT
AAAAGATACCGATCCAATATTAAATATACCCGCTTTTCTTCAAAAATTTTGAAAAATACA
AAAAAAAAATCTTATTTAAAAAAATATAAAAATGTGTTTTTATTTGTATGCATATAACCA
AGTTCTAAAATCTTTTCATGTATATGTTTTTTAAAAAAATAATAAAAATTGCATCTTTAT
CATACTTTGAAAAACTCAAAAATTAATTAATTAGTATCATAACAAGTTTGTGATTATTCA
TTAGGATTTGAACAAAATTTCAAAAACACCATAAAAATCAAATTGATTTTTTTTTGGGAT
ATGAATTTTTTTTTTTTGTTTTTGTTTTAAAATGGTTAGGTTTTAATCTGAAAAAAAAAT
AATCTTCTTACTGAGAATGACCTTTCTTGAACTTTAGACAGACCAACACATAGAAAATGA
CCTTAAAAAAATCAATTAATAATGCAACTTACCTTAGATAGGATGCTTTGGAGGTGACGC
GTCTTTCCATTGACAACTAGCCCCATTACCTAGAGGTCATCGTCTTTCCATAGACAACTA
GTCTCATTACCTAGAGGTCATCCACCCTTTTCAAATATATATATATAAAAAATAAAACCA
AGTCTAGGCACACAGACCTAGGCCCCTAAAGAGTCACCCACATACTTGGGCTTTTCTTTA
CAATGGCCCAGGGGCACTGAGCCATAGGCTCGAGGGCCACCTCTTTAAATATTTTCTCTT
TTGTTTTTTTTTTTTGGTGTTTTTTTTAAAAGTTAAATATAAATTTAAAAAAATTATTGA
ACCTAGTTGAGTCCACAACCCAGAGCATAGGTTTGACGAGTTAAACCACAATATCTGAGC
TATTTTTTTTCTTCTAATATTGTTATTTTTAAATGATATTTTTGTAATGTCTTTTTTCTT
AAATAATTTTTAAATTATGTTTCAATTAATATCTCTTTTTTGTGATATTTTTTTCTTATT
TAATCTTTTTTTAATAGAGATTTTTTAATAGTATTGTGTGTATTTAGTTTTTAAAAAAAA
TATTCTAATTTATCTTTAATTTTTAAAAAAAATATTTGAATCACGGTAAAAAAAAAAAAA
ACAGATGAAATAACTAGTTATATCTATTAGATGCTACACACCGCACATCCACACATGCAA
AACATTTCTATGTGAGGTTACAAATAACAGAAGTATCCTGCATGGTGACAGAATTAATTA
GGCTCCATTTGTTTTCGTATTCGTAGTTGTAAAGTGGTTTTTGTAAAAACATAATTATTT
TTAATTTTAAATTAGTTTTTTTAAAATAATTTTTAGATTGATTTAATGTATTATATTAAA
AATAAATTTAACATGCATAATGCAATCAACAAAAAATATAATATTTATAAAGTTATACAC
ATCGCATTTGTCTGTGACCCGCATTGTTTGTTTGTGCCAGTTCTGAAAACACCAGGCAAT
CAAAATGAACATCTGAAACATCCAGTATGAAAGTTTTTAACATGCATCATGCCATGTTTT
CCATTTCCTTGTTGCACACATGTTATAGCTTTTACTAGTTTTGATACCCGCGTGATGCTG
CGAGTGTTTTAAGTGAAATTTGGTTCTAATTATTATAATAAACAGTGATAAAATAATTAG
AAATATTATACAACAGCAAAAGACATGATATTTATAAAGTTAGCAGTGAATCGCAAAAGT
TAAGTAAAGGCAATTAAATCCAAGTAGAATAAAAGTGCCTAAGCTAAATATTTTATGCTT
AATTTATACATATAGATAGAAAAGTAGACGTCAATGAGCAACAGGTTGTAATAAAAAAGC
ACGTGATGAAGACGTTCAATCAGCTTCCGATGTTGGATAAGAAAGCATTGATTAACTAAA
TGTTAATTTTTTTCCTAAGCTATAAATTATTCTTAAAGCAATAAGCATCAAATATTCTTG
AAGATAAATAAGAAATGAGAAATAAAGATGTAATTATTGCTCAGTACATGAGTTCACAAA
GAAAGGAAGGCAATTAGAAAGGGAGAATGATATAGATGATTGTTTGTTAAACAAAGAGAT
GGTGAAGCATTACAGAGAACTAACTAAATGATATTGGAGATGCAAATCTTTTCAGGTGAT
GAAATGGAGAGGTGTTGCTTCTTTGGAAGTGCTGGTGCAGGACCGACATCAATATCTCCA
CAAAGATGTTCACTTGATGAGCCTGCATAATCTTCCAAGGGTCATGTATGGTCATCCATC
ACGTCCAAAAAAGAACAACCTTTGCTCATTAAGTAGTTTTGTTTTGACAACAATAAGTTG
GAAATACAAACCCCCTTCTCGCTCTAAAGGATATATAATTGAAGAAATAAGTTGAACAAA
TGTGATGAAGATACAACAATAAAAGATCAAGGAGCTAAAAAAGAACATTACGTGTTGTTA
AACATTGAAATACCATAACCATGACTAAGCATGCAAGGAAATGGAAAGGCATAAAGCAAA
TAAGTTATGCCGTATATATGCAAGGAAATGGAAATGGAAAGGCATATTCAGGTGAAAGAA
ACATGACGATCCTAGCAAGCGCCAAGAAGAAGAAGTTATGCTATATGCAAGGACATATTG
GAAAGGCAAGAAAACAAAAACAAAATCTGCAAAGAAGAAGGACAATAATTTTTGTAATTT
TTTAATGAGAGTGTCTTATGTTTTGTCATCTTTAAAAAGATTTTAAAAAAATAGGGTAAG
ATTTTTTTTTTGATAAAACCCAATTATAATTCGTAGATTGACATATATAAACACCGCTAA
AAAAAGAGAATTATGACCTCCCTCCTTTATATGATCTTCAGGCATGCCAAATTCGTTGTA
AGCTCATGTTCTTAAACGAAGAATAATTAACCTAACCTCATCATAAAAACCAATGCTTAA
TTATATCTAATAAAACAACATGTCTTAATAAATATATAACTCAAGTTTTAATTGTGATGT
TGAGAAACATATACAAATTAATATACAATATCATGAATCATATGTGTCTTTTTTTCATGA
CAATTAAATAATCTCTCATAAATGGACCTTGAATTCCTAAATATAAAGATAATAGTAGAC
CGAAAAAACCTAGAAAGGATATGAATTCTTTTTTTGTTTTCTTCTCCAACGCCAAGAAAC
ATCGCAGAGGTGAAATTAGTATACGAAATAAATCAATGGTTAGAAACAACAAAAATCAAG
AATTAGCCCAACAGATCTTTCATACTAATTTTTGTAATGATTTGTATGGCCACCCATTAT
GCCAAAAAAAGAAGAAGCAACCTTTGCTCATTAAGTGGTCTTTCGTACTAATTTTTAAAC
GATTTGCATGACCATCCATTACAGGCAAAAAAACAAAAAAACCTTTGCTCATTAAGTTTT
GTTTTGACAACATAAACACTATCTCTGTACATCAAAAAGGAAAAAAAAAATAAGAGACAT
CAAATATAAACAACAGAGCTTGCATGTTAAGAGTTTATAAGGAAAAGTGCATGAATGCAG
GATTAAAACTTGTAAAATACACCATTGAAAAATAAGTTTACATGGAGAGGCATAAAATAG
GAACAAAACAAAAATATCTTGCGGGATCCTATTTTCTTGAAAGAAACTGGGATGACTTGA
ACGGCTAACATTTTTTGGGCAAGATAAAATCTTTGCAACATTTGCTTGTCATAACAAATG
CCTCATGCACTAAACAAATAGTTGGCCAGTAGCTTCTATGTGCTAAAAGTCGAAAGCCAC
ATATTAAGTATTATGGAAACAAAATGCGACAAAGTGCCCTCTCAGCCCTCCCATGCACAA
TAATTTGAGATGCAGACAACAACATGAATATAGTAATTCCTCACAACACAATCTTAAAAG
CAAAAAACAGAGGCAAGTTCTAACCTTGAAGTTTAAGTCCTCTCCTGAAAGATGATCTGA
TAGAGGAAATGAAGAACAGTAGCAACTAAGAAAAACCAATGATAAATAACAGGGGAATGG
AAAAAAGACTAATGCATAAAATCGACAACAAACCAACAGGTAACTATGAGTGAAATAAAA
AAGAAGAAACGATGAAGAACCTAAGAACCAATGCACGGTAAAAAGAAAGTACTACCCTGA
AAAAACATGCAAATGAAAAATAAGAAAGCATGACAAATTGGCATGCACTAAAAAAAAAAG
CACATCCCACCTGAACCCTCAACAAACGCTACTTGCTGGTAAAAGCTAACCCAACCCAAA
GAATAAAAGTTGCACAAAAATCACCTTAAAATATCATAAGAGAGCTAGGAGTCGAGAGAA
TTGAATTACTAAAAAACACTCCAGAAGAGCACCACCCCATGCAATAAAGCAATTACAGAC
AAAAACAAAAAAGGCTTGCCGACTATACTAACCAAAATAGAAGTGCTAACTAAATCATAA
CAAGAAATAATGAAGAGGTAAGGGCAAGTATGTATGTATAATGATGTCAATGTCATATTC
ATTTAATGCACAACTCCACGGCTAGCTATGCATATATTTTATCCCCATGCCTAAACCATT
GGTGAACACAGCTTCCAAGACGCGAAAATCAGTTGTGTAAGCTCATTGTCTCTTGGCATG
TTCCTTTAATTATTTTCAAGCTGATGGCAAGTCAGAAAATCTAGCAACCCCCTCAACTGT
AGAGAATAAGGGAAGACCCAATTGCAGAGAAAGACAAAAGACAATGTAAATTTTCAAAGC
ATTTAATGCATCAATATGATGATCTCGCTTCTGTAAGTCAAATACTTTCCAAGCTAAAAA
AAAACCAGACATCTAGCTACAGTGTAGTAATAATATAATAATAACTATAAAAAAAATGTT
TTGTGGGGAAAGCTACAGTGATTTCCCCACGCGTTTTAGAGTTCTTTTAATAATCTTAGA
GAGCCTCCtgttaaataatacatttatcttgttttatttattaatggtagaataatattt
ttagcttagcctatatataagctctttgtatttaggttaaataatatacttttcacatat
caacaaaaggagaattctagcctccctctctttcgtgttcgtatttattttgtgttaatt
gaattctttgtatcagagctggttttatagaacgagacttaatctcaaacacaactttcg
cgtatttataaacaaatttttttgagtgatattttgtctttcgcttctacaaaatttggt
atttcatttttccttcagcttctgcaatttgatatttgcgttcaatttctatatttattt
tggtatttcatcttcccttctgtttgtacaatttggtatttgcgttcagtttctgcaaat
ttgttttgtgttttggcgtaatcgtagaaattcaagaagatatttgtttagtttctgcaa
tctctgttcagtttctgcaatttggtattttCTACAATCTCTAGCGTAATCGTATAATAA
TATTTTCTGCAATCGTATAACCTTTTATCTTAATCGTATAACGTAGACGCACAGGCAGGG
CAACCCAAGcgttcaatttctgcaaatttgttttgtgttttggCTGCCCGCCCTTCCGCT
GGGTTAGACCCGAGTGCTACGTGGCGCTGGGGCTAGCTTGCCAAGAGCGCACACCCATAC
CCGTGCGCCGCGTGGCGAGACCTGGCGCTTGGGCTGCCCTGCCTATGCGCCTGTGTTAGG
ATCCAATGGTAATTGGCTGTTGTCAAGACCCAATTCGCTTAGACCCTGCGCTAAGACCTA
ATGGTAATGGGTCCTGCACTGGACCTAATGGTAATGGGTCTAGTGCAGGACCTAATGACA
ATGGGTCTTCCGCAGAATCCAATGATAATGGATCTTACCTCAAGACTTAATTCGCTTGGG
TCCTCGCTAGGACCCAAATAATTTATGTTATAAATATTCTTCAGTTTTCTTAATATAATA
ATATGTGTTATAAATATTATTATTTTTCTTATAATTCAAAGTGTTCATATCAAAAATATT
ATTATTTGTGTTATAAATATTATTATTTTTATTATAATTAATATTATTAATAAAATAATT
AATAAAGTTGAAAAAAAAATATTATTAATATTAAAAAAATATTATTTTTTATATTATAAA
TTTTTACAGTATTTTTTATAAAAATAAAAAGAATAACACATCCAAAGAGATGGCGCGAAT
ACGGAACATGCATCCGTACTCTGGTACTATAATCTTTATACTAAGACAGCCACAAGGAAG
CAAAGCCCACCTCCTTGAATTGTAATTCGTGAAAGCCATGGAATTCTGTCAAACCAAAAT
CAAAAGTAGCCTATCCTACGAGGTCCATCTTGTTCTATTTTTGAAAACTTCTCAACTTGC
TGATAGTTATCGAGTTCAGTGGCTCAGCCAGGTAAGCTTGAGTTCTTGCTGATAATTCTT
GTGCCACAAAATGCATGGTGGGCCGTGCCTCTGGCTTGGTTTGTGTGCATGCTAAGGCCA
CTGTAACTACGAAAACAACTTCCTCTGCTACTTGGCCTGTGGGAGCTTCGAGCCGCGGGT
CTAGCACATCCTTTAGAAACAACTCTGGATCGCTTGACAATGGTGGTTTCATTGATGACA
ATGAAGATAAGAGGTCTCCCGGGTGCCTTCCCATCATGACTTCCAAAGCAACCACCCCAA
AGCTATACACATCGCATTTGTCTGTGACCCGCATTGTTTGTGCCAGTTCTGAAATCACCA
GGCAATCAAAATGAACATTTGAAACATCCAGTATGAAAGTTTTTAACATCATGCCATGTT
TCTCATTTCCTTGTTGTACACATGTTATAGCTTTTATAATTTTAGAGCAGATACTCAAAT
GACAAGAACAAAAATCAACAACATAGGATTGTTGTCTTACCTGGAGCCATGTAGCCATAA
GACCCAGCAACTGCAGTCCAGTTGGAGGAATCTGTATTCAAGAGTCTTGCTGTGCCAAAA
TCCGCAAGACGTGGCTCAAAATCTGTCTCTAGCAAAATGTTGTTCAGTGATATGTCACGG
TGCACAATGGGCGGAGAACAGTCATGGTGCAAGTAGGCAATTGCATGAGCAACTCCTCGC
ACTGTATTCACTCTCCTGCCCCAACCAAGCTCCACTTCCCCTTCTATCCCATACAACACT
TTTCCCAGACTTCCTCTTTCAACATGCTCGTAAACCAGGTACAAGCAGCCCCTCCTGGAG
CAAAACCCATAAAGCTTTATGATGTTCCGGTGCCTAACTTCTGTCAGCATTTTAATCTCA
TTCTCGAAACTCTGGCGATTGGTTGCTGGGATGTCACTGGAGTCTGACATGTTGAGTTTC
TTGACTGCAACTACTTGACCTGTAGATAATACTGCTTTGTAAACACTACCAAATCCTCCT
CTTCCAATGCAGTACTTCTCGTTGAAGTCATCAGTGGCCTTGACAATATCCCCAAATGTG
AATTTGCTTTCTCTTTCCCATATCACTGACTTGGAACTCTCACCATTGTTGACTATTTTG
GTCTCTTCATCAAGCAGTTTGTTTTTTCGGAAACATAGCAGAACAGCAAAGATAGTTGCT
ATTACTAATAAGCCACAAACCGGAACGATAACACCAATAAGAACCTTTTTGTTATCCTTT
AAGGTCTTGCTACTGTCTGTTGTTGGACATTGTGATAGTCCTTCACCGCACAATCCTGAA
TTTCCAGGTAGTTTGCTCCAAGGTCCAAGTGTCTTACCTTGGGAAGATTGGCAAGTTGAA
AGGGGATGATACCGTTGAGATTGTTGTTGTAAAGACTAAGATACTGAAGCTCTGTCAACT
GAGATATCTCCACAGGTATGCTGCCCTCGAAGAGGTTGGCACTGAGGTCCAAGTGAGTGA
GCTTGGAGAGGCTGCCAATGGCTGATGGTATCGTTCCATTGACATTGTTACTCTGGATGT
CAAACCTGGTGAGATCAGTAAATGGGGTGAAGTTGAAATGGGCGAGTGTTCCAGTTATGT
TTAGGCTGCGGAGGTTTATTTGAGAGACTGATCGAGAGGTGGAGCTGCAGGAAACAGCAG
TCCACTTGCAGAGGTTGTTGAGGTTGGAACGAGACCATGAACTAAGAGGAGGAGGTGAGA
AAGACAAGGTGCTTTTCCATTGGAGGAGAGCTTCAGCTTGTGTTCTTGCAGATGATTTGG
CTTTCAAAGGAAACAAGGAAAGAAGGAGAACATGGAAGAGAGCAACATAAAGCTTTTGAG
AAGCTGCCATGCTTGGGTTATGCAAGCTGGACATGATCTGGGCAGTGATCTTATATAGCA
ATTAGAGTGAGGAATTGCTTTCAAGCTGCAACTATATTATATGGTGGTAGGGGTGTGTGT
GTGAATATAGTTAAGTCTCGTTGATTTTTTATACGCATTCGTTAATTATATTTTTTATTT
TTTTATATATTTTAAATTAGTATTTTTAGATTTTAATGTATTAATATAAAAAAATAAAAA
ATATTATTTTAATATATTTTTAATTAAAAAATACTTTTAAAAAAATAACAAAATAACAGC
TACCGATATATAAATTGACTGAAAGCTGTAAAAAGGCACTCTGAAAAGTCTATGTTATAT
GCCTACATGGGCCCTTGTATGGTTAAATGGTGGTAGAAATAATATATTTTAAGTCTAATT
CATTTTTATACGCATTCGTTAATATAGGTAAAACACTTTTATTTATGGAAATCATTAATA
ATTTGGATTAAATGAATCTTCAAAGCAAAATAAAAGTATAGTCTAAAAATAATGAACTAT
TATATGTATTACATAAAGCATTTTTATTTTTCTTTAATAAATTCAATATCAAACCCGTTG
GATGTTTTTATTTGCCTTAAAACACTTTTAAATGAATATTCAAATTAACATTAATTTTGT
TAGTACCCATTTTTTTAACGAATATTTAGTACATAATGTTTGGTTAATTAACAATAATCT
TTATATAGTGTTCGGTTATTATTACAAAATAAATAAAGATGGTAAAGATAACATGTTTTC
TTATATTTTATGTTTNNNNNNNNNNNNNNNNNNNNNNNNNNNNNNNNNNNNNNNNNNNNN
NNNNNTGGAACCATGCAAGGGTCACTTGAAGAGGAAATATATTAAAGAATGTTGGAGCAA
ATGTGGCTGCCACAAACAGTGTGGAAATAGAGTCGTGCAGCGAGGTATAATGTGCAAGTT
GCAGGTATGAGTAGAATATGCTACTGCATTTTTCGCCAGCTAGTTATTATGGCATGGGCT
TTGCACGTGGGAAATTTATATTATTATGAAAAAGTTAAGGTTTAGTTTAAGAATAATTAA
TCAAATTATGCTAATTATGATTGGAAAAAAATTATTTGAAACATTTTTCCAGTTTTAGCT
AAACCTACATGTTGTTGACCTTTTATTTTAAATTTTTTATGGAATAATAAAATAGTTCAT
TATCCCTATTAATTAATTAAACAACTAAAATCATATCCTTGAAAAAAAAAGGGGCTCAAA
TCTACTCGATTCCTTTTAGTAGCATTTTTTTTTTGTATATTTTTTATTTTTCTCTAGCTA
TGGTTTATCTAGCTATGAAATTTTTTTGTATTATTATTTGGTTTGCTAGGGTTTTGCACA
ACACACTATTAGTTTAAATATGGAAGGGCAATAAAGTTTAGTAAAGTTTAATATAGATAA
ATTATTTAATGGACATGTTATTGTTTAAAAAGACAAAGTAAATACATGAATTAGTAAAAT
TTGTTTAGTTATAACAGGTTGTATTAGCTAGGTAACTACAAGGTAGTTTTTGTTTTTAAA
GAAACAAACAGCAATCTTGTTGAGTGAGTATTTTGTTAGTCTTATAGTTTAGTTAAAAAT
TGAATGCCATCACAAAAATATAGAAGTGTAATAGAGGTCATAAAATCATAAGTAAATAAA
TAAAGGGTATGTAATTCTTCACATGAGAAAAAGATTAATGGTATTTTAGTCAAATCAAGT
GTTTCAACAGAGTTCATACTTATATATACAATTATTGATTTATGGTTCCTAATATAAGAA
ATACGATCATATAAATTGTTCCTTGAGTATTCTTTACGATGTCTTGTTTTTTCACAATTT
TTTCTCATTGCTAATTTTTTGTGTGCGTCAGGTTTTCTTTACTCCTGAAGGAAAGGGGTG
GGGTCTCAGAACTCTAGAATTGCTACCAAAAGGTACATTTGTATGTGAGTATGTAGGGGA
GATCCTAACCAACAAGGAGTTCTACGAGAGGAAGATGCAAAGGGCAACTAGCAACAAAAC
TGAAAAGCATGCCTATCCAGCTGTACTTGATGCAGATTGGTGCTTGAAAGGAGTTGTAAA
TGATGAAGAAGCTCTGTGCTTGGATGCGACATTTTATGGAAATGTTGCTAGGTTTATCAA
CCACAGGTAAGACTGTATATCTGATGCATATTGCTTTGAGCAGTTGATCTCCCATAGACT
TTTTTTCTTTCTTTTCTTTTTGAACTTTTCAGTTGGTTTTCCTTATTTCACATGCACCGG
AAAAATTCTTAATTTCTATCAGAAAAAGAAAAGAGAAAAATGATGATATGAAGTTTCAGC
CCTACATAAGTAATCTTCCCTGTGCTGGTGATCAGAGAGTTGATGCATTCTGATAAATGT
TCTTTTGATTTTGTTAGATGTCTCGATGCTAACATGATCGAGATCCCGGTGAAGATTGAG
ACCCCTGATCATCATTATTATCATGTATGGATGCTTCATTTGGATTCTTATTACCATGTA
TATATTGAACATACAATTATATTCTCAATGACAGTACTTCTCTCATAGGATTAATTTTCA
TGCAGCTTGCTTTCTTCACGACTAGAGAAGTGAATGCTTCGGAAGAGTTAACCTGGGTGA
GCAATGTCACTCGAGTTTATGAATTTTTTCCATGTTTTTGCTTAGTTATGTAAGCATCGT
TGCTCTGATGCTTTCCAATGAGGAGGCATGGTTGGCATTACACTGTTTTACGGTAAGTTA
TATTGTGTTGCAACATTGTAGTCGTTGTTTGTGAGAAATAATATCAGTTCCTTTACTGCT
GCTGAAATTACAAAGATGGTATGTCTAAATGTTTGTTTTCTTTAGTGATCGAGAGCTTTA
TTTATTGTAGCTATGACATTTGCAATTGGAAATTCTATATACTACTTGTTTTTGTTATAC
TTAGTTAGCAGTTCACATCATGCCGTGTTCCATGCTCTTCAATTTTAAATTTTTTATCAT
GTGCAATCTTTCTATGGTTTTAAAAATTGGTGTCTGACATGTCTGCAGGATTATGGCATT
GATTTTGATGATACTGATCAACCTGTGGAGTTATTCCATTGCCGATGTGGCAGCAAGTTC
TGCAGGAACATGAAACGTTCAAGTAGTAAGCTTATTCTAAATCTTTTTGAGGCATGAGTT
GAGCAATGTGAACTATTTTGACCTCTTTACTTTTTAGTGATATTGAGATGCAATCTCCGA
GCATGTGCCCTTTTGACGTCTCCAAGCTTTCCTTGGAAGCTGTATTGTTCGTTATGTTTA
TGATAAAAAACCTATGGTTTTCAGGTCTCAAGGATAGCCTATTATGGTTTTCAGGTCTCA
AGGATAGCCTATTATGGTTTTCAGGTCTCAAGGATAGCCTAGTAATAGGCGCTGGTGTTT
GGTCATATGTCTTTGAGTTGGCAATTAATTTTAGTTTAGATAGTGATGCAGGTTTTTTCA
AACCATTCACTGATCACATATGGTGTTCGCATTTGAGATTTCTTAGGGATATATTTAGCT
GATATTTTCCAGGATGGAATAGCACTTCTATTAGAATTTTATTTTTTCCTTCAATTTTAC
TTCTGTATCTCTTCTTCCTTCTTAATCAAAATTCGTTTTGTTCTCCAACCAGAATATTTT
TAAAGTGGCTTCTGCTCCTCTTGCTTTCCCATATATGCTGTTGTCAGTTAATGAACACGT
GGATTGAAGTTATCAAAAGAAATTATTATTGTTAAGAACTCTGATGTCCCATACATCCTC
TACATTATATTTCAGAGAGGTGTGTGTCGGTGATGTCCACATATCTTGGCAGCCCGATAA
TATACATCCTAGATTTTCTAGTTTCAAATAATTTCTTTTGCATGGCTTATTTGCCCTATT
TCCTGTAATATTCTCCTATCAAGACTCAGGTTTGGGGAGCACAGAGTGCTGATATTTGGA
TGACTTTTTTCTTGTGATCCTGTTGCTTCCCGCCTTCTGTTCTTTTGGTATTCCTTTTCC
TTCTAATGATATCACCTTTTGCACTGGGGCAGGATCTAATTCAGCAGCAAGATGATTGGG
AGCGCGGATGACGAGACTGCTGATATTTTGTTAGAATCCCATCCATGACAAGGGAAGAAA
GCTTTCAAGTGGACTTGCTTAATTTTTCTTGGTCCTACTGTAAT
