# Supplementary material for: Phylogenetics and evolution of Su(var)3-9 SET genes in land plants: rapid diversification in structure and function
Source: BMC Evol Biol. 2011 Mar 9;11:63. doi: 10.1186/1471-2148-11-63 (PMC3063831; doi:10.1186/1471-2148-11-63)
Supplement: Additional file 6 — Genomic DNA sequences and corresponding mRNA sequences. A zip file provides the 24 genomic DNA sequences and corresponding mRNA sequences used for gene structure analysis with fasta format containing a concise annotation. [file 1471-2148-11-63-S6.ZIP › genome_and_mrna_sequences/PtSDG15_mrna_sequence.fasta]

>gw1.XIV.76.1|GENSCAN_predicted_CDS_1|2517_bp
nngtatccgatggctcctaacccgagagtggtgaacgcgttcagggcgatgagagcgatt
ggaataacagagaagcaagttaagcctgtattgaagaagatgctgaagctctatgacaaa
aattgggagcttatagaggaggaaaattatagagctcttgcggatgctatctttgaagag
gaggaggctaaggttccggaagagaaggatgaggctgctgtgagtgatttatttgttttg
ctggtaatgttgtgttgtttgcctgtatcttctgaagtggatattggctgttttggtttg
caggaggggactttggaggaagaaactttggcatctagtgaacctgagttgccattaaag
cggctgcgaagagggcaagatgggcaagtttctggatctcctagtgacattgaggctgga
ttgggtggaagcccttttaagaagagtaaagttgaggggaagggactggctggtgaaaca
tcggagcagcagtcatcggacatgagaatttcacaaccgaagccaattgcaatttggagt
cctaatagaaacacaagttcacaaactgtttctcctcgtcgtttggcagtgctggaacac
tctaagcagcgttccaatgagggaaaagatcctttattatccgaggctactgcacaacag
aaaagacctaatttaaaaggatcgtcacaagcagttcaccttaaagaccccatagttcag
caaggcattgttctttcacccaaacaaaaaatgcctcttatcaggcctaaagatgagcca
tttactgatgatgtgccttttgataacgcaccacaacctatcgcaataatccgaccagat
tgtgcaagtaaagaacaatattttaatcagagagtttcttcactcaaacagcatcgacaa
gaacgtccagcatcccaagttttagctggtgaaggtagggaagagaaccttccagtccca
tcaagtctgacaagagacagccgtgaacttgcaaccattccagaggaagctcaggctaac
ttagagatcgccacctcagcaatgggagaggtgaagatttctctgagctgcaactctttg
cttggaagaccaaattttcatatgcctagtcaagatgaacttctgaaatcaatgcaggag
aaatgtctccgatcttacaaaatcatcgatccaaacttttctgtcatgcaaatactgaaa
gatatgtgtgaatgcttcttggacttggcaactgattcctctcatgaatcgcaggaaagg
atattgaatgtaactccagctcttgatctattgaagaaatctgctggtgttggtgccatt
aaacaaaatgaccgtatacaagcctattttgcaaacagatcagttgatgcctgttgcttt
gatgggatggccgctcttcaaattccaagaccactacaactttcgaatggcttggaggtc
atgcagtcaagtgaagaggttattgtgaatgggtgttctggaagtggcaaagaaaaggaa
tttgaagatgctgagtatggtagtttgattgtggttccacagcatcaattgactgctgat
gagtttaggttccttaattaccattctgacattaccaagggagaagaaatgtttgagatt
ccatggtcgaatgaagtaaacagcgagtttcccccagtttttaactacataccccgaaat
ttgatttttcaaaatgcatatgtcaacttctctctctcacaaattagggctgaaaattgt
tgctcggcttgtattggtaattgtttgtcgtcatctacgccttgtgtttgctccagcgac
agtgagcatggttttgcatatactttagaaggccttgtcaaagaggacttcttagaagat
tgtatctctctaactcggaatcctcaaagacaatttcttttttactgtagagattgccca
ctggaaagatcaaaaaatgatgagatgttggaaccatgcaagggtcacttgaagaggaaa
tatattaaagaatgttggagcaaatgtggctgccacaaacagtgtggaaatagagtcgtg
cagcgaggtataatgtgcaagttgcaggttttctttactcctgaaggaaaggggtggggt
ctcagaactctagaattgctaccaaaaggtacatttgtatgtgagtatgtaggggagatc
ctaaccaacaaggagttctacgagaggaagatgcaaagggcaactagcaacaaaactgaa
aagcatgcctatccagctgtacttgatgcagattggtgcttgaaaggagttgtaaatgat
gaagaagctctgtgcttggatgcgacattttatggaaatgttgctaggtttatcaaccac
agatgtctcgatgctaacatgatcgagatcccggtgaagattgagacccctgatcatcat
tattatcatgattatggcattgattttgatgatactgatcaacctgtggagttattccat
tgccgatgtggcagcaagttctgcaggaacatgaaacgttcaagtaggtggatctaa
