# Supplementary material for: Phylogenetics and evolution of Su(var)3-9 SET genes in land plants: rapid diversification in structure and function
Source: BMC Evol Biol. 2011 Mar 9;11:63. doi: 10.1186/1471-2148-11-63 (PMC3063831; doi:10.1186/1471-2148-11-63)
Supplement: Additional file 6 — Genomic DNA sequences and corresponding mRNA sequences. A zip file provides the 24 genomic DNA sequences and corresponding mRNA sequences used for gene structure analysis with fasta format containing a concise annotation. [file 1471-2148-11-63-S6.ZIP › genome_and_mrna_sequences/PtSDG18_genome_sequence.fasta]

>LG_IX|1845452|1850907 (5456 bp)
GTGAATTTTTACAATGTATGTCGACGATTATTTATTTCAAATAGATGTGGAGACTCTGAA
AATTATAACAATCAAGTAATTATATTACAGGAAGAAATGTATTATATGCTTCTTCTTTTC
TGTTGCCTAGCCATGCTGTGCCTTCTACTGGCTCTCTGATGCCCATCGCAGTAAATTGAC
GAGCTTTAGCATGCATGTAAATTTTTGTCCCCCATACAAATTGAAAAAACCCATTTCAAC
AAGACTATCTTCTACTTTGGTTATATTATTTTGGCCAAGGTAGATGAAATCAATCACTTA
CAGAAGTTGAGTTCGTAGATGAGGAGGTAGCACTTATAATTGGCTAACTATAACAATACC
AAAAGCAGCCTGGAGTTAGGTGTGTATGATATTCTTCTTTCAAAGAATACAAACTACATA
TTGGAATATGGAAGTTAAGATGGTTAGGGCTTGGGAGAAGATGAATGATTGGAATGACAG
GTTACAGACAGCTCACCAATTGACAATCTTGCATTTGTACGAGGACCCCATCACACCAAC
CCTGTTCTCCTGAAGTATCTCTTGACCTTTCTTATAGATTTGGTCCTGTGCTGTGCTGTG
CTGTGCTTATTCAACTGCTCAAAGCTTATTCAAGATAACCAAACACAGATAACCTCTTGA
TTTCATGTATACGCGTTGCTACTTTCCAGCGCAATGTCAGGATTTGCATGTGAGGGGTTG
GTGAGCTTCGTTATGGTTTGTTGTCATACATCAATAAATTAATTAATCAGTTAGAAAGCT
TAATCGATTAAGAAATATTTCTTTTGATTGCTTCGAAATGCAAGTAAACTAACTCTTTCT
TTGACAAATGAGCCTCTGATCTCATAGCAAGAAGCATTTGTAAGCGACGTGACCAGGCAT
TCTGGTTTTTTGGCTAACAAAGTCAAGCTATCAGTGGTTATATCTGGATTATAGTTTATT
AAGATTCTGAGTCAGTTCCTATATAAGGCTGGTAGATACGGGAGTTACTAATCCATTATA
CCACATATCAATCTGCTAACGGGGAATTAAAGATGGACCAGTGCTTGGAAGTTTCAGAAG
GGAAGGCCTCACCGAAGAGAGATTTTCGAGCATTAAGAGGTCGAAATCATCGGAGTCTGA
AGAGCAATTTGTTGGAATCCATTGCACAAGTAAATGATGGAAGTGTTGTTTCACACACCA
ATGAAGATGAAGATGGATTTGTGAGGATGAAGTTGGTGGTAAGGAAGCAAGATTTAAAGC
GAATGTTAGAGCTGATGAGAGGTTGCGAGAGCAGTACTAATCAATCATATTCACCAGCAT
CATCTTTATCCCTCGAACAGCGATTAAATCTTCTGCGGAGAAAGCATCTTTCAAGATCCA
ACGCAGCAAAGGGGAGTTGCCGGCGTTCTTGGACTCCTGCACTCCAAAGTATTCCTGAAG
AGCTCTTATATTAACTGCTGACATGCTAACATCTAGAAAGGTTTTTCCTTACAACTTACA
TGTCATCAATCCTGTTTGTTTCCTCCATTCTGCTGTCAGTTCCATGTTATTGTGCTTCTG
CTATATCCAAGTTTTGTTGAATTAATATATTGCTTGTTAAGACACAAAATCACTGAAGAA
TGGGGAATTCGACAGAGAAAGATGGAAGAAAATAAGAAGTAAGCATCAATGGTAAGAATT
CGACAGCAAAAAACCTGTGAATTCCTACCCTTTCTTGCTTCAATATGGATTGGAAGGGTA
TGCTGGTAAAAAAAAAAAGATCCTATTAATTAGGAAAAAAGATGGATACAAGATTAAAAG
GTAAGGTATCCTCAGATAAAATGAAGATAGGATATCAAAAGAGTTTAATGATTTTCCTCA
ATTGCGGCTAATCCATGAGGTTTTTCTTCTTATTTTGAACCACACAATGGTATGATATTT
CCCTTCCTGATTCAGAACTGACTACCATCTCATTATGCAGCAACTAAAAATTAACTTTGA
TCAATAGATTAATGCCGTCTTTTCTTGTCTCGGCAGCCCGTGCTTCCACACTTGCATTTG
AATGCTTTGATCGGATGATGCTTGTCATCAAACTGAATACCATAATCCTGCAATAATAAA
CATTCATTAACCCTGCAATATATAGTCTTAAAGTCAACAGATGCCAAATAAATTTGTTCT
GTTTACTGAACAAAGCACGTGATATAAGATGGAGCGAAATTTTACCCATGTCAACTCTTC
CATCGGCTCAATACCTCTAGTTGTGAAAAAAGCATGCTGCATGATAAGTAGAAAAAATAA
ACAATTGAACCCTTACATCCACGGAATTCAAGATATGATTCTATTTCACTGAGAAAAAGA
AAAACACTAGCTAGCATTTGGTTACTGTTACTAGATAGTAGAGATGAGATAGTGGAGACA
AAAGGGACTTGTCTCCTATATTTCCTGTTTTAAAAAAACAGAAATTCAATTGAAAATTAT
CACAGAAATGTCTTATTTCATGTCTTTGTTTTCGTTCTTTCAATCAAACATTTTTTTTTG
TTTATTTTATATTTATCTCTTCTGTCATAAGACACCAGCTAAACGCAACTCAAGCTTGAG
AATCTAAGCTTCATACTCTATAATAGTGATGATCCGGAGTCTCCACTTCCACTGGAATCT
CAATCAAGTTAGAATCATAACACCTGACAAAAAAAAAGTATAATTAAGATATCCACACTC
ATGCATGATAAAAACATAGCACCTAAAAAATTTCTTAATCAAGTAGAGGCAAGGTAGGAA
AGTGTCAGGAGGGCTATGGAAGTACCTGTGATTGATAAACCTGCCAATGTTTCCAAATTC
TGTTGCGTCCAAGCAAAGGGCCTCCTCATCCTCCAGTATCCTTTCAGAGCCCCAGTCTGC
ATCCAGCAGCACTGGATAAGTATGCCTCTCCTTTTTAGCAGCCCTTTCATTGTTTCGCTC
GTATAGTTCCTGATTCGTCACAATTTCGCCTACATACTCACAAATGAAAGTGCCTTTCTT
CAGGGCATTCACAGATTGAACACCCCACCCTTTCCCTTCAGGTGCTGCAAAAACCTAGAT
AATATATACATAACTTGGTAGTTAATACACAAAAAGATGCCATGAAGAAAAAAGGACACA
AATACTAAATGGCTTCTAAATGAACATGCTGAGGTATCTAACAGGAATTTACTCAGACCT
GCAAAGCAACTTGTATCCCTCGCTGGACAACACGATTTCCACATTTCTTGTTGCATCCAC
ATTTACTCCAGCACTCTTTTATAAATTTCCTAGTTAAATGGCCCTTGCATCGTTTTATTT
TCCCATATCTCTGTTGCGGTTCATTCTGCAGGGGGCAGATTTCACAGTAGTAGAAGTGTT
TTCTTTGAGGATCCAGAGACACGGCAATGGCTTCATCCAAAAATTCTTCCTTCAGCATTC
CCTTCTGCGTGTAAACAAACTCGCCACCTGTTTCCGCAGCACATGCACAAGGCAAGTCTG
AGGATAGACAATCTCCAAGACATTGTGCACAACAGTTATCTTCTGATATTCGAGCAAGAG
AAAAATCAACATGGCCACCTTGGTATACCATGTTATTTTTTATGTAGATAAAATCTGGCA
ACTCTAGTGTGCTGCTTTCATTCACCAGGGGAACTGGTATATTATCTTCACCACGAGATA
TATCTTTGAGATAAATGGGGTATTTCTTTTGAAGGACAGCCTCCATCATCTGTGGTTCTG
AAGATTGTGAGTCTTGTAGAACCTTACTCGGCTCCAATGTAGAGTTGTCCTCGTTATCAT
CTGTTACAACTTCTTTTCCTTCAGGCTGCTTTGATTTCTCACAAATGTTTCTCCCAGTTT
CACTGCTAGAACCGTTGTCCATCTCCAAGAAGAACCGGCACACCTTTTCCATCAACTTCA
CCAAAGAGAAATCAGGATTCTGGATTCCATATGTTTTGCGGCATTCATCTTCCACCTCTT
CTAGAACCGCATCCAAACTCCGTTGTCTGAAATAAGAATTTCCAGAAGAGTTACAAATTA
AGGAGACCTTCACTTCTGAATTGACTGAAGATGCAATATCAAACTGTGATGAATTGGAAA
CACCTTCATGTACTCTATCCTCCATAACTTTATCCTTCACAAAATTTGATCTTGTTCCTC
TAGCAGCAGCTTGAGGAGATTCTAGACTCTTTCCTTTATCCTGAGCTGGTGGACTAGAAC
CCAAAATTTTAGCTTTTTTGTTAGCAAAGTTAACAGCAGAAAATGAAGCCTGGCCATGCC
GATGTTCGAAATTGTAATTCAAGTTTGATTCCTCATTACTCTCCTTTGTTAGAATATCAA
TCAGTTCTTTATAATTATCTTCTTCAATGAGCTTCCAGTCATCCTTATACAATTTTACCA
GTCTTTTTAGCGTTTCCTTAACCTTTTCTTCGGCGAAGCCAAAATGCGCCACTGCCATGG
ATGCCTCTGCTATTTTTGTACTGTGACCACCAGTATTTCGTGCCATATCTAACCGAAAAT
TCAATGCAATTTAATCTGGAACTAACTTCCTCTGGCCCTTCACCTTCAACAATAGGCTTC
AAAGTGAGAATTCTTGTCCACTTCTGACAAAAAATATTGTTAAAACTTTTAAAGTGGAGG
CATCTCCTACTCTGATTTTTAAGTCCCTTGGTGTAAAACCAATTTGGACTCTTCAAATCT
GACATGAAGTTAAAAGAAGAAAAATTGTCAGCTGAACTATTTCAATTGAGTGACGCTAGA
AAAAAAAAACGTTAAACATTAAATCTTAAACCCTAAATCTTTACAAAGACACAAAGAAAT
CATCAATTGCAAAGGTTTGAACTTTATCACTCAAAAAAGAAATAAGAATATAATTAAAGA
TTTATCTCATCAATATTCTAAGAAAAAAGTCGGTTTCTTTTCTCTTTTGATTAATCTTAT
TGTAGGAAGGCTCTTGAAAAAGACCCTGGTGGGGTCGAGTTTTCCTTGAAGGAAAAAACA
TGACAAAAAACCCTAACCTACTGTAAATTAAATAATAGGTTTGTTGCAAGAAAAGAGGTT
TAAAGAGGTAAAAACCTGAAAACTCAATTTCAAACCCCACCATAGTTCATTGAAACTCTT
GCAAAATAGGAGAGATTAATGAGTTTATAGCTCACTAATACTCTTGACAAGGATACTTAA
TCTATCATAAATAAAATTTAAAAAGAAAAAAACAGAAGGAAAAATACTTACCACTCAAAA
AAAAGTCAAGTTTCTTCCTCTTTGTGCCTCGTGGCACGACTGTGTAGCCCTGTGCTGTGA
GCTTTCTCACATGTTACACTCCAAGTTTCTCTCTTTTATGCTGCCCCTCTTTGATTTGAG
TGTCCTACTCTTTCCTTATCTATTTTTCTGGGGTTTCAAGAACTAATTTATGTATTGTAT
TTGTTAATTTTTTAACCCGATTTTATGTATTTATGCCGATCGGTCTTCTTCTTGAC
