# Supplementary material for: Phylogenetics and evolution of Su(var)3-9 SET genes in land plants: rapid diversification in structure and function
Source: BMC Evol Biol. 2011 Mar 9;11:63. doi: 10.1186/1471-2148-11-63 (PMC3063831; doi:10.1186/1471-2148-11-63)
Supplement: Additional file 6 — Genomic DNA sequences and corresponding mRNA sequences. A zip file provides the 24 genomic DNA sequences and corresponding mRNA sequences used for gene structure analysis with fasta format containing a concise annotation. [file 1471-2148-11-63-S6.ZIP › genome_and_mrna_sequences/PtSDG18_mrna_sequence.fasta]

>gw1.IX.1069.1|GENSCAN_predicted_CDS_3|1602_bp
atggcagtggcgcattttggcttcgccgaagaaaaggttaaggaaacgctaaaaagactg
gtaaaattgtataaggatgactggaagctcattgaagaagataattataaagaactgatt
gatattctaacaaaggagagtaatgaggaatcaaacttgaattacaatttcgaacatcgg
catggccaggcttcattttctgctgttaactttgctaacaaaaaagctaaaattttgggt
tctagtccaccagctcaggataaaggaaagagtctagaatctcctcaagctgctgctaga
ggaacaagatcaaattttgtgaaggataaagttatggaggatagagtacatgaaggtgtt
tccaattcatcacagtttgatattgcatcttcagtcaattcagaagtgaaggtctcctta
atttgtaactcttctggaaattcttatttcagacaacggagtttggatgcggttctagaa
gaggtggaagatgaatgccgcaaaacatatggaatccagaatcctgatttctctttggtg
aagttgatggaaaaggtgtgccggttcttcttggagatggacaacggttctagcagtgaa
actgggagaaacatttgtgagaaatcaaagcagcctgaaggaaaagaagttgtaacagat
gataacgaggacaactctacattggagccgagtaaggttctacaagactcacaatcttca
gaaccacagatgatggaggctgtccttcaaaagaaataccccatttatctcaaagatata
tctcgtggtgaagataatataccagttcccctggtgaatgaaagcagcacactagagttg
ccagattttatctacataaaaaataacatggtataccaaggtggccatgttgatttttct
cttgctcgaatatcagaagataactgttgtgcacaatgtcttggagattgtctatcctca
gacttgccttgtgcatgtgctgcggaaacaggtggcgagtttgtttacacgcagaaggga
atgctgaaggaagaatttttggatgaagccattgccgtgtctctggatcctcaaagaaaa
cacttctactactgtgaaatctgccccctgcagaatgaaccgcaacagagatatgggaaa
ataaaacgatgcaagggccatttaactaggaaatttataaaagagtgctggagtaaatgt
ggatgcaacaagaaatgtggaaatcgtgttgtccagcgagggatacaagttgctttgcag
gtttttgcagcacctgaagggaaagggtggggtgttcaatctgtgaatgccctgaagaaa
ggcactttcatttgtgagtatgtaggcgaaattgtgacgaatcaggaactatacgagcga
aacaatgaaagggctgctaaaaaggagaggcatacttatccagtgctgctggatgcagac
tggggctctgaaaggatactggaggatgaggaggccctttgcttggacgcaacagaattt
ggaaacattggcaggtttatcaatcacaggtgttatgattctaacttgattgagattcca
gtggaagtggagactccggatcatcactattatagagtatga
