# Supplementary material for: Phylogenetics and evolution of Su(var)3-9 SET genes in land plants: rapid diversification in structure and function
Source: BMC Evol Biol. 2011 Mar 9;11:63. doi: 10.1186/1471-2148-11-63 (PMC3063831; doi:10.1186/1471-2148-11-63)
Supplement: Additional file 6 — Genomic DNA sequences and corresponding mRNA sequences. A zip file provides the 24 genomic DNA sequences and corresponding mRNA sequences used for gene structure analysis with fasta format containing a concise annotation. [file 1471-2148-11-63-S6.ZIP › genome_and_mrna_sequences/SmSDG1_genome_sequence.fasta]

>scaffold_3|2507358|2511356 (3999 bp)
TGCTGGGCAAATGCGGTCGCCATAGCGTTCCAAGAAACCATACCCCTAGAGGGCATACAA
TCGAATATCCGCTTGGCGGTATGTATATTCCCGGCTTGGGCATATGCCGTGCACATTGTG
GTCCACGTCACCTCGTCCCACCCAGGCATCTTGTCCACCACGCGCTCGGCATCTTCCAGA
TCCCTATTCCCGGCATATGCCTGTAGGAGGGAGTTCCAGGTTCGAATATCTCGAGCGCCG
GCGCGGTCGAAAGCCATTGCGGCCTCATCCAACCGTCCGTGCTGGCCAAGTGCCATGATA
ATGGCCGTCGATGCCACTGCATCCCTCTCGGGCATTTTCTCGTAGAGCGCTAGTGCGGTG
GGGAGGTCTCTGTTCCTGACGAGCAAAGCGATGGAAATATTCCAAGAGATTATATTCCTT
GGGCGCATAAATGGATCAATGATCTCTGGGTGGATGATCTCGATATGTGTGAGCGGGATT
TTCAAAATGTGGAGCTAGGGTTTAATGCTCTGACACGGGCGGCGGTGTGTGAGAGAGTGG
CTGCAATCCAGAAGAAGCAATGCCTCGGACTAGCAAGAATGTGGATCACAAGCGCAGGGC
AGAGGTGTTGGTAGGAAATCGCCGGGCGATGAGGCTCAAGACTACTGGAATGAGCGCCGA
TCTTGCCGATCTTGCGAAGGTAGGGGCAGAGGGCGAGGTGGATGTGGAGAATGGCCAAGC
TCTCTCGAAATCTGGGAACTTTGTGCTCGGCGATGCCGCGAAAGTGAAGAACAATCTCCG
GATCTTCAATATGTGCTACTTGCAAGCGATCAAGGTGTGACATTCTTCCATTCTTTGGTT
GTGTCTTAGATGTTTTCCTTCTCTTTTCTTTTTTCTCTTTCCACAGGAAGAGCAGGAGCG
TTGCAAGAAGATGAGGAACGCTTCCCAGCGTCCCGACTTGAAAGCGATCTCCAAGGTGAT
CATCTATGCCAAAACGAAGAACCTCTAACATGTTTCTTCTTCACAGATGCTGCGCATGAA
CGCGATTCTTTTTCCGGAGAAGCGCATTGGCGACTTACCTGGTATGCTTTTTATGATCTT
CGCGTCGAAGTATACAATGCTTCTTTCTAGGAGTAAAAGTCGGAGACACTTTCTTCTCTC
GAGCTGAGCTTGTCAGCGTGGGGATCCACAAACACTGGATAAACGGAATAGATTACATTG
GAAAGGTACTTGCTAGTAGCACGATGATTTATCTCTCACGCTTTGCTTAGGGAGACAACG
ATCACAAGACATATAACTTGCCTCTGGCCATTTCTATCGTCATGTCGGGAGGCTACGAGG
ACGACGTTGACAACTCCGATGATGTGATTTACACAGGACAAGGTGGAAACAATCTCGCTG
GTGACCGGCGCCAAATGAAACATCAAGAGATGAAGCGTGGTAATCTGGCCTTGAAGGTTT
GTGCTTGCTTTACGTTCCATTGGCTTACGTGCTGAGTTTGCAGAACTCTATTGAAGAAGG
GAACCCTGTCAGAGTCTTCCGTGGCCATGACTTGAGGCACAGCTACACTAAAAGGGTGTA
CACGTACGATGGCCTCTACAAGGTATTCACGATCGATTTCCTAGTCTGCGTTGTTTTAAC
TGTGTTTGTAGGTAGTGGACTATTGGGCTGAGAGAGGGATATCCGGTTTCAAGGTTTATA
AATTCAAGCTAAGGCGCTGTGAAGGCCAGCCAGCGCTTACCACTGAGCAAGTCCGCTTCT
GTAGAGGAAAGCTTCCTGTGGCGCCATCTGAGCGCGGGTGAGTACGCAGTGAACTTGGTT
TGGAAAACTAAAGTTTGATCCTCTCTTTTGCAGACTGGTTTGCAAAGATATTTCCAATGG
ACTGGAAGTTTTGCCAGTTCCCGTGTCGAATCTCGTGGACAATCCGCCTTGTGCACCCGA
TGGTATTTCACAAGTTTCATGCATTCTTTGTGTGACAAATGACTTTCGTAGGCTACAGAT
ACATCAACAAAATCGAAATTGATGACGGGATTGTACTTCCGCCTCCAGCGCTGGGATGCA
GTTGCAAGGGGCTCTGCGTTGATCCTAAAACATGCAGCTGTGCAAAACGAAATGGACACA
CGTTTCCATACGTTGACAGCCATGGTGGCAGGTTCTCGACTCGATTTTTCGTGCAAGACT
GATTTTCTTTTGTGTTTTTTAGACTGGCTGTGCCTCTTGACGCCGTGTATGAGTGTGGCC
CAAACTGCGGGTGCGGTCCGGCATGTATAAACCGAGTGACGCAGCGTGGCCTACGTTACC
GCCTTGAGGTGAGCATTGTCAAGTGTTGGCGGCAATTTTGATATGTTGTTGCTACGATTT
CAGGTGTACAAAACCCAGCACAAAGGATGGGCTGTTAGATCATGGGATTCCATCCCTGCT
GGAGCGCCCGTCTGTGAATACTTTGGCAAAGTTATAAAGTCTGACAGTCTCGACGTAAAG
AGCGACGTCTATTTGTTTGATCTGGATTGCATTCAAACCATGCGAGGAGTTGACGGCAGA
CAGGTATACCATTTACATTTGGATTCGAGAATTTCTAAAACTTCTTCTCCAGAGACGGTG
GGGAGACTTGAACAAGTTTTTGGACTACCAGAATGGGAAAGTTAGCTGCGAGTCCAGGGA
CGCTGAGGATGCGGAACACCATGGACAAGCGGAGTTTTGCCTGGACGGAGGCGAGTGTGG
AGCAGTAGCGCGTTTTATCAATCACAGCTGCGAGCCAAACCTCTTCATCCAGTGCGTTTT
ATCGACTCATCACGACATGCGAATCCCTCGGATTGTACTGTTTGCAGCTGACAACATAGC
ACCACTTCAGGTAAAACTTTTCGCAAATCTAATAGACATCCAGATGATCTTTGTTGTGAA
AATGGCAGGAGCTAAGCTACGACTATGGCTATGCACTCAACAGTGTGGTCGATTCTGATG
GTCTAGTGAAAAAATTGCCGTGTTACTGTGGAGCACTCTCGTGTAGGAAGCGACTTTATT
AACAGCGGAAACGGATGTAAGGAAGTTCTTGACAGATTGATGATGGCAAGTTCTTATGAT
ATTTGTTTCGCAGGAACAGTATCATGTTTGTATTTGATTGTAAAAGGTTGCGGCTTCGGA
GGTTTATATTATCGTCAGGTTCACAACCTTTTCACGAAGAGTTAGACTGGATATTGATGA
AATTTTGGCCAAGCGAACCTTATGTAACAGGAACAAAATCTTAGACCGCGATTAATATTA
TATGGAGCCAACCCAGGCCCAAGAACTGTCTCGTTTTTAAGAGATTGCTTGAGTCTCAGA
GGATTGGAAAAAGTATGAGCTTGTCACTAGGTGATACTACGATGGAGCTCGAGGTTTGGA
TCATTGGCCTTGGGAAGTCTGATGATGGAAGATCACCTGGATTTTAAGAAGAGTGAAAAA
TTGTAAGATAAAATGGCGGGATCGTGCTAAAGAAGAAAAGCTCAACGGCTATATCACTCT
CAAATTTTTCTTTTGGGCGGCTTGGTCAGTAAAGAGACGGAAATGTGCCTGGGCGCGATC
ACGGTGGAATAGGGTCCGACGATCTTCTCGCCCGCCCTACTCTAGGTACGCGATCTTTCT
TTTCGCGCCTGTTCTTTGCTGGATCGTCTCCAATTCTGGATGCTAGGGTTGCGCGACATG
GCAAGAGGAGGGATCCGGAGGTCGCGCTGCGACGAGAATGCGAGGAGGGCCGAGGAAGAG
GAGGCAGAGGCCGTGAAGCGGGCGAAAGGCGCGGATTATGGCAGCGCCAGGGAGAAAGAG
GGCACTGGATCGAGTAAAGAGCAGCAGCAGAGTAGGAAGGGCAAGAAATCTGGGCGTAGG
AGAGGCCGCGCGAAGAAAGACGGGAGCTCCATGGCGACGGCGTTGCTCCCGATCAACGAG
AATGCATCTGGATCGTCTCTGGAAGGGGGAATCGCCAAGAAAGACGAGGATTTGCTCGTG
GACAAGGCCAAAAATGTTGAAGTGGAGGCTGTGGCATGT
