# Supplementary material for: Phylogenetics and evolution of Su(var)3-9 SET genes in land plants: rapid diversification in structure and function
Source: BMC Evol Biol. 2011 Mar 9;11:63. doi: 10.1186/1471-2148-11-63 (PMC3063831; doi:10.1186/1471-2148-11-63)
Supplement: Additional file 6 — Genomic DNA sequences and corresponding mRNA sequences. A zip file provides the 24 genomic DNA sequences and corresponding mRNA sequences used for gene structure analysis with fasta format containing a concise annotation. [file 1471-2148-11-63-S6.ZIP › genome_and_mrna_sequences/SmSDG1_mrna_sequence.fasta]

>GENSCAN_predicted_CDS_1|2058_bp

atgaggctcaagactactggaatgagcgccgatcttgccgatcttgcgaaggtaggggca

gagggcgaggtggatgtggagaatggccaagctctctcgaaatctgggaactttgtgctc

ggcgatgccgcgaaagtgaagaacaatctccggatcttcaatatgtgctacttgcaagcg

atcaaggaagagcaggagcgttgcaagaagatgaggaacgcttcccagcgtcccgacttg

aaagcgatctccaagatgctgcgcatgaacgcgattctttttccggagaagcgcattggc

gacttacctggagtaaaagtcggagacactttcttctctcgagctgagcttgtcagcgtg

gggatccacaaacactggataaacggaatagattacattggaaagggagacaacgatcac

aagacatataacttgcctctggccatttctatcgtcatgtcgggaggctacgaggacgac

gttgacaactccgatgatgtgatttacacaggacaaggtggaaacaatctcgctggtgac

cggcgccaaatgaaacatcaagagatgaagcgtggtaatctggccttgaagaactctatt

gaagaagggaaccctgtcagagtcttccgtggccatgacttgaggcacagctacactaaa

agggtgtacacgtacgatggcctctacaaggtagtggactattgggctgagagagggata

tccggtttcaaggtttataaattcaagctaaggcgctgtgaaggccagccagcgcttacc

actgagcaagtccgcttctgtagaggaaagcttcctgtggcgccatctgagcgcggactg

gtttgcaaagatatttccaatggactggaagttttgccagttcccgtgtcgaatctcgtg

gacaatccgccttgtgcacccgatggctacagatacatcaacaaaatcgaaattgatgac

gggattgtacttccgcctccagcgctgggatgcagttgcaaggggctctgcgttgatcct

aaaacatgcagctgtgcaaaacgaaatggacacacgtttccatacgttgacagccatggt

ggcagactggctgtgcctcttgacgccgtgtatgagtgtggcccaaactgcgggtgcggt

ccggcatgtataaaccgagtgacgcagcgtggcctacgttaccgccttgaggtgtacaaa

acccagcacaaaggatgggctgttagatcatgggattccatccctgctggagcgcccgtc

tgtgaatactttggcaaagttataaagtctgacagtctcgacgtaaagagcgacgtctat

ttgtttgatctggattgcattcaaaccatgcgaggagttgacggcagacagagacggtgg

ggagacttgaacaagtttttggactaccagaatgggaaagttagctgcgagtccagggac

gctgaggatgcggaacaccatggacaagcggagttttgcctggacggaggcgagtgtgga

gcagtagcgcgttttatcaatcacagctgcgagccaaacctcttcatccagtgcgtttta

tcgactcatcacgacatgcgaatccctcggattgtactgtttgcagctgacaacatagca

ccacttcaggagctaagctacgactatggctatgcactcaacagtgtggtcgattctgat

ggtctagtgaaaaaattgccgtgttactgtggagcactctcgtggttgcgcgacatggca

agaggagggatccggaggtcgcgctgcgacgagaatgcgaggagggccgaggaagaggag

gcagaggccgtgaagcgggcgaaaggcgcggattatggcagcgccagggagaaagagggc

actggatcgagtaaagagcagcagcagagtaggaagggcaagaaatctgggcgtaggaga

ggccgcgcgaagaaagacgggagctccatggcgacggcgttgctcccgatcaacgagaat

gcatctggatcgtctctggaagggggaatcgccaagaaagacgaggatttgctcgtggac

aaggccaaaaatgttgaa
