# Supplementary material for: Phylogenetics and evolution of Su(var)3-9 SET genes in land plants: rapid diversification in structure and function
Source: BMC Evol Biol. 2011 Mar 9;11:63. doi: 10.1186/1471-2148-11-63 (PMC3063831; doi:10.1186/1471-2148-11-63)
Supplement: Additional file 6 — Genomic DNA sequences and corresponding mRNA sequences. A zip file provides the 24 genomic DNA sequences and corresponding mRNA sequences used for gene structure analysis with fasta format containing a concise annotation. [file 1471-2148-11-63-S6.ZIP › genome_and_mrna_sequences/SmSDG3_genome_sequence.fasta]

>scaffold_73|430858|433758 (2901 bp)
CGAGCGCGATATCGTGTCATGGAACGCGATGCTCTCGGCCTACACCCATCTCGGCCTCGT
CGACGAGGCCAAGAGCTTCGTGGAGCAAATGCCCGAGGTGAGCATGGTGACGTGGAATGC
CACGTTGTATTCCCTCAGCCAAGCTGGCCATGTCATGAGGGGAAAAGCTCTCTTTGAAGA
AATGAAGCTCAAGGACTATTACTCCTGGAATGTGATGCTCTCGGTATATGCCCAGAACGG
GCATCTGGAAGAAGCCTTGGACGTTTTCCACTGCATGCCCGAGAGAGGTACCGTCGCCTA
CAATACAATGATCGCAGCTCACGCTCAAAACAAGGATCTGGATCGAGCAAAAGTGCTATT
TTTCCAAATGCCGGAGTGGGATACAATCACCTGGAACGCCATGATGACCGCGTTTGCGAA
CAAAGGTCTTCTCAACCACGCGCGGCGATTGCTACGCTTGATGCCGGAGCCCAATCCCAT
CTCCTGGAACGCTCTCATTGCAGCCTTTGGAAGCAATGGACGCCTGAGTAGCGCTGTGGA
GATTTTCCAGGAGATGGTTCTCGAGGGATCCAAGGTGAGCGAGACGACTTTCGTTTGCTG
GCTCCTCGGTTGCAACCACAACGGAAACGTTGCTTCTGGCTGGTCGTGCTTCCGATCAAT
GTTCGAGCATTCTGTCCCGCCATCCAGACAAAGTTACTCGTGCATGATCGATATACTTAG
CAGGGCTGGTTACCTGAGAGACGCCGAGGATCTCATTCGCTCCATGCCTTACGCTCCAGA
CTTTGTCGACTGGCAGTGCTTGCTCGGAGCTTGCCGAGGGAGCAGCGAGAACCGCAGAGG
TGGCGCTCGAGCTGCAAGGCAGGCAATCGAGTTAGAACCCAAAGACGCTTCCACTTACGT
GCTGTGGGCGAACATCGAGGTCCCGAAGCAAAAGCTTGTTCATCTCTAGAATTTCAAAAA
GGCTTTTCTCTTTTGGTCTCTGTGAATATTTACAACACTAATACAACCTTCCTCGGCATC
CAGACGATCCACAGTGGCACGGGCAACCCCTTCCTGGTAATAACTTGTACCTGTAGTCGT
AAGATAGTTCTTCTCCGCAAAGAATCTGCGAGAAACAAAAACAAAACTTAGTGGAGGTCC
GTTTGTCACCCATGGCTCGGTACTTACATCACGGCTAGCAAATAATCCAATGTGCGCGAG
TTGATAGTCCATGCTCTCCACTAACACCTGATAGTTTACAAGGTTCGGGGAACAACTGCG
TAAAGCCAGCATTCAATCAGCAACGCATCCACGATATTGCCGTCACAGTACCTGTGGTTT
ATAAACCTCGCAACGTTTCCATGCTTTGTTGCATCTATAACAAACGGTTTTATTCTTGGA
ACTCTGCTTGGTCCCCTTCGAGATCTCCCTCCGGTGTTTAAGTGCACATCAATGTCGTAC
AGATAGCTACAACCAACTTGATCGTATCTGTCCAATCAAAGTGTAAGACGAAATCCGGAA
TCCAGATCTGCAAAACAATCACCTTTCTCCTCGCCGATTTGCTTCTTGATCGTTCAGTAC
TTCACCAAGGTACTCGCAAACAAACGTTCCACGGGAGATGTTTTGAGCGGCCCTCACAGC
CCATCCCTTTGACAACACAGGCACTTAGTTAATCCATCTTCACCGAGGAAAACAAATAAT
ACCTTGTGCCTCGTCTTGAAAACCTCCAGTTTAACTTTTACACCTCTCTGAAGAACACGA
TTCGGACACTCCTCGGAGCACATACAACTCGTATTGCACTCATAAACGAGGTAACCCTCC
TGCAAAACAAGAAACGAATGAGCTATCTTACTAGGTAGAATAATGACGCTTACTTGAAGA
ACGATGCGGCCTTCTCCATCGTAAGGAAACCTCCGAAGCATTTCTTCTCCCCATATGTCA
CATGCGTCTGCGTAATCACTATCAAACATTTCCACGTGATCACACGACCTTGATGAGCAT
CGACCCCGTCCGCAAGAACAGCCGATTTGCGAATCCTGGAAGTTACAAAGAGAAAAAACA
GAAAACCGAGAAATTAGAACTTGAGAACCAATATAAACAAACCTTCGTATCAAGTCCCAA
AGACGGATCAAGCAAACGATCTGTGACGTAGCTGAAAGTCTCCCACGGTTTTAGAGAGTC
GACGTGGTACGACTTTCCCTCCCTACACTGCAAGCAGTTGCAGGGATCGGTCTCTTCGTC
CTCCACACAAGGAACCGGTACACGCTCTTTCCCGAAGCTTATGTCTTCGCAAAGAACCAC
GCTCTTTTTCCTGGCCGACGCAGCAACGGCACCCTTCCGGAAAACATGCAGCCTCATTTC
CGAGGTGCGCTCTGGAGCTCTAGCGGTACAGTTTTGAGGACAAGTGAAACCATCTCGAGC
CCACTCAATCTCCTGCGGAGCAGCCAATTTCACAGCGTTTGCGTGCGTTCCCTTGGGGAC
TGAGTCGTACTGTTCTTCCAGAGTGCGGTAGAACCGTGCCTCGCAGCATGCAGACCGAGC
AGCAGCTAGAATTTCATCATCTCCAGGAGGTCCAGGCAGCTTGGCAGCAGCCCCACGTTC
AGCTTCCGATCTCTCGCTCTTCTGTTGCTGCACGCTGTGCAGTGCCTTCTTGATGCGAAG
AATGGAGTTCATCCCATGCTGGCTGAGTTTTCCACGCCTCCGGTTACTACGGTTGCCTTG
AGTCACGCCCGTTCTCGATTTCGAGATTGTCCCAACGTGTGAGGACATGTGTACTGCTTG
ATGATGCCGGCCCAAGTCTGGTAGCGCACGGAATTTTTTCCCGCACAGCTTGCAGGTGTA
CTTGTGCTCCGAGCCGTCGTTGTCTACAGAGTAGCAGTTCCCATCGAGGTACTCGAGTGC
TTCCATCTCGTCAGCCGAATA
