# Supplementary material for: Phylogenetics and evolution of Su(var)3-9 SET genes in land plants: rapid diversification in structure and function
Source: BMC Evol Biol. 2011 Mar 9;11:63. doi: 10.1186/1471-2148-11-63 (PMC3063831; doi:10.1186/1471-2148-11-63)
Supplement: Additional file 6 — Genomic DNA sequences and corresponding mRNA sequences. A zip file provides the 24 genomic DNA sequences and corresponding mRNA sequences used for gene structure analysis with fasta format containing a concise annotation. [file 1471-2148-11-63-S6.ZIP › genome_and_mrna_sequences/SmSDG3_mrna_sequence.fasta]

>GENSCAN_predicted_CDS_2|1383_bp

atggaagcactcgagtacctcgatgggaactgctactctgtagacaacgacggctcggag

cacaagtacacctgcaagctgtgcgggaaaaaattccgtgcgctaccagacttgggccgg

catcatcaagcagtacacatgtcctcacacgttgggacaatctcgaaatcgagaacgggc

gtgactcaaggcaaccgtagtaaccggaggcgtggaaaactcagccagcatgggatgaac

tccattcttcgcatcaagaaggcactgcacagcgtgcagcaacagaagagcgagagatcg

gaagctgaacgtggggctgctgccaagctgcctggacctcctggagatgatgaaattcta

gctgctgctcggtctgcatgctgcgaggcacggttctaccgcactctggaagaacagtac

gactcagtccccaagggaacgcacgcaaacgctgtgaaattggctgctccgcaggagatt

gagtgggctcgagatggtttcacttgtcctcaaaactgtaccgctagagctccagagcgc

acctcggaaatgaggctgcatgttttccggaagggtgccgttgctgcgtcggccaggaaa

aagagcgtggttctttgcgaagacataagcttcgggaaagagcgtgtaccggttccttgt

gtggaggacgaagagaccgatccctgcaactgcttgcagtgtagggagggaaagtcgtac

cacgtcgactctctaaaaccgtgggagactttcagctacgtcacagatcgtttgcttgat

ccgtctttgggacttgatacgaaggattcgcaaatcggctgttcttgcggacggggtcga

tgctcatcaaggtcgtgtgatcacgtggaaatgtttgatagtgattacgcagacgcatgt

gacatatggggagaagaaatgcttcggaggtttccttacgatggagaaggccgcatcgtt

cttcaagagggttacctcgtttatgagtgcaatacgagttgtatgtgctccgaggagtgt

ccgaatcgtgttcttcagagaggtgtaaaagttaaactggaggttttcaagacgaggcac

aagggatgggctgtgagggccgctcaaaacatctcccgtggaacgtttgtttgcgagtac

cttggtgaagtactgaacgatcaagaagcaaatcggcgaggagaaagttgttccccgaac

cttgtaaactatcaggtgttagtggagagcatggactatcaactcgcgcacattggatta

tttgctagccgtgatattctttgcggagaagaactatcttacgactacaggtacaagtta

ttaccaggaaggggttgcccgtgccactgtggatcgtctggatgccgaggaaggttgtat

tag
