# Supplementary material for: Phylogenetics and evolution of Su(var)3-9 SET genes in land plants: rapid diversification in structure and function
Source: BMC Evol Biol. 2011 Mar 9;11:63. doi: 10.1186/1471-2148-11-63 (PMC3063831; doi:10.1186/1471-2148-11-63)
Supplement: Additional file 6 — Genomic DNA sequences and corresponding mRNA sequences. A zip file provides the 24 genomic DNA sequences and corresponding mRNA sequences used for gene structure analysis with fasta format containing a concise annotation. [file 1471-2148-11-63-S6.ZIP › genome_and_mrna_sequences/SmSDG4_genome_sequence.fasta]

>gw1.18.733.1|scaffold_18|1698479|1719038 (20560 bp)
GGATGTTTGAATGGCATCTCCTATCCATCATTTACTAGAGACATAGTCCGTTGGGCCTTA
TCTATTGCCCTCATGACACTAACCACCACCTTTTGGTGTTTTAGAGTGTTTGGGTGTCCC
AATGATGGCCTCTTTGACAATGAACATTTACTTTTACAACATTGATTTACTATATTGCAA
CATAAGCAACTTATCCCTGATATGGGTATATTTAACTTCTTTATGCCATTAAGAAGTCTT
GGGTAACTACCTTCTACTTGTTTAACCAATTACCTGCACCTCTTGCTTAGTTGCCCCATA
GTTGTCAAGTCCTACAACTCATTGCTTGGTGCTTCCACACCTCCATCATTATTTGGGTCA
CCACACTCCAACCACATGCCTTCCAGCATAGGCTATGCCATTCCCATTTCCATTGGGATT
CCTTTGGCAAGGGGTTCTCATGAACCCATCAACATAACCTCAAGGCATCACACATTGGCC
CATTTGGTGTCTCCACACCATCGGCTCCATGCGTCTGCCTTTATGACACTTTGCACTTGT
GTCTAGGTCTTTGCCAAGACCAACTCAGTCGTTTCTCATGCTTACTATCCGTTAGCACTA
CATCATAGTGTTCGCACACAACTCTACACCAAAGTTGCTTTTTCTAGGAACACCTTTCCC
AAGACTTTAGCATGGCACATTTTGCCATCGATGAGATACCCTCTGTTCTCATCCTTGGAT
CCTATAATCCCCCTCCATCATTCGTGAGGTACAACACACCTCAGTCCAAATGCTTCCATC
AATCCTTCAGGATTATTCCTTGACTCTATTTGAGTCCTTCAGCTTTTTGGACTTTGTCAT
TCGACGACCCATGAGGTCCCACCTTTGAGGTGCCAGCTCATTGGAATACAACTTCTTGTA
TTCAAGTCTTACTCATAAGGACCATCTTTGCAAGTGTTACTCCGACACTTAGTATCCTCT
TTGCCATAAATGCATTCATATTAAGACTAGTCTACCATGTTTGCTAAACACCCTTGTTAT
CATGTCTTTTGTGTTAGTCTCATTTTAGTCCCAAATACTATTTATGGAAAGTGTCTAATT
GAAAGTCGAGAAGACGCTGGAACTACAGATTTGTTCTCTTGGGCAACCTTTTGCCCCTTA
CGACCACTTGTCCATGTGATGAAAATACCAACTCATCCTCTAAGTACACCCCCAACTCCT
TGGGTTGTTCCACCATTTATTAAAGGTAGCCCTAGGTACCATTTCAAAGACTTGTGTCCT
CTTCCATATTTGACCTTCCACGGTTATTAATTCCGGTTTTAAATTTATGAGCACCAACTT
TAACTATATGAGGGTAATCTTTTGACTCCATTATCATCTTGGAGTTTGCATCTTTCCCGT
GATCCCAACTATAGTTGTTTACCATAACTACATTAGCCCGTTTGCTGCGTCAAACGCTCA
TCTGGATCACATCCTCAACTCTCTGAGGAAACCCTCATTCTATTCCCAAGATCCCAAAGT
CGTTCCCTTACTGGCCCTTTTCCATCCACCACATCATGCACAAGTTCACGCATGAACTTG
AGTGGAGAGCCATGTCCTCTCGACATGCTACTCCTTGAGGATAGGTCCATACCTAGGACC
TTCCAATTCCAATACAAGTGGTGATATACTTGGCCACCAACAAGAGTCGGACTAAGGAAT
AGCTCCGATACCAAACTGTAAGTGACTACATTTTTCCATTCTACTTTAATCACTTAACCA
CATCTCCAACCACTTGAAGGAGTTTCATTCACAACCTCCATAAGTCCCACTCAGGACTTG
GGGTTTGCTAGCCCCGAGAATGGCATCCATGCCACTCAACCTTTGCACTTAGTCCCAATG
CTCCATGTGACCGGTCCCATGACCGACACCCCAAGGCACCACCAACATACCAGCCTGTTA
CGCTAGGCTATGCCTAATCACCTTGGTCATATTGGTGGTCCCACACCTCCTGTATTGCAA
TCCCGTCACTCCAAGACTGGGCCATCCGTCCATGAGTGGTCATCCCAGATCCACTCTTTA
GCATCCTTAGGATGCCCGCAGACATGGGGAATAGCCTTCCCCAATATCTCCTTTCTGGTC
CCCACCAAGTCCCTTTCTGTCTTTGGCCGTGTTCGCCAATACTGCTACTGGATCAGGGCC
CATAGGCCCGACCACTAAGTCCCACGGTCCTCTGGGACTTCCTCACCGCATGACTATATC
CTTGGTCACTACACCAAAGGACTATTCCTCTTCCTTTCCACAGTCTGGGCCTTTGGGACA
ACATTTCGGAACACCGTGGCCCTACGCGGGCCTCATGGGTACTCTCCCCACCTTCCGCCT
TTGGGTGCTCTAGCCATCGGTTTAGAGCGAGGTTCTGTTGAGCCACGCTAGGTATCCAAG
TAGGTAGTGCCACCCACACTTGGACTGGGAGCATCGGCCAGTCGATCTCCCGGGGGAACT
AGAGCCGGCTCTTGAACATTTCACCAAGCTACCCCGCTTGTCGGTCCGTGTTCACTTTAG
TGTTGGACTTCCCAGTGGGCAGCTTATCACCCAACACTGGGTACAGCCTTCCTAGGCCAA
ACTAGCCTTTCTTAACTAGCCTAACTCCACTGCAGTCCTCCCCCTTACTATACTTTTGGA
GCTCACCAAACCCCCTAGGGTCTGGGAAATGAACGCTTTGGGCTTTCACCCTCTCAGACT
CGGACTCGGACTCAGACTCGGTCTCGGTCTCGGTCTCGGTCCCAGTCCTGGTCCCGGTCC
CAGTCTCGGTCTCAGTCCCGGTCTCTGTCTCGGTCTCGGTCCCGGTCTCGGTCTCGGTCT
CGACTTCAGACTCCATCTCGGTCCCTACGCAAGCCTCGTGGTTACTCTCCCCGCCTTCCG
CCTTTGGGTGCTCTAGCCATGGGCTTAGAGCGAGGTTCCATTAAGCCACACCAGGTATCC
AAGTAGGTAGTGCCACCCACACTTGGACTGGGAGCATCGGCCAGTCGATCTCCCGGGGGA
ACTAGAGCCGGCTCTTGAACACTTCACCAAGCTACCCTGCTTGTCGGTCTGTATTCACTC
TAGTTTTGGACTTCCCAGTGGTCAGTTCATCACTCAACACTGGGTCTAGCCTACCTGGGC
CAAATTGGCCTTTCCTGGCCAAATTGGCTCCACTGCAGTCCTCCCCCTTACTATACTTTT
GGAGCTCACCAAACCCCCCAGGGTCTGGGAGACGAATGCTTTGGGCTTTCACCCTCTCAG
ACTCGAACTCGGACTCGGACTCGGACTCAGACTTGGACTCGGACTCGGACTCGGACTCAG
ACTCGGACTCGGGCTCAGTCTCGGCCTCGGCCTCGGTCACGGCCTCGGTCCCAGTCTTGG
TCTCGGTCCCGGTCTCGGTCTCGGTCTCGGTCCCGGTCTCAGTCCCGGTCTTGGTCTCGA
CCTCGAACTCCATCTCGGGTCCTTCTCGGACTCCATCTCAGATTCCATCTCGGGTCCATC
TCGAACTCCATCTCGGACTCCATCTCGGACTCCATCTTGGGTCCATCTCGGACTCCATCT
CGGATTCCATCTCGGGTCCATCTCGGACTCCATCTCGGACTCCATTTTGGGTCCATCTCG
GACTCCACCTCGGACTCCAACTCGGGTCCATCTCGGACTTTTTCTCGGACACTTCCACGT
GTCATGTGTTGGTCCTTTTGGGTCCCTTTTTGGAGCCTCGCTTATTGCTCGCTTCATGCT
CATTCTTTGAGCACTCCATTAGGAGTTCCACTCCCACTCTCAACCTTTCAAGTCGGAGCC
TTTTAGTCCAAACGTGTTATGCTCGTTTGGCTTTTGCTTCGGCCACTACCACGTGGCACC
CTTTCGGCTCCACTTTTGGGGCTTAGGGATTTGTGTCTCACAGTAAACTCCCACTCCCTC
ACCAATCTTATCTTCTTGGGATGCATATGGCACCTCCAAATAGATGCTAAGACATACTAA
AATAAGGGAATGATGCAAATCAGTGATCATATCAAGACTACCAAACTGTATAACACTCAT
AGCCACTCCTTACAGAAGACAACTCCAACTCCAACCCCTACTCCTATTGCTACTTCTTCC
AAGTCTCCATGACGTCCAACATTTCCAGTCAAGCTTGCTATTGTCTTCCTCGAGCTCCTC
AATGATCCATCACTGCCAGAAATGGGGGTATTCAGCATCCACACTTTTTCTACATTCAAT
GCTACTACTGAACCATCCATGGCCATTTTCACTAGTGCTATACAATCCCCATCACAATTA
GAACTTGCTTCTTTTCTTAAGGCATAGGCACTTCCAGTGGTTCGAGAGGTATTCAAGAGG
CTCTTATCCAGCCATATATCAACTATATGCTCTTCTCCTTGCTCCATTCTGCAGCATATG
TTCACAAAAGGTGGTTATCTTTCCCAAGTGCCACCAACAGCAACCAACTCCTTGGCCTCT
TTATTTGAGGACCAAGCTTCTTGGGTCAATAGCAGCAGCTAAGTTTCTAGTCAAGCTTGG
AGCTAGGGATAATGTGAAAATAGCAAGTGATGATGTGCCAGATGGGAGTGACGACATTTT
CTAGCATTCCAACAGTCATGGCGATGACTTTCAGTGATCAAGAGACTCTAGGAAACTCAA
AGACATCAGCAGCACAATCTCCTCCAGTCAAAGCACTTGAACACCTTGGATCTTACAAGT
TTTAAAATGTGGCAGTTTCCCTTGTTAAGGAGATCCCGACTACTCAATGTCTTTTATTTA
GACCTGCATCATGCTGTTTGCTCTTCTCTACTAACTTTGCCTTTCCAAGACACACTCACA
GATCCATGTACTTTATCATGGATCCCTACAAGCTTGATAGACAACACTCTTGCAACTACT
CAATCCACTATCTCAACTCCAAGTCCTTTTCCTCACCAACAAGGACCGTCACACAAGGAT
TTAAGACCCTTGTAGCACCATTTGGACATGGTGCATGCTAGTTAGGGAGTAGAAGGTGGT
GCAGCCCTCAAAGGTTGTAGAAACACTGCTCCAATCTCTGTTTTTTACTTTGGCCACACT
CAAGAGTCTTTGTATAGCTTCCTTGACACTCAGGGAAGTTTTCTTCAGTCTACAGTAGCT
CCATATCACCCTAGAGTCACTACTCAATTGCTTCGACATGGCATTGTAGAGTTGTATGGC
TTCAGGTTTCATTATGTTTCAACTTCGATTCTCAGCATGATGTCATCAAGTATGGAACTT
TCACAAATACCATGTTCTCTTTTGTCCCTCTTCTTCTACCTTTGTTTCCATCATTTTTAT
TTCTTCATTACTTCTTATTGTGTTTCCATCATGCTCCTTTATTCCCTCTCTAGATCCCTC
AGATAGTTTGTGTTGCACAGTGGATCAACTCAAGGAGTATATTGATATTTTAGACTTTGA
CTTGTTATATATTGTAACACATAATCCTATTCCAATTAAGGATACTCATCTAATTAATAT
TCTTGTTCAGTGTTGGTCACCAAAGGAGATTAAGATTTTACAAATATTAAAAAAATGTTA
GAAAAGGGTGTTATTTAAAAATCTTAAAATCCTTTATGAACCTCATTTTATGACAAAACT
TAATAAGAGTATTTACTTTTGTATAGACTATTGTTTATTAAATGAGATGACTATCCTAGA
TGTATACACTCTTCTTCATATGATTAATCTTCACACTGGCCTTTTCTAGTTAAACTAACT
CCACTTGAATCTTCCCTCCTCTATCCACAACCCAATTTTGTGACCCTTCCATAGATACTT
TCTAAAGATTACTTTTCTAAACTTATTATACCATTACATGGAAAGTTTGCTGATATAAAA
CTGTCCCTTCCAAGCTCTCAGTGTTCTCACTGAGAAACGGGTCATGCCAGATTCCTTCCA
CTGTGCATTCTCGCACAGTATCACAAAGTTGCTGCTGAATTCCTTGCCAAAGACAGTGGC
AGTGGCGTGGAGGAGCCGATCCCGTTCCTTGCTGGATTCCGCTCCTAGAGACTAGGCGTG
GACTTCTTGGTCGTGGAGCAAAGTTCCAGGAGCATGGCATGGTCGCTCTGTCCTTTCCTT
GTCAGCATCCAGCCATACAGAAGCTGGCCAACCAACACGCTTGCATCCACTGTGATAAAA
CCAGCATTGTGAGAATTGCGGTGGGATGACAAGTGCATGGAAACCCAGTGGTTGAGATGC
TTGCAAATGCTTGTGTCCCATGATTTGTGTTCTCCAGCAGCCATGAGCTCCTGGACAAAA
AAAAAACAAGCGAGACTTTTCGATTAGAAACAGCACCATCGTTTTCGTTTGGACGACTTA
CCTCCAATATCTGCTGAACACCAAAGCTGACGTCCACAGACTTCCACTCTATCCACGGGA
GCTCATGGAAAAGATCGTTGCACCACTTGATCCACTTCAAACTAAGCGGCACGAGGCTAC
TAGCGTAAGTGTGTAGAGCAAGAGCATGAGCTTGTCATGCTGCCTGCCACCGCCGGCTAT
GGCTTGAGCTTTCAAAGCGTCAAGCCACTCGAAGGGCTGCTTGATGCTTTGGAGCTGAAG
CAGCAGCCAGGTGAAAAAGAGGCTACTCACTGGGTCGCTCACGTCGAACAGAGAAGCGGC
GTCTATAAGGCACGTAGATGTGGGGGTGGAGGGAATCCGTTTTGCGATGCTCACAACATC
TGAAAAGAGTGAAAAAAAAAGAGTTAATCTTGAAAGCTAGCACAGGAGAAAGGGAAGAAA
TGCATACTTCCAACTTCTGATGCCATTACTTTACTGGCTTGGAAAGTCAATTGATCGAGC
TGCAAGGGAGAGTTAGAATCTGCTTCCAGGAAAAGGAAAAAATAGAAAGGAGAAAAGCTC
ACCTCGGCAAGCCTGGTTACAGTGGAGGAGCAAAGAAGGGTGGAGAAGAGCAATCGTGAT
TCTGGGCGCGATTGCTGCTGCCAACTACAATCTTGTCGCTGGCGCCTGAAGTAGTCAGTG
GCGATGACAAGAAGGCGTCTGGCACAGGAGCGCTAAGAACACGAGCAATGGCCACGCTCC
AGTGGAACCTTCCACTTGAGCTCAGACACAGTACAAGAGACTGTCCCGTCGGGCATGACA
TCGAAAACCACGCCCCCGCCGGGCGATCCATCTTGAGCCCAAACCAATCGAACGCTTAGC
AATGACGTGAGGTTTTCTGATCATCTCAATGCTGCAGGACTTAGAAAGAGTAAAGATTCG
AAGAGAGTTTGAGACAGTAAGAGGCGGCCTGGAGCATGACTGGCAGCATAACTCATTGCA
AACACAAACTCCCGCCATGGACTCCGTTTATCATCGTTACACTAGCAATAGCTCATGTCA
CCCTTTGGCTGGATGGTCGGTATGCTCTAGATAACACTTTATTCTTAGAGCTTCATGGTG
CAAATTCAGTGAGCGTTTGCATGATGTTAAACTTTCTTTGTAGATACTGTCTATCATTTG
TGCATTCAAGGTTGAGTCAGGAATCACTAGTGGAATGATACTGTTTTTCTCAATAATTTT
TGGAATGACTGACTGGCCTTTTGTGCGGGCTTGATCAGGCTTGGACAACATCAACTCAAA
GTGCAAGTATACTTCAGATTGTTTAGTTCTCCTTGGCTTGCGAGTAAAGTTACACAAATT
TTTTGATATATCCCAACACGCTCAGCCTGGAGAGGCAGGTGACCATGCAGTAGTGAGAGA
TGTGATTTGGTGACGATTGCAAGAGACGTGATTTAGTGAGGATCAGAGAATGGAGATCAC
TTCTAAGTACCTTGTGATTTTTCTATCTGGAAGTCAGATATTGACAAAGGGGGTAGTTAT
GATAGCTTTGATATAACTGAGATTTTATTTAAAATGGATTTAGCTGAACCTTTAAAAATG
CCATTGTAAGGGCCAAGTGTACGGCTACGATGCCATATATTAATATTAGCATAGTGGGAT
TTTGGTACCCGTTGGATTGGTTTCAATCCAGACCTCTCACTACTGTATATAAGCTAGGGT
TTTTGGGCTAATTGATATGCACATTTCTGTATTTCCTTTCTATATTCCATGCACTCGCAT
TGGTGGAGTTGAGGGGCATCTTTAATTGTCCCTGGGGAGTGCTTGGATTTAGGATTTCGG
TTTAGATCTAGCTTTTGCATTGTCTAGATCTAGCCTTTTCCATTTCTTTCTTTTGTTCTT
TCCTTTCAGGATTTTGGTTTAAATCTAGCTTTTTGCATTGTCTAGATCTACCATTTCTTT
CCAGCTTTTTCTCATTTCTCTTCTTTTGCTCTTTCTTTTGCGTTCATCTTCATGGCTGAT
CCGCAATCTCCTCCTTTGACTCTAGAGCAGCAGTTGGTTCAATTGCTTGATGCTATGTGC
TTGCAATTGAACAACCAAACTCAGTTGATGGCAGCGTTCACGGCACATGGTACAACTCCT
CCTGCTCTTGGTGCCAATCCTCGCGTTCGGCCGGAGTTCTTTCATGGGAATCCTGGGGAT
GATGTGTACCATTAGTTTGATCACTTCACGATAATTGCCACATATCATTCTTGGGATAAT
ACTCGACGTTTGCGTGAGTTCCCCACATGTCTCTAAGGGACGGCATTGCAGTGGTACAAT
GGATTGAGCGCAGCCACTCGTGGCGATTGGAGTGTTCTTCCGGACGTCTTCAAACACGCC
TTCGGACACGCCGACAATTGTGATGATGCCTTCCAACAATTGCATCGTCTTCGCCAAGGG
CCATCTGAGCTGGTGATGCAATTTGGCGTTCGTTTCCGAAGTCTTTTGCTTCGTGCGGAG
CCAAATATGTTGGAGCAGATCAAGCTAAGAATGTTGTGGCCAGCACTTCATCAAGACCTT
GTCGGACTTGTGCATGCACTTGCTCCTGCCACTCTTGACGATGCTCTTCGCTTGGCACAA
CGTTATGAGACATCGCCTCTTCCACTTCTCACTACATGTCCTTTAGCTCCACTTCCTATG
AGTGATGGTCCTGTTCCTATGGAGGTTGATGCTGCTGCTACTCGAGTCCAAGGACAAGGG
CGAGGACGTGGTCGTGGCCGTGATGTTCGTTGCTGGGCGTGTGATGAAGTTGGTCATACT
TATCGGCGATGTCGGTGCTTTCTGGATTGGCGACCTCCATTTCCTGGGTGGAGACCTTGG
CGTCAACAACGTCCCGTTGGTGCTGCTGCGGTGGAAGGTTTGGATACCGAGGTGCATCCA
GGAAACGAGGAGTCGCGTGAGTAATGGAGGGACCTTGCGTGAATAAGTTAGTGACCCCTC
CATCTTTCTTTCGGGAGTATCATCAAGGGGTTCACTCGGCACCGGTTCATCCAGTGTTTA
CTTTCCAAGCTCGTTTTTATAACAAGAGGTCTCCTATTCTTCTCTCCGTGTTGGTTGATA
CAGGTTCGAGTTTATCTTCTATTGCTCAACCTATTGCCACATGTTGTCGTCTACACTTGT
GTCATGTGGCGGATCCAGTTTTTATTCTTTATAGCAACGGCCGTACACATGCCTGTGCAC
GAGATGAGGTGGACTTGGTTGTGCGTGTGGGCGATCTCGAGCTTGAGTTGCAGTCGTTGC
GGGTAGTGCCGAGCCAAGCTTTTGACCTCATTCTTGGTATGGATTGGTTGCAGCGCAATC
ATGCCAAGTGTGACTTTGAGGCTTTTCCCCCTTGTCTCATACTTCCTTATGGTTCATCTA
TTCCTCTCACTTCTGTACTTCTTCGTCCCTCTACTTCTACTTCTGCTTCTATTACTTTTG
TTCCCCCACTATTTCCTTCTATGTTTCCATCTTGTTCTGCTCTTCCCTTTTCTGATCCCT
CCAAAGATCTTTGTGTTGTAGCTATTGACCGGCTCATGAAGGAGTATTCTGATCTCTTTG
AATTTGACCTATCGTCTGGGGCCAAGATTGCCACACGTCATCCCATTCCAACCGGGGATG
CTCATCCAATCAAGGTTCCTGTTCGTCATTGGTCACCCAAGGAGATCAAGATTTTACGTG
CAAACATGAAGGAGATGTTGGAGAAGGGTGTTATTCAGAAGTCACGGAGTCCTTGGGCAT
GTGAACCTCATCTTGTGACAAATCCTGATGGGAGTATTCGTTTCTGCATCGACTATCATC
CGTTAAATGAAGTGACGATCCCGGATGTGTACCCTCTTCCTCACACTGCTGATCTCTTGG
ATCGTCTGGGGCAAAGTCGTTGGTTCACCAAGCTAGATCTTGCTTCTGGGTACTGGCAAG
TATCGATGGCCGACGAAGATATTCCTAAGATTTCTTTTCGTACACTGTTTGGTTTGTACA
AGTTCTTGGTGATGCCGTTTGGTTTGAACAATGCTCCAGCAACTTTTCAGCGGATGATGG
ACGAGGTTCTTTGTGATATGCCAGAGGTGACTACTGACTTCATTAATGATGTCTTGATTC
ACTCGGAGGGGACGTGGGCAGATCACGTTCGTGATGTGTGTAAAGTGTTGGATCGGTTAC
GGGATGTTGGTTTAAAGCTGAAGCGGTCGAAGTGCGTGTTTGGGTCCAAGGACACAACTT
ATCTTGGGTACCGTATTTCTCATGAGGGTTTGCAAGTTGATCCTGACAAACTCGTAGCCG
TTCTAAAGTTCCCTACTCCAAAGTGTGTGAATGATGTGCAGTGCTTCCTAGGCAAGGTGC
AGTATCTCGGTCGTTTTGTGGATCATCTTTCTGATCGCACTGCAGCGTTGCAAACGTTGC
TGAAGTCATCAATGTCATCTTTCATCTGGTCCTCATTGCCAGCAATCGACCGTGGAAAAG
GTCCCATAAGATCAAACGCCACCAACTCAAACGGACGGGAAACTGCAATTGACTCCAACC
GTCCTTCCGTAGCACAAGGGGGAGTATTACGAGCTTGGCACCAAATGCAGCTACGCACAT
ACCGGATAACATCACGTTGCATCTCTGGCCAATAGAAAGACCTGCGCAGCTTCTCGGTCA
CACGACGATGTCCCATATGCCCACCTAGAACAGGAGAATCATGGTAGGCATGGAGAAACC
GTAGAATAAAGATAAAATGCACCACCAGTCGTAAATGATCATTAGGATCCGTCCCCATAA
AATAAAGAAGGCCATCTTCAAAACGATATTGAGAATGTAAATGCCGGAAAGGCAAGTTAT
CAGCAAGTGATGCAGGATCCTCAAACGCATCTTGAAGCCTTCGAATCCACGGCTCAATCT
TTTGAGCCTCGCGAACCCATCAAGAGAAGGTAGATCTTGCTCTGCGCCTTGTGGACACTG
AACATCAAGTACAGCAACCGCCGACGGCACGGAATCCTCGTCTAGAAAATCCACAGATGC
TGGAACAACAGGCTCATCAGAAACATGAGAAGAAAGTGGAGAAGGAAGAGGAGCTCGAGA
AAGGGCATCAGCATTAACCATAAAACTCCCTAGGCGATGAACAACATCAAAATCATATAT
CTGAAGCTTTAAAGCCCATCGAGCAGTACGACCAACCAAGTTCTTCCGCTTCAATAATGA
AATAACGGTAGCATGGTCACCTTCAAGTAACGTCCAAGAACCATGTAGATATGCATGAAG
TTTCTTGAGACCCCAAACTGTCGCTAAACACTCCTTCTCTATCGTGGAGTAGTTCACTTC
TGCTGGTTGTAATGTACAGCTTATATATGCAATGGGATGGCGCTGACCAGGCACACTCGG
GCTCTCTTGCATTAACACACCTCCAAGACCAATATCAGAAGCATCAACGCGTAAAATAAA
AGGTCGAGTGTAGTCAGGATATGCCAAAACTGGAGGAGTCGACAATAGCTCTTTAAGATC
CACAAACACCCGCTCACAATCTGAAGACCATGTTATTATTGCTTCTGACTACTTAACTCG
TTGGGTGGAAGTTGGTGCTCTTGCTAGCGCCTCTGCAACTGCTGTTGGATACTTTCTCCT
CAATCGAGTGGTGTTCCAACATTCTTGTCCAGAGCGGATTCTTTCGGATAATGGTCCTGC
ATTTATGGCTGAGGTATTTCATGTTTTGACGTCTCGGTTGGGGATACGCCACACTTTTAT
GAGTGCTTATCATCCACAATCAGACGGTCTAGTGGAACGGCTCGTTCAGACATTCAAAGG
GATGATTGCGAAGTATGTGAACTTTCAGCATTCGGATTGGGATGGTTATTTGCCGTCTCT
TCGGCATGCCTATGTCACAGGGGTGTAGAGTTCTGTTGGTGCTTCACCATATAAACTCTT
ATATGGTCATGATCCAATATTACCAATAGAGCTGGGTTTACCTTCGCGATTGCCACGAAC
TCCTGATGCTAGGTCATGGGATCAATATTTGACGAGCATTCTTCCATTTGTCCGAGCAGA
GTCTGCCGAACACTTAGGCCGCGTACAAGTGGGATAACAACAGCGTTACAACTCCCATTA
TCGTCCACCTGCAGAGTACAAAGTGGATGATTTGGTGTTAGTCCGTTTTCCCCATCTTAC
GGTACGTGGTTTATCTAAGGAGCTCCTTGCGTAGTGGAAAGGACCATATCAGATATGGAC
TTGGAAAGGACCATATCAAGTAATGATTACTATTTCTATATATGGTACTATTTTATTAAT
TTGTTCTACCAGGTTCCAGGCATCGGGAGAAATTTTTAGGGATGCCATATCCCCCCTTTC
CCCTAATTCCACTGCCACCCCACCCTTAGGTTTATTTTTGAGATTGTATGTGGTGTTTAA
TATAGGTATCCATATCACAGGCATACTTGAAAACTAACTCATGATTTCCATGCATCCCCT
TAATTTATGAAACCTTTCTCATTAATTTTCTTCTTCTTCTTCTTACTAATTTTTCTATTG
TGGTAACATAAGCTTAGCAACAGTAAAAGTTCAAGCATTAGGAGTTCATTTCTCATCTGT
TCTAAAAACTTTATGGCAAACTTTTTATCTCTATTATCAAAATTTTTTTTTCTCTCTGAA
TTCATAATAGCAACTCACATTTAAATGTGCAATTATGTTTTGAATTGCATGGACCTTTGT
TCAAAAATTCAAATTAAAAATATTAAAAATTCAATTAAAAATTATGGATTATCAAAATAA
AATTCATGAAACTTTATTTTTCAAGATTGGAAAATTCAATTTAGAATTGCATGATAAAAA
ATTTTCTAAAATTATTTATAAAATATTGCATGTATTAATCAAGCTCAACACCAGAGTGTA
GGGTCATGCACCCTAAGCTCAGAGTTGAGCCCCAAACTCAAGCTGGGAACCTAGACCTGG
TAGACACATGCTCTTTGTATTCACCACATACCAAAATACCAAAATGAGGAAATGAATTGG
ATCATTGGATTAGCCAATTAAGCACTTGGCATTGACCACTTGGACATCCAAGGCTTCTAT
TAGAGCCTCTTGATCCATATGCAAACTGAGCAACTTGATGCATGCTCTTTGTGTTCACCA
CATACCAAAATACCAAAATGAGGAAATGAATTGGATCATTGGATTTGCCAATTAAGCACT
TGGCATTGAGGACATCCAAGGCTTCTATTAGAGCCTCTTGATCCATATGCAAACTGAACA
ACTTGGTAAAAGAGAGGAGAGATTAAAAAAAAGTCACTACCTAAGTGTTCCATGAGCTCC
ATGAGTAGGATGTTTGGATCATTGGCTATGATCTAAAAGCAAAAAAAAGAAGACAAAAAA
AAAAACTCATAGAATCAGTGCTCTATGGTTTGCTTGTGATCTCAACAAAACAAAAAAAAA
ACTAGTCTAGACATCCAAAAGCTCTTCAACATGTCAATCAAGCTTGTCACCATAAAATCA
TCCTCACTCCTCATCGTCAACCCTGGATCAATCACATTGCCACACACTTAATTGCAGGGA
CAAAACTATGAATTTCTAGAGTGATCTCCCATTATCCACATAACTCAGCATCAAGAAATG
ATGCTGTGCCAGGGCATGCGATTGATGGAAGAGGAGGGTGCCTCTCTATGTGACTAGGGT
TTGTGCATAAAAAGTTTGTTTAAGATATTCAATTCAATTCCAATTCAAATACCCATTGAT
TACTTGAGAAGATTTAATCTCAACCATAAAAGAGAACATTCTTAGAATATGCTCAAACAT
AAGCTGAATCCTTGCAACATTCAATCATTACACGCCTACTGTTTATCTACTATTCAAGTC
AATCTGCCCTAATGCAAATCATAATTTCTGTGTTTCTATACTGGAGAGCAGGACAGAAAG
ACATGTACACAAGACAAGAAGCACGAAGATTTGTGTTACAGCCCACGCATAGATTCCAGT
CACAGGTGAATGGAAGAATGTTTAGATCCACTTATGCGAAATTCTATTTATCTCTCTATT
ATGCTACTTTGATAGTCTTGATGTGCAGCAACTTTCCTCTTGTGCACTGACCCAGACAAT
GGCATCACAAACTAGAACACCAAACAAGCCTTTGACACACTGTTAGCTCTTTATACAAGT
CAAGCTGACCTCCCACAAGACATTTGGGAGATGCTGCCCCTTGATTCAGTTGGGAGCGCA
AACATTTTGTATTGATTTTCAAATTTTGGGGTATCACCATTTATTCTTTTAATTGGCTTC
ACCACCAAACACGAAGAATTGTTGCACAAGGAATCAGAGAAATCGAATCCATCACATTGT
TGATCTATGATAAGAAAAAGATAACATTGATTAGTGGCTAATCGATTTTATTGCCTTTCA
CTTGACGGGAGCAAGACGTTCGCGGGGGTAGGTCGGTCGGTCATGAAATTGACGACTTCT
TTGCGTGGGGTAAAAACTAAATGCTCAAAAGTCCTTTTTACAGTAATTCTTACGGCCGGC
CGTACTTCGGCCTGCCATTGGTTACCGCTTAATGGCTTCCGAATACAGCCGACTTTTGCT
ATTGCGTGGTCAAATCTTGCTGGCCTGTTGATGGAAGCAGGGGACTACAAAAGAGCTCTT
GCTTATTATCAGGTTGGAAAACGCAAAGTTTATGTTTTCTGAATTTTTATCCATGCAGGA
GGCTATTCGATTAAAGCCAAACTTTGCGAACGCTCATTTGAATCTTGGGAACGCCTTGAA
AGTAAGTTATGTGGCATGTTCCTAGTAAGCGATCTAAAGATTGTGGTTTTTTAGAATCTT
GGTAAAGCTCAGGAGTCCTACTTGCGAGCCATTCAACTCCGGCCAGACTATGCAATTGCG
TACGGTACGCGCTACTTTCCAAGATTTCTGAATGCGTCCTGGTCGAGCTTGAGTGTGGAG
TCAGACTGTGATCCCTGGCAATAGTGGTCTAACTGGCTGCGTTACCTTGTTTTTTGTTTT
TTACATGTGTGTTGATCCTGGAAGCATTTAAAGGGCTATTGTGTTTGACCGAATTCCTAA
ATGCAGTCATGCTTTCATTGAGAGTTGAACTCAAGACCTCCCGCTTACTAAACGGATGCT
CTAACCAACTGAACTATGAAAGCTTATGAAAAGGACAAACAATAATCTGTTCATTAAGTC
AAAAATTAATCATTCCGGAGAAAGGACCACGGTAACCCTATTTTCCTTGCAGAAAATGCG
CAAAATACTCATTCTTTGTTAGAGCCACTCGTCTCGTTCCCAAACAACTTTGTGACTGAC
TTCATTTACACCGTTTGTAACAAGCACATTGAGCTGCCTATGCTGAACGCAGGCGGTGAA
GGTTGTAGCTGCAAAAACGATTGTTCGGACACATGTGACTGTGTTCAGAAGACCATCGCA
TCATTCAGGACGTTTGGCAAGCCTTGTTCAATCGTGTACGAATGTGGACCATGGTGCAGC
TGCTCATCGAAGTGCTGCAACAAGAGCTCTCAAAGGGGGATACAGAAAAAACTTGCGATT
TTCAGGACAGAGGGCAAAGGCCTGGGCCTCCACGCAGAAGAAGCCATTTCCAGAGGCAGT
TTCGTATGCGAATATGTGGGTGAGGTGCTTGAAGACAAGGGCTCGCCTTCCACTTACAAG
TTTGCAATTGGACCAGAACTTGTGATAGATGCAGAAAAGTACGGCAACGTGGCCAGGTTC
GTCAACCATAGTTGTGATGGTGGCAACGTCCACATTGAGTGTGTGTCTTATGGTCACCAT
GATGGAAGGTTGAGGCACATAACAATGTTTGCCGCGAAAGATATTGCAGCCAGCGAAGAG
TTGACATTTGACTACTCTGGTGGTGAGGGGCGATATATTTTTTATGGAGATTGTTGTTGC
GGTTCAGATCATTGTTGCACGCGACTGTTCTATGGGTGCTTTTCCAATCTAGACATCTTT
GACTGATTGTATGTAACATAAGAAAATACTTTTAAAACTTCACTCAATAACAATCATAAG
AATATCAATTCTCAAAAGTCATTTCATTAATTGAAACTTTTACCAGTACCATATGATGAT
TGGATTGCGAACACAATTCATAGTTAGCAACCAGTCAGCCAAATTCACTCAGATCAACCA
TTCTTTTATTAACACTAAAGCCAAGTCAAATTAATTTTTGAATTTTTTATTTTTTATTTT
TTATTTTTTATAGAAAAAGAAACAGCGACAACGTGTTTGAGTGTTGTTTGAGTGTTTCAT
GTGGTTTAGGTTCACTAAATAATATACCTGCTTTCTATAAAATGTATACTTTTTCTGGTT
TGCAGGGTTTGTAAAATGGTGACAAATTCACTATAGCGGACCTCTAGAAATATTCCACGT
GGCAGCTGTGGTCAATGCCTATGTGGCAGGCATCTGGCTCTGAGCTGCACGAGATGCACG
TTTTGCATTGTGGCTGGCAGGTCAGACTCAGTGTTCCTCCTTATCCTTCATCCAGAAGTC
TGCCGTGGCGTTCCTGCATGGGGGACGTCGCAGCCCGGCCGTACAATGATAGCATGGGGT
GGTGTGGTCACAAACTATTATCACTATCACTCCATATGTCGTTTGTAGCAACTTGTTCCG
AAGTCCATTGTCATCATCAAAACAGATATAGACAGAGGTCTACAGCTTGATTGATCCATT
TGATCAACTCGACACCACCTACTACTACCACCCAGTCTCAACATTTTGCATTCCCGATAA
CCACAACTACAATTCACAATCATTGGGGCTCCATATGATCAGCATTCAAAAGAACATGAC
TTTGTAAGGCTGGCAAACCACTCGTTGTTAATTGGTGATCCGAGACTTGGTTTCTGTTCA
TAAGCACGATACATATTCAAATCAGCTCAACAACTTAAATCTCCAACGACAACCTCACCT
GATACTCATCTTCTGCACATGAAATACGAAGAATTAGCAGCAGAAGGCACAGGCACAGCA
CCTCTACACCCATTTCCTACAGCATTCCACAGCGGGATTTGTAGGCCGACCATCATGCAG
GAAAACAAATCAGAATGCTCTTGGTGCGTTGGAGCATAATGCAGCTCGACAAGTCCTACA
AGAATAAAGTGAGTGCCGAGGGCATTACCAAAGGCGATCATTTCCTCACAGTAGCATCTA
TGACTTACTTACCACTCCAGCTTGCGAATGCGGCTCCGTGATGATTCTGTGAGAATGGCG
CATCGCTCCTCCATTGCTCCGCCATTGTACACAACCCTCTTTAGGGTTTGTTCGGGGACC
AAGATTTAAGGTGTGAACATTTTCTTGGGTTGACAGTGAAATCGTTGTCTTGGAATTCAC
AGTTCAAAACGGTTGGTTTGAAGCCTACCATGCTACGCGACCTACGCCAGGTCTGGGAAT
TGAAATTGGGAGTGGCGAATTGGTGTATTGGTGAGGCACATTGGTCAGTTTGAAAGTGGA
AACCTTTAGAAAACTTCGACAGTGATCCTAGATATTCACGTCTCATGTTAATTAAGGCAA
TTCCTAAAGTCTTGAGACATTCAATATTATGTACCATAGATTGTTACACCTTCCCACGCG
CTCCACAGGGTCTATGTACGAACTGTTGTTTGTTCTAAATTTTCAGATTTTCCTTGTTAA
TTAATGCATTAAGGCATTCTGGAGTTCTCCGTAAGTACGTGGCCACAAGAAGGATATATA
AGAATGCAGCAGCAAGTGAAAATCATAACACAATGGCTTCCCGTCTCTCTTTCTACTTTG
CTCTTGCTGTTCTTCTGCTTCGAATTCCATTTCTTCGACATCAGATGAGGATGTGGGCAT
CTCTAAGTCACTGTTTGCATGGTGGAAGCTGAATGAGAAGATAGGCTACCTGGTCGCAGA
CTCGTCTGGGAACAAGGCAACTGGGCTTGTGAAGCAGGCCGGGTCCCAACTTGCTCACAC
AACTGATGGTATTGTGTTTGATGGTGCAACATACATTTTCATGGGCACCACGCCCTCTCT
CTCTGGGCAGACTGATTTTGCTGTTCATGCTTGGGTGAAGGTCCCACCCCGCATGAAGCA
GGAACTGTGCGTCATCCAGCAACGCTCTGATCAAATCTATGGTGAGTGGTGGCTATGGAT
CCTCAATGGCAATCTATGGTTTACGGTGTACAATGGGGAATACCAGTTCAGCATTAAGGG
AACAGTGCCAGTCACTGATGGAACTTGGCACCATGTTGCTGCAGTCCGAAATGGCACTGT
TGGGTCTATCTACGTTGATTCTAAACTTGAATCAACGTCAGTCACAGAACGGCTCCAAGA
TAGTCAACCTCAATTCCAACCTACCTGTCTTCATTGGCTATGACCCCCGTGACAACAAAC
GCTACTTTCATGGTGAACTCTCAGATCTTCAGTGCTGCTGTTGTGCCTGTGGGCTTCAAC
CCAATGTCTATCTATGGAATCATGTAAGCTTATGCTCCTCTGACATCGATTCACATACGT
AAATAAAGAGGAGCTGGTTTGTTATATTCTATGTGCTTCTTATGAATTGAATGTAGAATA
TTCATTTGTCTAGTGTCCATAGTTCCACAATCCAACAAAGATGTATGGACAGAGTGGCAG
CATTCAACATGCGTGGCAGTGCTTTGCCAGAATTCAGCAGCTGAGTGTTGTTTCAGGGAA
TGGCATGCTCGTACCGCTTGCCTGGAATGGGCATTTGCAGCCTGGACAACAGTATATCGA
TCTACTCGCTGAATAGGTACTTTGAGGGGCGTTTTAGACTCCATATAGAACAGTTTCAGA
AGATGCATGTGAGAAATGTGTATCTTGGAATGCCATCATCTGACAGAGCGACATTTTCAT
GGCTAAGGTGGTCTTAAATTTTAATTCTTGTATTTGTTGTTTGAAAATAAATTTTTGTTA
TATCATGTCAATACTGAATTTAAACCTCTGGTCACTCTTGGACCTTATTACCCTTGGAGG
GCCTCCGCACTAACATTGTATCGATATAATTTTTCAAGTTTATGTACTAAGCAGCTTTAT
TTTATTCTAAAAATGAAAAATAAAATAAAAAACAGAGAAAAAAAACTTTATCATCTCTTG
CTGGGTTGCTTGTTGTCGTTGTTGATCTGGAGGAGGTTCTGGTCCATGGATTTTGGTAGC
AATGATATTGAGAGGTGACAGTGTTTGATGCAAGAGATTCATAATGTTCTTACCAGACTT
TGCCTATATTGTCGCCCCCACCAGTACTGCTCAAACAATTCTTGCTCAGTGTGCTGATAC
GCCAAGGATCTGCAGAGGAGAAAACGGGTCAAAAGCAGTGATGAACTAGTCAAATCGTTT
GTTCTCACGCACCTGTTGAAGCACCAATTTGATCTGATCTTCTTTGTAGACCAAAAAAAT
CCTGATAAAACCGGCACATCCCCTGATTTGTCTTGCACATTGATTTAAACTTGCATTTTC
TAACAAGACAATGAGAATCCAACATAAGGAAGGTTGGAATGCTCCAGATTGCATGTTCTG
GAACGGGTTGCAGATCAGAAGTGAGGACATTCCAGAAATTCATGATGGAACTGTCTCTGC
TACCCTTGCCCTCGGCAGCGGCTTCATGGATGAGAAATACAGACACGTTCTACTGGAACT
AGTTAGAAAATTTCAATCGCATGCCCTTTGCAGAAACGAAATAATCTTGAAAGCGAATTT
GACCCTGGCAGGAGTGAAATTTACCTCTCCAAGAAGGCTGTAAGAATTTCCTTAAAGCAA
AATTTTATACTTGACCACATGGTAAAATCCTTTCCTTTTAATTTGTATTCTTCTAATCTA
TGGGCTCTAGAGCTATATTTCCATTATGATAGAGTTTTTGCCAAATGGTCGTGCAGGATT
GTGTCGAGATTTCTCGAGGTGGACCACATGCCCACACTCTCTCTCTCTCTCTCTCTCTCT
CTCTCTCTCTCTCTCTCTCTCTCTCTCTCTCTCTCTCTCTCTCTCTCTCTCTCTCTCTCT
CTCTCTCTCTCTCTTAAATGGGGAAATAATTTTTTTTTCATTTCATTAAGTTATTTAAAT
ATATGAGGTCCAAGTGTATAGCTATAATGCTATATATTAATATTAACATAATAAGATTTT
AATAGCCATCAGATTGGTTTTAATCCGGACCACTTTGCTTTTGTATATAAACTAGGGTTT
TTGGGTTAACATTCTCTTTTCCTCACAAACATAGTTTTTAAAATTTTATTTCCCCATTTA
TAATTATGTTTTACATTAATGTGTTATTGAAGTAAACTCCATTTAGACATAGGAAGCCCA
AATTGCTTTTACATGATCCATTCCATCAAAAGGCGTGTAC
