# Supplementary material for: Phylogenetics and evolution of Su(var)3-9 SET genes in land plants: rapid diversification in structure and function
Source: BMC Evol Biol. 2011 Mar 9;11:63. doi: 10.1186/1471-2148-11-63 (PMC3063831; doi:10.1186/1471-2148-11-63)
Supplement: Additional file 6 — Genomic DNA sequences and corresponding mRNA sequences. A zip file provides the 24 genomic DNA sequences and corresponding mRNA sequences used for gene structure analysis with fasta format containing a concise annotation. [file 1471-2148-11-63-S6.ZIP › genome_and_mrna_sequences/SmSDG4_mrna_sequence.fasta]

>22:21:08|GENSCAN_predicted_CDS_5|1737_bp
atgtacacaagacaagaagcacgaagatttgtgttacagcccacgcatagattccagtca
caggaggctattcgattaaagccaaactttgcgaacgctcatttgaatcttgggaacgcc
ttgaaaaatcttggtaaagctcaggagtcctacttgcgagccattcaactccggccagac
tatgcaattgcgtacgaaaatgcgcaaaatactcattctttgttagagccactcgtctcg
ttcccaaacaactttgtgactgacttcatttacaccgtttgtaacaagcacattgagctg
cctatgctgaacgcaggcggtgaaggttgtagctgcaaaaacgattgttcggacacatgt
gactgtgttcagaagaccatcgcatcattcaggacgtttggcaagccttgttcaatcgtg
tacgaatgtggaccatggtgcagctgctcatcgaagtgctgcaacaagagctctcaaagg
gggatacagaaaaaacttgcgattttcaggacagagggcaaaggcctgggcctccacgca
gaagaagccatttccagaggcagtttcgtatgcgaatatgtgggtgaggtgcttgaagac
aagggctcgccttccacttacaagtttgcaattggaccagaacttgtgatagatgcagaa
aagtacggcaacgtggccaggttcgtcaaccatagttgtgatggtggcaacgtccacatt
gagtgtgtgtcttatggtcaccatgatggaaggttgaggcacataacaatgtttgccgcg
aaagatattgcagccagcgaagagttgacatttgactactctggtgctcaacaacttaaa
tctccaacgacaacctcacctgatactcatcttctgcacatgaaatacgaagaattagca
gcagaaggcacaggcacagcacctctacacccatttcctacagcattccacagcgggatt
tgtaggccgaccatcatgcaggaaaacaaatcagaatgctcttgcttgcgaatgcggctc
cgtgatgattctggtttgttcggggaccaagatttaaggtgtgaacattttcttgggttg
acagtgaaatcgttgtcttggaattcacagttcaaaacggttggtttgaagcctaccatg
ctacgcgacctacgccaggtctgggaattgaaattgggagtggcgaattggtgtattgat
gaggatgtgggcatctctaagtcactgtttgcatggtggaagctgaatgagaagataggc
tacctggtcgcagactcgtctgggaacaaggcaactgggcttgtgaagcaggccgggtcc
caacttgctcacacaactgatggtattgtgtttgatggtgcaacatacattttcatgggc
accacgccctctctctctgggcagactgattttgctgttcatgcttgggtgaaggtccca
ccccgcatgaagcaggaactgtgcgtcatccagcaacgctctgatcaaatctatggtgag
tggtggctatggatcctcaatggcaatctatggtttacggtgtacaatggggaataccag
ttcagcattaagggaacagtgccagtcactgatggaacttggcaccatgttgctgcagtc
cgaaatggcactgttgggtctatctacgttgattctaaacttgaatcaacgtcagtcaca
gaacggctccaagatagtcaacctcaattccaacctacctgtcttcattggctatga
