# Supplementary material for: Phylogenetics and evolution of Su(var)3-9 SET genes in land plants: rapid diversification in structure and function
Source: BMC Evol Biol. 2011 Mar 9;11:63. doi: 10.1186/1471-2148-11-63 (PMC3063831; doi:10.1186/1471-2148-11-63)
Supplement: Additional file 6 — Genomic DNA sequences and corresponding mRNA sequences. A zip file provides the 24 genomic DNA sequences and corresponding mRNA sequences used for gene structure analysis with fasta format containing a concise annotation. [file 1471-2148-11-63-S6.ZIP › genome_and_mrna_sequences/SmSDG6_genome_sequence.fasta]

>scaffold_4|3594071|3600350 (6280 bp)
GCTCCGCCAGCACAAATATGCGATCAAGAGTCACAATAACAGGCTCTTGTCCCAGCCGGC
TCCACGGAACTTTCAATTTTACGGATCCCAGAAATCCAGCTTTGACTTTAATGGGGAGCT
TCAATTCCAGTAAAGCTTCCGGTTTGAGCTGCATATTCGTGAGCTCCACATTTCCTGAGA
AATCTCAAAGTCAAAAGAGGAAACCAAAAAGAAAACGGAGTACCTTGCCATGCACTGATC
TTCAAGGCCTCCTTGGAGACCCCTTTGACGTACTTCCCCAAATACTTTTGGAGATAGAAC
GCAACGTAGTCCTCCAACATGGTTGCAGCACCAAAGCGATTGCTCTCTAGCTAGCCCACA
TTACCTCCGATCAAGCGATCGTTCATCGACTAAATCTCTGCCAAAGCGATCGCCTCCTGC
GATCGATTCGACTCGATAGCGCTCCAATAGGTCAAAATTTGAGCTGCGCATTCCAGCTCA
ATGCAAGCACTCTGGCAGCTACACATATGCCAAACCTAATCTAGAAGCAAAGCCCCCTCC
CTGGACGATAAACACATAAGGCAAAATCCTCAATGAACGGCACGGCCACGTAATACAAGT
GACCGGCTGGTGGAGGTGGAGCGACCGCCACGGGGCACGTCCTCCACGTGGCGGCTCAAC
AGCAACTTGGCATCTACCGTCATGCTGACGGAATATCCGTGGCACCGGTTTTAAGTGTAA
GATAACAGATACCCAGTTAACAGACTACCTTTACAGTTTCCCCGCCATTTATAACAAGGG
AGAGAAGAGGGAGAGAGCTATGGCGAGTGTCACTCGCGAATCACACTCTTAGCAGCAGCA
GCGTCACATTTCGTGCGCCATTGCTGGGGATAGATTCGCGGGGGCGCTCATTCTTTCAGT
GTTGGGCTTATAGGGTTTTTGAGGAGGTCGGGATTTTCTGGCGGCCAGGAGCGCGGCAGG
AGCTAGCGCAATGAGTTCTTGCTGCTGAGCGCCCGGAATCGGCAGCGATTTCTTTGCGAC
TACGGCGAAGAATTCGTCACGGGGATGGGTATGTGTGTTTTCGCGCCCTAACTTTTGGTT
TTTTTTTTCTCGGTGAAGCTCAAGTTTGGTGTGTGTATGCTCCAGGATCTACTAAGAAAG
GGATCAATAATTCTGGTTTTAAGACAGCTACGAGAAGTAGCACGAGGATCTCCGTGGACG
ATGTGATGAACTTGCGCCCGCGCAATGGTGAGAACGCTACTTTCCATCAAGGTAAGCTCG
ATTGTCATACAAGATCTTTGGCTTACTTTGTTTTCCTTGTCAGGCGATCAAAGTCAGTTC
TACGGAGGATCCGATCTTCCATGCAATAACAATCTTTCGCCAAGTACGTCCGGACGGTTT
GCTGGTCCATCAGTCTCGATGGACAGTGGAAGCATGGGATCTCCTTCCCGATGCAGCGAC
GTTGCAATGTTTACTCCCGGATCAAATGAAGCCACCGGGAGGTTTTCACAAGCCGAGAGC
TATGACGAGCCAGCTTCTCCAGACATGGTCGGGTATGTTAGCTTTGAGTCTTTTTTTCTC
TCGAACCACTGAGGAATCACGTAAGACAGTAGAAAGAAGAAGCGTGGGCATCGTGCAGCG
ATTGGGGGAGAGAAAGGAGGCAAGGGATTGCGGCATTTTAGCATGAAAGGTAAAGCATCG
ATCTCTTATCGTTCCGAACGTATCACTGCAATGCTCCGCTATTCTTTCAGTTTGTGAGAA
AGTCGAAAGCAAAGGCCGTACGACTTATAACGAAGTAAGCTTTCATCTCCTGTGTGTTTC
TTTTTGTAAATTTCTGACACGGTGATCCGTCAGGTGGCCGACGAGCTTGTAGCCGAGTTC
ACAAATCCAAATGGTCTAGTCGGCTCTCCGGACCAGGTGAAGCTTTCTTAAGCCAGTTTT
TGCCAGTTTCTTACTGATGTTTTGGCTCTAATTTATCTCTCTTTACATTAGCAGTACGAT
GAAAAAAACATCAGAAGACGTGTGTACGATGCTCTGAACGTTCTTATGGCCATGGACATT
ATATCCAAAGAAAAGAAGGAGATCCAATGGAAAGGGCTCCCAAGCACCAGTTTCACCGAT
GCCGAGCAGCTGAAGGTAGGTTCCCATGCGGTTTTTCGATTAAGTTGAAGTAGTTTTATG
ACCTACAGTTCGTGCAGGAAGAACAGCTGCGCGTCCGCTCGAGGATAGAAAAGAAGAAGA
AGTATCTACAGGAGCTGCAAGATCAGGTCCGCGGATTTTTCTGATTTATTTCTGGCTCAC
TGTCCTGACGTTAAAACTTTGTGGAAGATCGTAGGCATTCAAAATCTCATTCATCGGAAT
GAGAGAATGTACAACGGCACTGGGAACTTTCCTGCTGGAGGCGTTGCATTGCCTTTCATT
CTTGTACAGGTAAGAGTTTTCTCTTCCCAGCGATGCTGTTTAAATGCTGACTCGCCCCTA
CAGACTCGACCCCAAGCAACCGTTGAAGTCGAGATATCCGAAGACATGCAAGTAGTTCAC
TTCGATTTCAACAGGTACCAAATAGCTTTGTCTTTTCTCGCGACTACAATCAACTTTCTC
TGTTCCAGCTCGCCATTCGAGCTCCACGACGACGCCTCCATCCTCAAAGCCATGAATTTC
TGCGACCCGGGGTCCAAGCCTGGCGGGGGATCCAAGCACGAGAATGGAGGCTTCGACGCG
AGCCCGATGGACGATGGCTCCTCCCCTCTGCCGAGCATGTATCACCACCACCACCACCAC
GGCCGGTCCCCCCGGATGATGAAAAATGGCCTCTCGCCGCCGCCACTGCCAGGAATTCTC
AAGGCCCGCGTCAAACAGGAGCACTAAGTACCGAGGGAAAAAACATCATCACCCAAGAAC
GTTTTTTGCAATAAGAGGTTGCAAGAGATTCTTGTTTAAGTCAACGGTCAACAGTCAAAA
TCTGTAGTCCATGATTTTTATTTTAGGGTTCTTGCATTCCCGTTAATTTTAGGGTTCTTG
ATGGAGAATGTCTTGCCGTGGCTCGAGCCGCGCGATGTGGCAGCGCTGGCGCTTACTTGC
AGGACGATGGCAGCGGCAGCAAGGGATCTCACATCGTGCCGTGCCGCGGATGCAGCGCAA
GGGTTGGAAGGCTTCGCGATCCCGGTGGTGAATTGCGTGGACGAATGCCGCTACCCTTAC
TTCGAGTACTCGCCGGTGTCTGTTCTTGCGAGGGAGAGGAGGGCATTTGCCTTTCCGAGA
TCCATTTCCGAGAAGAATGCCGCTGGTTTTGATTACGGGCAGTTTGGAGGCGATGGTTGC
CGCTGCATTGACTGCTGCCGAGGAGAACAAGAAGATCCAGGTATGATGAGAGAATTTCCT
GGTTTCTTTCTCTTAGGGGCTGAAAGTTGTCAGGATTTCCTTCACAGGCACCGGATGATT
TGACTAGCGCGATCGAACTTTTGGTAATTTTCTGTTTTCTCGTTCGTGCCTAAAGACTTT
GATCCAGGATGAAGATGATGATAGCGACGAAGCACTCCCGAGCAAAAAGAAAAGGCGGCT
CTCGTCCAGCTCCTGTCCCTGCGGTCGGACGATCTTCGGCGAGCGAGCATACGATTCAAA
CTCTCCCAGGCTCTTGAGTTTCCAAAACCAGAGAGAAGAAGAAGCTCCAACTCCCGACGA
TCTTCCACTGATCTACGAGTGCGGCCCTGCTTGCTCGTGCACCATCCAATGCTGCCACAG
GCTCTCCCAGCGCGGCGCCTCCGCCGAGCTCAAGGTTGTGAGGCATCCAACCAAAGGCTG
GAGCTTACATGCAGCGCAGGACATCAAACCGGGAGCTTTCATCTGCGAGTACGCTGGTAA
GAAAGAAAAGTTCTTCCTTCTCTACTTATCGTGCTCCTTTGTCTCTTCGCGTTTGTGCAG
GAGAGCTCTTGACGACCAAGGAAGCTCGGAAAAGGCACCAAACTTACGACCAATCCCCGA
GAGCTACGAGCCTTTTGGTGGTGAGAGAACATCTTCCAAAGGGCGACGCATGCCTCCGAT
TCAACATCGATGCCACCAACGTAGGCAACATTGCCAGGTTCATCAATCACTCCTGCGACG
GTGGCAATCTCCTCTCGTGCCTCGTCCGCTCAGCAGGCTGCTGCGTCCCCAGGCTGGCTT
TCTTCACGCGCAAAGAGATCCAGTCAGGCCAAGAACTTACTTTCAGCTATGGTGTCGTCG
AACCGGGACTAGAATCGAGTTCGAGGGCCTGTTTTTGTGGAACAAGCCAGTGCCGAGGAA
TCCTGCCTTCTGAAAAAACATGAGCCTTTCTAGACATGGATCTTCTTTCGGGTATATATT
GTCTGTAACTGTAAGAAACAAAAATGGTGTTTTGGTTACCTCTGCTTCGAGTGAACTTTG
TCTTTGTGTTTCAACGGAAAGAGAACCTCGCCGAAGTTCCTTGCCATTCCGCTGTTGTAT
ATATTTTCAGCTCTATCCGGATCGGATTTCCTTCTAGCACTCCAAAACCCGCAACCATTC
CAGAGTGACTTCGACGTTTTGCCAGGATCTTCAGATTTACCATTAGCATCAGTGTACCAT
CTCGTGTAAGCTTCCCATTTGTAGACCTGTAAGTGCCAGTAAGAGCAAACGAAGAATCTA
AAACACTGACCTCGTTTGTTGTGGTGTTCCTGGCTATCAAGTACAAGTGATAGACCAGAA
AAGACGCCAGTAGAATGGAGACAACGAACAAGAACATGAGCAGGAGCACTTGATGATTGT
AGAACGTTATCACCCACTGGCGTCAAACAAAACATCAGAAAACATTAAATTCGGCGATAC
AAACTTTCATACCTGCACAAGATGTGGCAGCTTGTCATAGAAAGTGACCATTCCATAAAC
TGTAAAAACGACTACTAGTCAAGCAGTTGAAGACCTGAAACTCACATGATAGCCTTTCCA
TGACTCCATATCTCATGACCTCTCCGGCAAGTATGGCTACCAACAGGCTGACTCCGTAGC
AGCAGAGTATAGAGTGCCTGACAAGAAAAGAAGCTAAGTTTTCAGTGATTTTGCTAGAAT
AATCCGGCCTACCAGATCAAAAAGAATACGAAGTATCTGAGATTGTTGGCGCCGATGCAA
GTGTTCTGCAACAAGTTGAGGTAAGACGCTATGTTCGACCACAAACAACAGAACAAGAAA
GCTCGTCTTCACACAAACATGATGCAGGACTGACCATCCATCCACAGTGGTGATCAAAAC
GGGCAATGCAGCGGTTACAAATGCTGCAGTGTTTTGATCTTGCTGGTCTGCAAACGTAGG
TACATGTTAGATTGACTTCACAAGAAAGAAATCCGGCTCCCTCACCGTGGAATGTTGCAC
GTTGGACAGATCTTCTCCGTGTAAATGATGCCATCAAAAGGATAGATGTCTTCGTGCGTA
GCCAAGTTCGAAGCAGTGATTGTTCCAGGATCAGAAAAACTAGCTAGCAAAAAGATGGCG
ATGCCCACTAAAACTGCCGAGGGTCCCAAAAATCTGATCGCAAAAATAACTTGAGAATGG
TCACGAAAGAAGGGCTGCCATACCTGTGTATCGAGGAAAGAAATCTCCCGGGAATGTACT
TGAACGAAGTGGAGTAGAAGACAGAGAAACCTCCAACGATAAGAGACAAGTAAAAGAGCT
ACGCACAAGAAAGACCGATCAATCGTAGCAAAAACTTATCGATCGAGAGAGAACAAACCT
GCAAAATTGGATTTGGCCGCTCGCAGCAAATATGTTCTACAAATTCGTAGCCTCGGACAC
CTCTAGATCCGAGACAGAGCCGGAGAATTTCCCTGAAATGCGAGGAGTTAGCCATTCTAG
AACCTAAATCATACTTACTGGACGCAGTCGCAGGCTCCTCCTCCGATCCAAGAATGCAGC
GCACGAACAGGCGTGCGATCGAACACCGGCCAGTTGCCACACAGCAGCGCCACCAGCACG
AACAGGAGAAACCCTAGATAGACGAGGAGGAGCCATTCCTCGAGGAGAATATCCACGAGC
TCCATTCAAAACTCAAGCTTGAATAGTAGAAACATTATGGTCATGGGCCATGCATGCCCA
TGCCTGACCGGCATGGTAATCCGCCGCGATGCACATCCATGACCAATGGGCTACATCCAT
GGCAAGAGCCCTAATTCTCTTGCCAGCGCCGCGATGCCGCCTCCTCTCGCGAGCGTCGCT
GAGGAAGGGGGGCAAATTCATCGTCACGACGGACAAGCGAGTGATCAATGTAAGCGAGCT
CGGCGCTCTTCTAGCTGCGACAGGTAGAGATTCCTCTCTT
